# Supplementary material for: Glycolysis-derived alanine from glia fuels neuronal mitochondria for memory in Drosophila
Source: Nat Metab. 2023 Nov 6;5(11):2002–19. doi: 10.1038/s42255-023-00910-y (PMC10663161; doi:10.1038/s42255-023-00910-y)
Supplement: Supplementary file 6 — Statistical Source Data for Fig. 1. [file 42255_2023_910_MOESM6_ESM.xlsx]

## Sheet: Fig. 1a
	1x							5x spaced				5x massed
				Cold shock @ 2h
	tub-GAL80ts; VT30559-GAL4/+	+/UAS-Mpc1 RNAi HMS05634	tub-GAL80ts; VT30559-GAL4>UAS-Mpc1 RNAi HMS05634	tub-GAL80ts; VT30559-GAL4/+	+/UAS-Mpc1 RNAi HMS05634	tub-GAL80ts; VT30559-GAL4>UAS-Mpc1 RNAi HMS05634		tub-GAL80ts; VT30559-GAL4/+	+/UAS-Mpc1 RNAi HMS05634	tub-GAL80ts; VT30559-GAL4>UAS-Mpc1 RNAi HMS05634		tub-GAL80ts; VT30559-GAL4/+	+/UAS-Mpc1 RNAi HMS05634	tub-GAL80ts; VT30559-GAL4>UAS-Mpc1 RNAi HMS05634
	71	47	31	44	32	47		46	33	-14		30	25	41
	62	20	-4	-22	41	5		75	19	-24		49	36	59
	34	64	15	38	20	51		39	67	-36		42	37	32
	48	38	18	-10	47	17		34	21	-2		44	47	34
	35	20	18	12	29	32		47	31	-33		19	33	15
	23	73	34	17	29	21		31	45	0		23	43	29
	40	36	11	38	33	19		44	30	-14		17	23	12
	50	53	29	34	27	16		39	35	-3		42	26	2
	36	37	12	47	21	13		40	48	55		47	-9	34
	71	43	14	17	28	21		44	34	35		25	38	10
	22	27	25	25	32	23		49	40	15		23	4	28
	47	59	23	18	12	15		23	56	9		25	42	30

## Sheet: Fig. 1b
	No graph displayed on Fig. 1b

## Sheet: Fig. 1c
	Time traces						Slope
		1x Unpaired		1x Paired			1x Unpaired	1x Paired
	Time (s)	Mean	SEM	Mean	SEM		0.7552	1.1337
	0	0.734536	0.278912	-0.358285	0.535919		0.4465	1.0601
	1	0.351891	0.34559	-0.486949	0.453102		0.6712	0.5084
	2	0.294144	0.297303	-0.223057	0.36491		0.6599	1.1319
	3	-0.16274	0.333226	0.082565	0.17929		0.7558	1.0302
	4	-0.0502783	0.302219	0.777337	0.253314		1.0742	0.753
	5	-0.0731268	0.318109	0.252685	0.130417		0.7206	1.2223
	6	0.0409956	0.299356	-0.0823855	0.282801		0.9009	0.9147
	7	-0.07992	0.225841	-0.546222	0.233396		1.0849	0.8604
	8	0.188739	0.253469	-0.235693	0.381121		0.73516	1.0629
	9	-0.120187	0.285077	-0.330084	0.27316		0.74069	1.0191
	10	0.0571837	0.268831	-0.332203	0.277742		0.49738	1.555
	11	-0.0440328	0.253585	0.213571	0.283448		0.72843	0.92947
	12	-0.307293	0.257928	-0.0242953	0.250171		0.51814	0.794
	13	-0.0456276	0.273702	-0.574915	0.207099			0.8576
	14	0.00827597	0.264849	-0.541947	0.307662			0.9347
	15	0.113792	0.246027	-0.487944	0.355741			1.0768
	16	0.231102	0.320466	-0.559357	0.433768
	17	-0.506182	0.235768	-0.714224	0.385256
	18	0.0958273	0.318223	-0.282035	0.228745
	19	-0.304607	0.313176	0.00440223	0.277555
	20	-0.480208	0.262995	0.061394	0.30244
	21	0.0857716	0.29085	-0.1056	0.149046
	22	-0.103791	0.205918	-0.435099	0.270794
	23	-0.590227	0.240072	-0.21376	0.359352
	24	-0.465268	0.329368	0.131576	0.246747
	25	-0.24689	0.386801	0.135972	0.186094
	26	0.158754	0.275617	0.241605	0.236038
	27	0.24943	0.356939	0.0138968	0.187767
	28	0.218702	0.376501	-0.100694	0.279865
	29	-0.28711	0.232977	-0.0553696	0.268149
	30	-0.0489605	0.297342	0.156188	0.253923
	31	-0.211834	0.325247	-0.0572049	0.273374
	32	0.273815	0.24593	-0.107382	0.311212
	33	0.397445	0.400507	-0.361474	0.33982
	34	-0.263773	0.216977	-0.0575519	0.290845
	35	-0.207205	0.211059	0.234057	0.289674
	36	-0.209218	0.245148	-0.0111847	0.250188
	37	-0.169051	0.271615	-0.153425	0.232816
	38	-0.159507	0.303569	-0.567751	0.305725
	39	-0.139329	0.283845	-0.515892	0.386778
	40	0.226339	0.197075	-0.380889	0.357127
	41	-0.531785	0.380523	0.178728	0.579317
	42	-0.190886	0.353358	0.0498776	0.567018
	43	-0.338304	0.188407	0.391178	0.587583
	44	0.0679121	0.21183	0.530643	0.736114
	45	0.202066	0.311281	1.03283	0.723646
	46	0.410639	0.413124	1.83012	0.835547
	47	0.693213	0.60174	2.73643	1.01883
	48	0.959753	0.713637	3.11799	1.00632
	49	1.36924	0.775655	3.54339	1.14158
	50	1.42828	0.873458	3.82737	1.14459
	51	1.55468	0.950035	3.75948	1.16923
	52	1.51291	1.06646	4.06644	1.1497
	53	2.11136	1.11811	5.18281	1.30896
	54	2.59621	1.15091	5.40364	1.22868
	55	3.04387	1.09454	5.69554	1.15759
	56	3.98664	1.1912	6.24627	1.44278
	57	3.99081	1.28009	7.26363	1.37201
	58	4.02394	1.22798	7.86136	1.29989
	59	4.39341	1.47	8.18713	1.47188
	60	4.9388	1.67927	8.65803	1.57007
	61	5.66699	1.51955	9.04024	1.60445
	62	5.78448	1.7442	9.45187	1.45
	63	6.60375	1.667	10.749	1.59618
	64	6.31802	1.63458	10.0962	1.67297
	65	6.78833	1.67673	11.2443	1.49095
	66	7.51497	1.96934	11.9547	1.35729
	67	7.74464	2.27005	12.6316	1.55381
	68	7.97013	1.85115	13.3174	1.54451
	69	8.54024	1.95689	13.8944	1.46134
	70	8.97438	2.08646	14.0623	1.47883
	71	9.24019	2.2389	14.2768	1.31115
	72	9.34265	2.17671	15.2561	1.25459
	73	10.2582	2.11842	16.2277	1.29958
	74	10.9811	2.13563	16.8537	1.14316
	75	10.7442	2.24252	17.225	1.08042
	76	11.0832	2.21803	17.5895	1.20226
	77	11.8004	2.21955	17.5836	1.19014
	78	12.211	2.16925	17.6001	1.06862
	79	12.2209	2.15395	18.7112	1.03149
	80	12.6731	2.2143	19.6235	1.15825
	81	13.0486	2.07045	19.9974	1.26328
	82	13.7708	2.12578	19.5004	1.27513
	83	13.7271	2.1469	19.203	1.26773
	84	14.3536	2.11829	19.4913	1.40037
	85	14.2063	2.10855	19.9606	1.26628
	86	14.2476	2.20737	19.7839	1.30893
	87	15.0113	2.0798	19.6189	1.36489
	88	15.0031	2.20792	19.5114	1.30555
	89	15.3574	2.11622	19.4239	1.34519
	90	15.3682	2.00258	19.8996	1.27308
	91	15.761	2.12563	19.5872	1.38716
	92	16.0425	2.26193	20.0151	1.32542
	93	16.3286	2.04821	20.6673	1.28316
	94	16.9296	2.23251	20.605	1.21226
	95	17.0785	2.04029	20.703	1.23054
	96	16.8756	1.97532	20.8781	1.26182
	97	16.9924	1.98831	20.6574	1.17369
	98	17.3144	1.98513	20.7047	1.31917
	99	16.6462	2.00821	21.0932	1.30297
	100	17.1484	1.79724	20.5425	1.33885
	101	17.5354	1.92181	21.5626	1.21619
	102	17.5432	1.95078	21.2264	1.05958
	103	18.2283	2.05887	20.7472	1.16905
	104	18.801	1.88777	20.9146	1.28009
	105	18.3252	1.69993	21.0971	1.33121
	106	18.4517	1.8142	21.3548	1.32014
	107	18.2904	1.59436	21.2199	1.34589
	108	18.7262	1.59923	21.3244	1.40842
	109	18.8646	1.84237	21.0162	1.46243
	110	18.8764	1.69856	21.2395	1.32967
	111	19.1116	1.68464	21.4215	1.34388
	112	19.3774	1.47158	21.4782	1.41036
	113	19.4927	1.54411	21.2177	1.39429
	114	20.1137	1.62856	21.4873	1.44678
	115	20.2238	1.56734	21.4425	1.42961
	116	19.826	1.50761	21.2171	1.44462
	117	20.2606	1.50422	21.3927	1.54784
	118	20.4147	1.44277	21.828	1.36966
	119	20.2738	1.49511	21.5984	1.4292
	120	20.1102	1.5104	21.5629	1.43997
	121	19.8201	1.52193	21.3695	1.47979
	122	20.3157	1.57451	21.7349	1.45079
	123	20.0177	1.36759	21.7216	1.36173
	124	20.2131	1.43173	21.6602	1.40123
	125	20.45	1.42829	21.5534	1.44114
	126	20.225	1.45499	22.0575	1.44328
	127	20.0773	1.5614	22.0652	1.5071
	128	20.4666	1.3852	21.9029	1.38665
	129	20.0247	1.4286	21.8461	1.44695
	130	20.7253	1.52847	21.9984	1.38189
	131	20.4768	1.31318	22.2367	1.49005
	132	20.1839	1.45964	21.7444	1.4738
	133	20.7657	1.43135	21.5839	1.53174
	134	20.9718	1.38416	21.8858	1.48504
	135	20.519	1.43746	22.1634	1.51708
	136	20.4665	1.4128	21.6785	1.58237
	137	20.106	1.35736	21.714	1.48088
	138	20.2272	1.44495	21.7761	1.43101
	139	20.3225	1.28133	22.1036	1.55461
	140	20.5748	1.33432	21.3814	1.53893
	141	20.6921	1.42568	21.8555	1.56111
	142	20.1179	1.48885	21.8451	1.58461
	143	20.6175	1.36923	22.5541	1.49311
	144	21.0074	1.47826	22.1087	1.49683
	145	21.1085	1.43362	22.0527	1.51525
	146	20.9705	1.48169	22.0061	1.45159
	147	21.1075	1.43886	21.7768	1.4751
	148	20.6191	1.57164	22.6648	1.46019
	149	21.0902	1.50565	22.3263	1.56578
	150	20.7064	1.57277	21.9634	1.57978
	151	20.548	1.31446	21.7705	1.51413
	152	21.0309	1.45776	22.3878	1.55138
	153	21.1863	1.47505	22.402	1.49954
	154	20.4958	1.46397	21.8209	1.4659
	155	20.8962	1.54563	21.954	1.44678
	156	21.0889	1.60592	21.7583	1.5345
	157	20.8909	1.37149	22.1718	1.47237
	158	21.2277	1.48054	21.8249	1.39813
	159	20.8139	1.48741	22.2173	1.42755
	160	21.1466	1.65213	22.112	1.51919
	161	20.7756	1.51113	22.627	1.55097
	162	21.1682	1.35564	22.2047	1.42336
	163	21.7698	1.48841	21.7644	1.49382
	164	21.6409	1.56493	21.7762	1.42201
	165	21.2533	1.47152	21.7555	1.30532
	166	21.334	1.40654	21.7701	1.41664
	167	20.869	1.48926	22.2095	1.36975
	168	21.2338	1.51616	22.4819	1.45806
	169	21.5626	1.51682	22.5934	1.4341
	170	21.2984	1.60919	22.356	1.45531

## Sheet: Fig. 1d
	1x							5x spaced				5x massed
				Cold shock @ 2h
	tub-GAL80ts; VT30559-GAL4/+	+/UAS-PDHE1β RNAi HMC03762	tub-GAL80ts; VT30559-GAL4>UAS-PDHE1β RNAi HMC03762	tub-GAL80ts; VT30559-GAL4/+	+/UAS-PDHE1β RNAi HMC03762	tub-GAL80ts; VT30559-GAL4>UAS-PDHE1β RNAi HMC03762		tub-GAL80ts; VT30559-GAL4/+	+/UAS-PDHE1β RNAi HMC03762	tub-GAL80ts; VT30559-GAL4>UAS-PDHE1β RNAi HMC03762		tub-GAL80ts; VT30559-GAL4/+	+/UAS-PDHE1β RNAi HMC03762	tub-GAL80ts; VT30559-GAL4>UAS-PDHE1β RNAi HMC03762
	23	22	29	20	5	3		32	36	6		22	21	24
	51	46	10	5	8	21		22	35	20		25	28	22
	25	34	2	9	4	33		26	29	34		28	34	24
	44	51	37	32	28	32		35	39	22		37	26	36
	62	47	50	20	11	28		28	34	8		34	33	31
	54	47	16	12	27	27		42	25	5		23	30	35
	38	38	29	9	6	-11		24	-8	24		35	19	17
	53	47	15	37	15	8		14	31	24		25	17	20
	32	39	35	43	7	12		42	13	12		20	22	33
	32	39	35	43	7	12		20	2	6		37	15	30
								16	30	10		24	22	19
								7	28	-6		22	43	18
								26	53	7
								28	51	9
								36
