# Supplementary material for: Glycolysis-derived alanine from glia fuels neuronal mitochondria for memory in Drosophila
Source: Nat Metab. 2023 Nov 6;5(11):2002–19. doi: 10.1038/s42255-023-00910-y (PMC10663161; doi:10.1038/s42255-023-00910-y)
Supplement: Supplementary file 7 — Statistical Source Data for Fig. 2. [file 42255_2023_910_MOESM7_ESM.xlsx]

## Sheet: Fig. 2a
	No graph displayed on Fig. 2a

## Sheet: Fig. 2b
	1x							5x spaced
				Cold shock @ 2h
	tub-GAL80ts; VT30559-GAL4/+	+/UAS-PFK RNAi HMS01324	tub-GAL80ts; VT30559-GAL4>UAS-PFK RNAi HMS01324	tub-GAL80ts; VT30559-GAL4/+	+/UAS-PFK RNAi HMS01324	tub-GAL80ts; VT30559-GAL4>UAS-PFK RNAi HMS01324		tub-GAL80ts; VT30559-GAL4/+	+/UAS-PFK RNAi HMS01324	tub-GAL80ts; VT30559-GAL4>UAS-PFK RNAi HMS01324
	36	47	43	26	26	9		37	46	12
	40	41	56	11	17	17		17	35	39
	34	19	51	22	11	7		14	29	33
	48	30	40	11	15	18		40	16	36
	33	31	48	9	5	18		28	11	37
	31	42	49	22	16	26		33	39	25
	33	33	60	10	23	13		16	44	17
	56	42	44	19	32	12		21	43	28
	44	41	26	18	23	24		12	45	35
	18	30	31	21	15	18		42	10	48
	41	35	40	11	10	9
		34	34	21	14	16

## Sheet: Fig. 2c
	1x							5x spaced
				Cold shock @ 2h
	tub-GAL80ts; VT30559-GAL4/+	+/UAS-LDH RNAi HMS00039	tub-GAL80ts; VT30559-GAL4>UAS-LDH RNAi HMS00039	tub-GAL80ts; VT30559-GAL4/+	+/UAS-LDH RNAi HMS00039	tub-GAL80ts; VT30559-GAL4>UAS-LDH RNAi HMS00039		tub-GAL80ts; VT30559-GAL4/+	+/UAS-LDH RNAi HMS00039	tub-GAL80ts; VT30559-GAL4>UAS-LDH RNAi HMS00039
	47	33	71	19	17	25		26	45	20
	62	46	72	5	-11	-14		31	38	44
	47	45	45	50	24	16		25	36	40
	45	21	49	16	15	19		48	25	29
	45	46	21	16	13	17		21	36	13
	43	39	28	15	16	9		36	45	42
	29	41	53	16	10	14		19	34	36
	37	20	46	19	9	33		24	13	21
	38	45	38	24	16	5		33	13	36
	34	39	34	23	31	20		24	24	38
	40	45	40	13	20	16

## Sheet: Fig. 2d
	ALAT activity measurement
	da-GAL4/+	da-GAL4/UAS-ALAT RNAi GD9174
	5.87345	5.26966
	5.36611	4.68948
	3.85528	4.66756
	4.59505	1.95873
	6.55503	5.4572
	4.68325	2.93878
	4.54284	2.72272
	5.55045	3.50562

## Sheet: Fig. 2e
	1x							5x spaced				5x massed
				Cold shock @ 2h
	tub-GAL80ts; VT30559-GAL4/+	+/UAS-ALAT RNAi GD9174	tub-GAL80ts; VT30559-GAL4>UAS-ALAT RNAi GD9174	tub-GAL80ts; VT30559-GAL4/+	+/UAS-ALAT RNAi GD9174	tub-GAL80ts; VT30559-GAL4>UAS-ALAT RNAi GD9174		tub-GAL80ts; VT30559-GAL4/+	+/UAS-ALAT RNAi GD9174	tub-GAL80ts; VT30559-GAL4>UAS-ALAT RNAi GD9174		tub-GAL80ts; VT30559-GAL4/+	+/UAS-ALAT RNAi GD9174	tub-GAL80ts; VT30559-GAL4>UAS-ALAT RNAi GD9174
	24	35	13	11	13	28		19.5969	14.1762	29.8701		20.5628	29.8109	18.1818
	29	46	7	27	17	7		35.6791	32.7381	-2.84091		29.9342	46	13.3333
	45	35	18	21	12	6		25.814	23.9583	9.58231		32.9412	17.5325	17.094
	39	36	34	41	17	19		33.3333	33.9744	31.25		38.5714	16	33.3333
	32	55	33	28	13	32		28.0538	27.1599	17.139		25.7937	44.7818	40.1515
	45	28	31	10	-1	23		38.1579	40.7246	11.7204		22.2222	21.2121	24.2017
	56.6986	36.9892	39.1509	10.2564	36.9892	25.4505		25.2747	41.2698	-19.6667		30	35	26
	41.3559	61.0022	14.5833	14.0678	15.2778	4.49927		30.5556	30	42.7807		23	26	27
	24.7253	30.9524	22.1538	40.2778	24.5614	22.3837		17.5824	33.3333	0		27	22	45
	51.7857	35.9848	15.2941	44.0217	18.3673	35.9532		31	14.4231	-4.60526		27	20	31
	41.2782	32.8947	27.9487	12.4444	1.63043	24.8366		35.4839	48.366	8.81226		21	26	20
	60.9848	56.6667	24.0248	4.14815	49.6032	45.5882						24	22	33

## Sheet: Fig. 2f
	No graph displayed on Fig. 2f

## Sheet: Fig. 2g
	Positive control									ALAT Knock-down
	Time traces						Slope			Time traces						Slope
		1x Unpaired		1x Paired			1x Unpaired	1x Paired			1x Unpaired		1x Paired			1x Unpaired	1x Paired
	Time (s)	Mean	SEM	Mean	SEM		0.7153	1.267		Time (s)	Mean	SEM	Mean	SEM		0.62133	0.6401
	0	0.214089	0.586334	0.59513	0.81509		0.5606	1.2126		0	0.50795	0.827972	0.0167972	0.260327		0.69449	1.5817
	0.5	0.880721	0.569777	0.515015	0.883666		0.4287	1.294		0.5	-0.0202663	0.950997	-0.158881	0.409468		0.47334	0.7286
	1	0.658454	0.463147	0.406314	0.860906		0.4313	1.2275		1	0.190893	0.609263	-0.24239	0.376007		0.28361	0.2227
	1.5	0.55774	0.419582	0.950801	0.794187		0.8137	0.99072		1.5	0.138528	0.518214	-0.0906154	0.20483		0.79624	0.55959
	2	0.235909	0.318658	1.2046	0.786648		1.4314	1.2546		2	0.331808	0.367347	-0.241205	0.408732		0.55377	0.26694
	2.5	0.180417	0.292995	1.25796	0.816745		0.9115	1.5939		2.5	0.544201	0.461891	-0.234358	0.266047		1.58755	1.1788
	3	0.305307	0.239428	0.0466176	1.00745		0.99066	1.1029		3	0.340424	0.330342	-0.522509	0.473157		0.84775	0.81198
	3.5	-0.0972193	0.230451	0.130884	1.09101		1.3615	0.53148		3.5	-0.641256	0.276663	-0.366619	0.353029		1.4996	1.3631
	4	-0.235604	0.230157	1.44037	1.10124		0.98285	1.4117		4	-0.398029	0.460615	-0.272246	0.42232		0.58794	0.66754
	4.5	0.15633	0.515018	1.44808	1.10567		0.89648			4.5	0.250841	0.882592	0.260224	0.354741			0.58833
	5	0.242279	0.490733	1.36022	1.11142					5	0.00542963	0.853392	0.202523	0.283552
	5.5	0.564992	0.469169	0.633117	1.15336					5.5	-0.0589187	0.791395	0.149202	0.290246
	6	0.123499	0.290055	0.510113	1.15881					6	-0.548033	0.420628	0.271309	0.308902
	6.5	0.267206	0.508062	0.731141	0.694245					6.5	-0.436589	0.806994	0.0220486	0.296462
	7	0.187155	0.475726	0.870436	0.42015					7	-0.120729	0.810941	-0.142994	0.235772
	7.5	0.584241	0.550038	1.24273	0.628012					7.5	0.399881	0.783031	-0.531071	0.281536
	8	0.438117	0.45236	1.29895	0.763498					8	0.834495	0.717011	-0.171854	0.325472
	8.5	0.00458588	0.256973	1.03927	0.847048					8.5	0.170492	0.207277	-0.00521743	0.311593
	9	-0.0953662	0.253802	0.287122	0.904721					9	0.304292	0.385133	0.231807	0.291399
	9.5	-0.117445	0.286746	0.319172	0.531037					9.5	-0.307218	0.286486	0.0655982	0.274335
	10	-0.322662	0.186136	0.581953	0.572882					10	-0.37179	0.156972	-0.194532	0.148598
	10.5	-0.315447	0.303645	0.812171	0.494748					10.5	-0.703668	0.356428	-0.145191	0.231671
	11	-0.329151	0.19147	0.977983	0.45631					11	-0.465157	0.277912	-0.221988	0.223984
	11.5	-0.463324	0.337381	1.16956	0.494894					11.5	-0.46929	0.363276	-0.219551	0.233389
	12	-0.0499828	0.383599	0.709828	0.808569					12	0.502536	0.468943	0.123837	0.293022
	12.5	0.371742	0.425525	0.770076	0.82111					12.5	0.51192	0.538176	0.0970745	0.290747
	13	0.302867	0.384629	0.978705	0.792409					13	0.0219112	0.612743	0.22999	0.15763
	13.5	0.0699275	0.3795	1.02514	0.281162					13.5	-0.0794853	0.565586	0.304675	0.286323
	14	0.120355	0.396001	0.533422	0.345141					14	0.228486	0.510482	0.266861	0.325269
	14.5	0.00480636	0.131942	0.815014	0.482779					14.5	0.414988	0.376048	0.0815298	0.278377
	15	-0.201842	0.222419	0.546536	0.435874					15	-0.03386	0.350058	0.224429	0.21672
	15.5	-0.380949	0.182545	0.548869	0.361198					15.5	0.160785	0.38036	0.335798	0.0965561
	16	-0.334177	0.180034	0.267761	0.328908					16	-0.519415	0.423444	0.393298	0.349528
	16.5	0.199174	0.202192	0.171107	0.313844					16.5	-0.64543	0.320667	0.201425	0.294433
	17	0.186755	0.205538	0.510206	0.468204					17	-0.542421	0.325121	-0.205604	0.279112
	17.5	0.0332155	0.234919	0.602072	0.473791					17.5	-0.344702	0.323257	-0.223041	0.163105
	18	-0.0638377	0.266892	0.0240055	0.576332					18	-0.261243	0.409046	-0.330254	0.271282
	18.5	0.567373	0.308027	0.104009	0.578752					18.5	0.744653	0.543495	-0.302043	0.275174
	19	0.454971	0.345755	-0.189327	0.54106					19	-0.286521	0.833095	-0.177859	0.306668
	19.5	0.50176	0.40381	-0.150717	0.636744					19.5	0.301315	0.731693	0.12166	0.23735
	20	0.305431	0.282086	0.0303827	0.580264					20	-0.138081	0.589967	0.147171	0.234993
	20.5	0.341581	0.274987	-0.32565	0.506035					20.5	-0.28097	0.679967	0.519061	0.194321
	21	0.241814	0.276469	0.0388446	0.632418					21	0.0852605	0.595525	0.417751	0.207287
	21.5	0.467307	0.221111	-0.247272	0.501322					21.5	0.144874	0.559771	0.149781	0.297276
	22	0.0705003	0.288749	0.060574	0.400093					22	0.800826	0.374491	-0.113491	0.273968
	22.5	0.185101	0.306047	-0.43017	0.612558					22.5	0.846649	0.41803	-0.299068	0.180219
	23	-0.263772	0.102898	0.00787225	0.33852					23	-0.393435	0.342754	-0.344925	0.149728
	23.5	-0.327294	0.162632	-0.811254	0.437989					23.5	-0.89272	0.506984	-0.00662828	0.292888
	24	-0.197923	0.372453	0.305198	0.646057					24	-0.512601	0.968104	0.275467	0.249993
	24.5	-0.131563	0.222858	0.23784	0.505139					24.5	0.503794	0.752952	-0.0610364	0.245319
	25	-0.458934	0.385461	0.694573	0.506849					25	-0.446395	0.711459	-0.0173166	0.251072
	25.5	0.0389393	0.230789	0.989198	0.533767					25.5	0.0448035	0.427651	-0.237697	0.219146
	26	0.0725035	0.303256	0.217124	0.596923					26	-0.0308118	0.500107	0.0429416	0.233193
	26.5	-0.0179667	0.165168	0.277424	0.249441					26.5	-0.220762	0.335246	-0.0942746	0.303653
	27	-0.0491991	0.194732	-0.445708	0.38498					27	-0.070319	0.219138	0.0824071	0.229932
	27.5	0.0769457	0.186801	-0.308515	0.398617					27.5	0.754421	0.732343	-0.12477	0.312504
	28	0.140477	0.180538	-0.404497	0.510501					28	1.1342	0.671317	-0.0995387	0.433334
	28.5	0.413932	0.410733	-0.259948	0.519268					28.5	0.823026	0.615418	-0.351381	0.272795
	29	0.475777	0.424338	0.0533218	0.39164					29	0.774836	0.608164	-0.150269	0.192744
	29.5	0.22134	0.306823	0.431356	0.2488					29.5	0.452466	0.391592	-0.171676	0.33628
	30	0.0932012	0.253063	-0.0181427	0.249912					30	-0.318728	0.458112	0.126636	0.304307
	30.5	0.182982	0.279399	-0.600706	0.237863					30.5	-0.225631	0.483706	-0.0222572	0.311484
	31	0.324782	0.0775735	-1.18636	0.341003					31	0.281689	0.264744	0.0213145	0.294305
	31.5	0.497062	0.258665	-0.671941	0.309062					31.5	0.586332	0.261042	0.0730276	0.126539
	32	0.622392	0.519274	-0.0176167	0.784889					32	1.17547	0.689876	-0.203087	0.128607
	32.5	0.564763	0.528883	0.623405	0.671314					32.5	1.39956	0.716721	-0.542582	0.258115
	33	0.358486	0.491055	-0.0553027	0.549767					33	1.31785	0.744389	-0.439517	0.338082
	33.5	-0.161617	0.221367	0.430913	0.347768					33.5	-0.0528391	0.340209	-0.173874	0.260077
	34	-0.32886	0.171889	0.657207	0.325838					34	-0.189818	0.290864	-0.0433877	0.122908
	34.5	-0.115209	0.188672	0.53556	0.276876					34.5	-0.490642	0.308266	-0.138672	0.111143
	35	-0.0646913	0.254281	0.331191	0.228402					35	-0.4231	0.386337	-0.108555	0.170095
	35.5	0.0740903	0.260492	-0.00847727	0.223485					35.5	-0.587347	0.328578	-0.0643901	0.13615
	36	0.375142	0.266738	0.292387	0.317392					36	0.339155	0.480258	0.170693	0.261484
	36.5	0.0317225	0.291141	0.253357	0.337223					36.5	0.598915	0.338773	-0.220866	0.342039
	37	-0.178295	0.239059	0.166729	0.377466					37	0.233181	0.487774	-0.383441	0.208109
	37.5	-0.39715	0.15423	-0.619509	0.348513					37.5	-0.0744537	0.249585	-0.61914	0.222002
	38	0.142916	0.311222	-1.10506	0.37427					38	-0.865742	0.514827	-0.138755	0.154405
	38.5	0.0657581	0.252728	-0.832776	0.408058					38.5	-0.882778	0.661323	-0.486069	0.214986
	39	0.0258283	0.326855	-0.506537	0.412359					39	-0.97323	0.908173	0.0621566	0.352527
	39.5	0.0465169	0.319866	-0.186405	0.381988					39.5	-1.0194	0.990684	0.0165597	0.566472
	40	0.145257	0.27531	0.395005	0.345162					40	-1.5881	0.900719	-0.238322	0.477546
	40.5	0.00426294	0.263224	0.307426	0.231134					40.5	-0.415363	0.798597	-0.506626	0.161471
	41	-0.396185	0.391731	0.608847	0.303757					41	-1.1774	0.515522	-0.505632	0.170698
	41.5	-0.362579	0.423253	0.0115116	0.518666					41.5	-0.533991	0.606565	-0.186476	0.19294
	42	-0.804679	0.407276	0.88599	0.503042					42	-0.967913	0.583138	0.752142	0.829576
	42.5	-0.477731	0.447337	0.327425	0.338065					42.5	-0.0337066	0.489253	0.920829	0.830887
	43	-0.489175	0.417709	0.440079	0.342087					43	0.466028	0.340262	0.0485134	0.308396
	43.5	-0.0387638	0.253376	0.425119	0.488129					43.5	0.327407	0.396702	-0.185779	0.226285
	44	-0.0130573	0.279384	0.279617	1.05033					44	-0.0587037	0.295876	-0.107238	0.278612
	44.5	0.18266	0.344514	1.54313	0.719848					44.5	-0.275565	0.375024	0.0743263	0.210066
	45	0.318134	0.298315	1.52284	0.878425					45	-0.0123585	0.3962	0.0443307	0.236007
	45.5	0.305377	0.436773	1.79451	0.734267					45.5	-0.232783	0.38584	0.235478	0.454882
	46	0.252238	0.627899	1.75481	0.746425					46	-0.280852	0.399781	0.19738	0.466526
	46.5	0.118576	0.642388	1.55824	0.776736					46.5	-0.359297	0.34691	-0.493491	0.339702
	47	0.592602	0.856153	1.47203	1.08969					47	0.446635	0.479534	-0.433676	0.313087
	47.5	0.586192	0.852787	1.34768	1.26097					47.5	0.0552563	0.269871	-0.224672	0.475204
	48	0.620494	0.936283	1.4542	1.2364					48	-0.250792	0.373482	0.0960654	0.34544
	48.5	0.566027	0.935084	1.73885	1.28672					48.5	-0.547249	0.197904	0.0759284	0.299788
	49	1.12418	1.05616	2.00249	1.32576					49	-0.0593853	0.296755	0.101286	0.269973
	49.5	1.15413	1.06369	2.55468	1.30425					49.5	0.559152	0.42739	-0.230793	0.426994
	50	1.20832	1.1985	2.6859	1.26513					50	0.744647	0.620646	-0.284421	0.444761
	50.5	1.21057	1.20385	2.66021	1.39722					50.5	0.521896	0.522074	-0.01368	0.601494
	51	1.32648	1.28898	3.31305	1.54522					51	1.05823	0.32998	0.259477	0.580311
	51.5	1.28448	1.32137	3.31668	1.74326					51.5	0.477401	0.651662	0.259482	0.63203
	52	1.48237	1.29294	4.48236	2.04411					52	1.0767	0.441377	0.434305	0.561864
	52.5	1.74292	1.25651	6.03728	1.56482					52.5	1.39274	0.545723	0.351105	0.62893
	53	1.93926	1.30877	6.24854	1.47412					53	2.00186	0.571453	0.51072	0.568623
	53.5	1.65254	1.23505	5.99682	1.4138					53.5	1.60503	0.681857	0.509792	0.620027
	54	1.89654	1.49525	6.27084	1.80783					54	1.85605	0.885482	0.79172	0.671821
	54.5	1.8872	1.47851	6.36189	2.03485					54.5	1.64778	0.657265	0.881025	0.825891
	55	2.29854	1.49597	6.6705	2.08452					55	1.77665	0.753778	1.0005	0.818304
	55.5	2.46549	1.5686	7.45187	1.91461					55.5	1.61198	0.559832	1.11148	0.898975
	56	3.09434	1.55358	8.46592	2.33162					56	2.12907	0.541128	1.57928	0.84588
	56.5	3.39084	1.57563	9.97231	2.40631					56.5	2.28996	0.446691	1.63521	0.71818
	57	3.43767	1.66019	10.1071	2.43128					57	2.79035	0.746083	1.87699	0.965362
	57.5	3.86828	1.52004	10.0935	2.45594					57.5	2.94078	0.832277	1.96114	0.975385
	58	3.61714	1.58798	10.3207	2.28512					58	3.40359	0.871946	2.35092	0.981431
	58.5	4.22121	1.57435	10.5317	2.26514					58.5	3.63989	1.10455	2.59921	1.0335
	59	4.56903	1.68419	11.0894	2.18321					59	4.05085	1.06916	2.54301	1.00046
	59.5	4.6318	1.69761	11.3227	2.09433					59.5	4.15229	0.969312	2.61711	1.13052
	60	4.92095	1.69234	11.615	1.93785					60	4.81824	0.92282	3.37719	1.55026
	60.5	4.96632	1.7094	11.8836	2.19089					60.5	4.69836	1.0171	3.76035	1.61873
	61	5.54269	1.80548	12.1671	2.26818					61	4.8383	0.964726	4.28364	1.63006
	61.5	6.05632	1.85613	12.3435	2.26069					61.5	5.29465	1.05811	4.62331	1.79444
	62	6.28654	1.85723	12.3597	2.27315					62	5.6789	1.15969	5.09455	1.86015
	62.5	6.48106	1.94057	12.5186	2.15077					62.5	5.88155	1.08014	5.02954	1.91008
	63	6.84912	1.95232	13.1348	2.43369					63	6.01604	1.0517	5.14941	2.12489
	63.5	7.31535	2.01867	13.1065	1.7977					63.5	6.67073	1.21412	5.7241	2.1896
	64	7.80854	2.05951	13.5897	1.98319					64	7.0585	1.54736	6.3917	2.04823
	64.5	7.80419	2.03277	13.6846	2.14287					64.5	7.39139	1.41962	6.67757	1.91604
	65	7.96461	1.9339	14.6427	2.22194					65	7.04292	1.45901	6.61951	2.01992
	65.5	7.82989	1.96915	15.1516	2.09331					65.5	7.10948	1.32125	6.90259	1.96133
	66	8.30937	1.93697	15.1516	2.09331					66	7.20255	1.53527	7.08273	2.18352
	66.5	8.57805	2.02887	15.0911	2.24034					66.5	7.7161	1.47375	7.39079	2.09307
	67	8.54596	2.06151	15.1269	2.19262					67	7.85764	1.27542	7.86098	2.3404
	67.5	9.19636	2.25092	15.2461	1.99625					67.5	7.92231	1.33381	8.0401	2.23557
	68	9.27544	2.2218	14.8921	1.9764					68	7.99968	1.4725	8.76372	2.15432
	68.5	9.80282	2.10053	14.6452	2.13001					68.5	8.53449	1.64272	9.06445	2.20267
	69	10.1765	2.20885	14.6844	1.98578					69	9.3346	1.96992	9.3134	2.18191
	69.5	10.0212	2.25284	15.3297	1.97496					69.5	9.35659	1.99112	8.83104	2.08734
	70	9.78313	2.32277	15.6514	1.87964					70	9.24548	1.9351	9.04293	2.08557
	70.5	9.91134	2.18833	15.9484	2.03675					70.5	9.55538	1.90343	9.10238	1.96763
	71	10.1215	2.32012	16.4379	2.36814					71	9.72356	1.87198	9.55222	1.89448
	71.5	9.80302	2.22058	16.5214	2.35562					71.5	9.24791	1.60046	9.86136	1.97533
	72	9.77416	2.26789	16.3086	2.14743					72	9.88948	1.73094	9.93552	1.9987
	72.5	10.0979	2.2372	16.5296	2.11708					72.5	9.53792	1.43887	10.192	2.03137
	73	10.1728	2.2874	16.6338	2.1669					73	10.1373	1.59525	10.6977	2.12177
	73.5	10.5871	2.36925	14.9796	2.49663					73.5	10.1508	1.69808	10.5673	2.08587
	74	10.5921	2.32651	15.2563	2.46734					74	10.0054	1.557	10.7703	1.96647
	74.5	11.1244	2.33893	15.2209	2.51178					74.5	10.6584	2.0241	11.5173	1.9948
	75	11.2308	2.35393	16.2864	2.61231					75	11.2784	1.91003	11.5599	2.02068
	75.5	10.9418	2.38594	15.6457	2.34711					75.5	11.1768	1.98661	11.4148	2.12529
	76	10.7158	2.40648	15.7899	2.45758					76	11.0245	1.69035	11.3611	1.95034
	76.5	10.6732	2.35487	16.304	2.26278					76.5	10.7883	1.7068	11.7519	2.07409
	77	11.3719	2.39925	16.2039	2.25465					77	11.4035	1.98209	11.9261	1.92421
	77.5	11.0936	2.31312	15.9457	2.19405					77.5	11.574	1.89012	12.0267	1.93308
	78	11.2025	2.24174	15.9693	2.17951					78	11.5443	1.93649	11.9779	2.06426
	78.5	10.8632	2.10917	16.4753	2.59809					78.5	11.2788	1.89843	11.9927	2.02458
	79	11.1707	1.99571	16.6743	2.58358					79	11.129	1.83611	12.2821	1.92795
	79.5	11.2267	1.98138	17.0225	2.69561					79.5	11.5052	1.90339	12.7884	1.88423
	80	11.4638	2.10281	17.0767	2.75865					80	12.0584	2.0002	12.7493	1.92216
	80.5	11.5345	2.10719	17.2281	2.98853					80.5	11.9759	1.68517	12.6013	2.06271
	81	12.0217	2.14135	17.121	2.7142					81	11.9094	1.96775	12.6484	1.92262
	81.5	12.0682	2.15017	17.1615	2.9341					81.5	11.8861	1.88754	12.9065	1.99954
	82	11.8647	2.1244	17.2996	2.81405					82	12.1268	2.04215	12.7049	2.02078
	82.5	12.2323	2.09395	17.0644	2.74479					82.5	12.2057	1.73137	13.257	2.01396
	83	12.3618	2.10178	17.7548	2.71443					83	12.1442	1.69997	13.384	2.03104
	83.5	12.3921	1.99463	16.9014	2.66286					83.5	11.9084	1.57358	13.2263	1.94087
	84	12.8394	2.00392	17.784	2.86649					84	12.14	2.10677	13.2818	2.02976
	84.5	12.1624	2.02843	17.4807	2.90889					84.5	10.8906	1.89298	13.0495	2.01729
	85	12.3037	1.9391	17.5049	2.84349					85	11.753	1.98722	13.1272	2.04446
	85.5	12.8489	2.03471	18.0271	2.91888					85.5	12.2486	1.72821	13.3518	1.84541
	86	12.9305	1.89909	18.1053	2.97618					86	12.6477	1.73942	13.2998	1.82114
	86.5	12.9344	1.83099	17.8133	2.95604					86.5	12.6608	1.74281	13.1924	1.85344
	87	12.9956	1.82018	18.0054	2.92083					87	12.4395	1.52382	13.4429	1.83573
	87.5	12.9425	1.80819	17.9734	2.88359					87.5	12.5548	1.5746	13.5396	1.97256
	88	13.0514	1.83218	17.745	2.57949					88	12.1039	1.62696	13.897	1.97048
	88.5	13.2855	1.7957	17.967	2.81391					88.5	11.9575	1.69681	13.737	1.94094
	89	13.257	1.72573	17.6204	2.75972					89	11.8063	1.82794	13.8158	1.92628
	89.5	13.4982	1.74549	17.6383	2.72035					89.5	12.3404	1.70953	14.0056	2.01139
	90	13.7288	1.75199	17.6602	2.70893					90	12.5463	1.69949	14.0475	1.99262
	90.5	13.9368	1.79057	17.9335	2.74742					90.5	12.5558	1.54786	14.2986	1.90592
	91	14.3882	1.89612	17.8221	2.86528					91	12.7562	1.44748	14.0928	1.82863
	91.5	14.3419	1.8983	18.4311	2.83051					91.5	11.9646	1.33664	14.224	2.01559
	92	14.5276	1.94357	18.6423	2.8994					92	12.4015	1.17006	13.8941	2.04506
	92.5	14.8297	1.86691	18.5977	2.93395					92.5	12.1718	1.51053	14.359	1.97314
	93	14.8272	1.91968	18.4567	3.27084					93	12.8661	1.8816	14.5272	1.96793
	93.5	15.1224	1.85525	17.6827	2.68981					93.5	12.6452	1.84002	14.436	1.90818
	94	15.0239	1.89599	18.7861	3.21762					94	12.7476	1.78819	14.7616	1.8447
	94.5	14.881	1.80786	17.9666	2.55366					94.5	12.9928	1.51693	14.0154	1.84094
	95	15.019	1.72832	18.6892	2.88049					95	13.1811	1.47152	14.1239	1.78091
	95.5	15.2338	1.67137	18.8047	2.941					95.5	13.9624	1.40518	14.2445	1.79234
	96	15.7837	1.82734	17.8116	2.80386					96	14.0388	1.7967	14.2465	1.7509
	96.5	15.6371	1.86974	18.8566	3.08552					96.5	13.5528	1.62094	14.8809	1.68045
	97	16.2133	1.98575	18.3913	2.69601					97	14.3164	2.17099	14.9597	1.65885
	97.5	16.2799	1.93168	19.2438	3.04247					97.5	13.4402	1.92179	14.8233	1.61851
	98	15.9131	1.94605	19.3752	2.94178					98	14.0185	2.27197	15.2799	1.67243
	98.5	15.6826	1.90709	19.4425	2.97004					98.5	14.2283	1.8922	14.6298	1.79323
	99	15.7731	1.77509	19.3424	3.11157					99	15.0299	1.98069	14.8566	1.62753
	99.5	16.1439	1.70693	19.4221	3.15099					99.5	14.4252	1.87202	14.1933	1.67151
	100	16.1097	1.69792	19.5223	3.02548					100	14.026	1.67611	14.4896	1.65054
	100.5	16.0183	1.76641	19.5384	3.03668					100.5	13.5135	1.56365	14.7977	1.7061
	101	16.5825	1.84287	19.14	2.82899					101	14.1035	1.70008	15.0954	1.3548
	101.5	16.3869	1.81115	18.8696	2.81103					101.5	13.4993	1.61874	15.2723	1.4106
	102	16.1097	1.82619	18.8333	2.69316					102	13.565	1.57817	15.0163	1.36811
	102.5	16.1351	1.8406	19.2259	2.88388					102.5	13.6026	1.57761	14.8723	1.55573
	103	16.1912	1.82391	19.7623	3.02508					103	13.7036	1.54993	14.8419	1.54858
	103.5	16.0334	1.75156	19.9838	3.01942					103.5	13.8287	1.70537	15.5876	1.27988
	104	15.9607	1.75738	19.9705	2.92417					104	13.9401	1.4643	15.7127	1.35821
	104.5	15.8307	1.98051	19.0009	2.82189					104.5	13.373	1.39705	15.2657	1.29103
	105	15.7625	1.98877	18.5381	2.74993					105	14.15	1.40549	15.3927	1.34472
	105.5	16.3181	1.9391	19.2282	3.5524					105.5	14.8661	1.35115	15.5177	1.34103
	106	16.2569	1.89382	19.8296	3.61087					106	14.7248	1.77659	15.7112	1.4767
	106.5	16.2805	1.86283	20.344	3.22502					106.5	14.9599	1.7242	15.8218	1.44199
	107	16.0523	1.87806	20.0563	2.97183					107	14.3828	1.74419	16.0447	1.44224
	107.5	16.3606	1.82442	19.8482	3.04094					107.5	14.9095	1.60859	15.8108	1.24201
	108	16.4083	1.80087	19.2297	2.86968					108	14.4267	1.69382	16.1069	1.41301
	108.5	16.9013	1.99316	19.238	2.94692					108.5	15.1247	1.85931	16.1101	1.25037
	109	16.7494	1.99546	19.8373	3.42997					109	14.2274	1.97705	16.1478	1.35592
	109.5	16.6192	1.871	20.4372	3.5713					109.5	14.5045	1.94092	15.6775	1.2632
	110	16.6564	1.85202	20.2255	3.39571					110	14.6012	1.60327	15.4937	1.1869
	110.5	17.3051	1.89661	19.5348	3.01772					110.5	15.4538	1.64819	15.598	1.23461
	111	17.1165	1.81489	19.9241	3.19247					111	15.4939	1.85018	15.2711	1.11966
	111.5	17.3182	1.94336	17.7731	2.53689					111.5	15.0362	2.19069	15.2722	1.16143
	112	17.2134	1.98358	19.2716	2.8813					112	14.6884	1.9843	15.4401	1.11663
	112.5	17.4157	2.06079	19.053	2.78055					112.5	15.4346	1.65246	15.9048	1.02544
	113	17.2072	2.02035	20.0781	3.21644					113	14.7874	1.55604	15.6226	1.02994
	113.5	17.215	2.02272	19.7962	3.40733					113.5	15.4248	1.77618	15.4284	1.05208
	114	17.4099	1.98362	19.6102	3.37346					114	15.2289	1.84878	15.6094	1.4923
	114.5	17.2521	1.99753	19.5638	3.21286					114.5	14.7065	2.12231	15.7411	1.55703
	115	17.221	2.13964	19.0228	3.07114					115	14.323	1.70878	15.6857	1.45207
	115.5	17.2645	2.09645	19.46	3.21964					115.5	14.7286	1.47076	16.1203	1.25555
	116	17.2896	2.07154	19.7533	3.20292					116	14.9716	1.43521	16.2259	1.23915
	116.5	17.2071	2.01517	20.0604	3.41633					116.5	15.5176	1.58861	16.0933	1.21867
	117	17.5111	2.00458	19.6433	3.02852					117	16.5097	1.70934	16.0355	1.45888
	117.5	17.3305	1.90911	19.5345	3.01665					117.5	16.3669	1.695	16.1617	1.24484
	118	17.6958	1.90721	18.7294	2.89291					118	16.3682	1.66638	15.8625	1.12439
	118.5	17.4244	2.05087	19.8379	3.46999					118.5	15.3209	1.78603	15.6748	1.0253
	119	17.6587	2.06668	19.9153	3.43482					119	14.9674	1.86301	15.6066	1.12938
	119.5	17.838	1.97409	18.9258	2.96595					119.5	15.1183	1.6721	15.3532	1.24668
	120	17.9944	1.94017	18.9712	2.93657					120	15.5659	1.75864	15.2111	1.15821
	120.5	17.6771	1.9372	19.4495	3.13172					120.5	15.7329	1.54111	15.7408	1.06135
	121	17.3224	2.01373	19.611	3.23022					121	15.5557	1.47803	16.4182	1.14466
	121.5	17.1482	1.92135	19.3908	3.14222					121.5	15.6829	1.49428	16.1795	1.03759
	122	17.6616	1.91098	19.2908	3.03367					122	16.0699	1.34566	16.6793	1.01048
	122.5	17.4537	1.91246	19.8662	3.02841					122.5	15.8449	1.29738	16.702	0.907435
	123	17.7335	1.86699	19.7309	3.28908					123	16.1614	1.37471	16.6919	0.959284
	123.5	17.1435	1.9982	19.4371	3.39864					123.5	15.4956	1.69282	16.4942	1.14403
	124	17.943	1.93261	19.3633	3.3322					124	16.6169	1.65664	15.7558	1.09781
	124.5	17.819	2.02885	18.5326	3.04032					124.5	16.5459	1.68492	15.8743	1.07635
	125	17.8304	1.97415	18.956	3.15776					125	16.5757	1.62878	16.5305	0.954857
	125.5	17.5114	2.0465	19.0387	3.35759					125.5	15.7179	1.8384	16.5325	0.955449
	126	17.3154	2.00333	18.8678	3.51151					126	14.9667	1.64138	16.4747	0.867308
	126.5	18.174	1.95767	18.4695	3.32955					126.5	16.2527	2.05107	16.4314	1.02453
	127	17.724	1.94863	18.1517	3.44114					127	15.798	1.56934	16.3751	1.01834
	127.5	17.9659	2.02465	18.8523	3.25512					127.5	16.9029	1.69915	16.1407	1.10129
	128	17.7753	1.98383	18.9048	3.20243					128	16.6764	1.56892	16.2459	1.06616
	128.5	17.9436	1.96883	19.4373	3.16489					128.5	16.1481	1.84689	16.7804	0.943658
	129	17.9786	1.98159	18.9474	3.23016					129	15.9155	1.76841	17.0739	0.924418
	129.5	18.1031	1.9925	19.6302	3.32947					129.5	16.4059	1.74991	17.0118	0.940137
	130	18.2403	1.95109	20.0391	3.77365					130	16.5976	1.66268	16.8331	1.13115
	130.5	18.1474	1.8695	19.9814	3.75313					130.5	16.5067	1.69598	16.6507	1.13001
	131	18.3241	1.90646	18.7133	3.01142					131	16.5257	1.67579	16.9933	1.09335
	131.5	17.9806	1.83596	19.163	3.09078					131.5	16.2995	1.64159	16.7932	1.13138
	132	17.4935	1.93311	19.3615	3.05738					132	16.1117	1.59485	16.7439	1.06851
	132.5	17.5564	1.93055	19.8618	3.34275					132.5	16.2252	1.64089	16.4206	1.07282
	133	17.6103	1.93766	20.1855	3.26841					133	16.3223	1.65943	16.6775	0.903003
	133.5	18.33	1.88879	20.3501	3.29055					133.5	16.7399	1.5947	16.6396	1.00743
	134	18.5417	1.9328	20.5581	3.46807					134	17.0206	1.5659	16.6245	1.30521
	134.5	17.6973	2.11831	20.4485	3.50095					134.5	15.8382	1.67833	17.0216	1.38055
	135	17.7647	2.18621	20.0154	3.46511					135	15.7821	1.53659	17.1217	1.08515
	135.5	17.6207	2.16916	19.6065	3.49822					135.5	16.038	1.65366	17.237	1.10143
	136	17.9374	2.21113	19.7479	3.40815					136	15.8512	1.63453	16.4805	1.20809
	136.5	18.1023	2.20152	19.4993	3.04276					136.5	15.7101	1.47231	16.8108	1.29285
	137	18.3701	1.95502	19.822	3.10327					137	16.8373	1.30503	16.6726	1.09817
	137.5	18.3474	2.01941	19.2398	2.9819					137.5	16.827	1.31357	16.9613	1.07982
	138	18.1118	2.00291	19.3913	3.01856					138	16.7305	1.34041	16.6351	1.02663
	138.5	18.7966	2.03576	19.207	3.04766					138.5	16.6203	1.38325	16.3879	1.28659
	139	18.5472	1.98509	19.2922	3.06508					139	17.1106	1.38576	16.8756	0.998136
	139.5	18.7152	2.02549	19.4054	3.26222					139.5	17.6134	1.46236	17.1603	1.0724
	140	18.2734	2.03294	19.41	3.32939					140	17.1686	1.61914	17.4035	1.09455
	140.5	18.3764	1.99055	19.9689	3.67674					140.5	16.8123	1.3656	17.3508	1.09562
	141	18.3857	1.9685	20.2017	3.58048					141	16.7039	1.60317	16.7261	1.10573
	141.5	18.3941	2.03239	19.9007	3.40066					141.5	16.2646	1.80745	16.583	0.956567
	142	18.0962	2.11599	19.5175	3.60217					142	16.216	1.83645	16.914	0.916846
	142.5	18.435	1.98651	19.4869	3.57931					142.5	17.054	1.92827	17.1158	1.02732
	143	18.359	1.99998	18.982	3.30764					143	17.5961	1.57513	17.2585	0.968769
	143.5	18.4834	1.93503	19.3734	3.38841					143.5	16.836	1.4355	17.3052	0.994761
	144	18.0931	2.01428	19.5155	3.47283					144	16.9426	1.29464	17.4833	1.02039
	144.5	18.136	2.04867	20.1069	3.6024					144.5	16.011	1.29138	17.6318	1.07021
	145	18.5235	2.17009	20.1208	3.64993					145	16.0597	1.23781	17.6127	0.891845
	145.5	19.0567	2.06931	19.9344	3.28594					145.5	16.5305	1.08558	17.4165	0.808574
	146	18.8622	2.0232	19.5854	3.38863					146	17.1241	1.28314	17.1928	0.938598
	146.5	18.9276	2.00319	19.5299	3.12207					146.5	17.6256	1.43296	17.1548	1.19758
	147	18.8923	2.01014	19.8634	3.33722					147	17.1516	1.41395	17.072	1.16146
	147.5	18.6623	1.97379	19.6446	3.46014					147.5	16.7699	1.33768	17.0571	1.15866
	148	18.48	2.04879	20.0774	3.42378					148	16.8056	1.36136	17.2226	1.07682
	148.5	18.4784	1.94244	20.1371	3.62185					148.5	17.567	1.432	17.0759	1.00822
	149	18.0845	2.00071	19.9235	3.6292					149	17.5319	1.49776	17.1262	1.00513
	149.5	17.9443	2.03737	18.6565	2.89519					149.5	17.9458	1.51667	17.2949	0.967236
	150	18.3109	2.12169	18.7059	2.87744					150	17.5869	1.56758	16.676	1.23789
	150.5	18.6037	2.09887	18.7848	2.9131					150.5	16.3546	1.49695	16.7362	1.20886
	151	18.672	2.05134	19.0353	3.25518					151	16.4984	1.40777	16.5323	1.16944
	151.5	18.4758	1.97237	18.3503	2.79278					151.5	16.9179	1.34354	16.4437	1.11212
	152	18.3756	1.99292	19.1221	3.27063					152	16.8039	1.16878	16.3122	1.09791
	152.5	18.674	2.06357	20.4515	3.68807					152.5	17.247	1.51007	16.6168	1.1885
	153	19.1143	2.13302	20.5475	3.75514					153	17.5265	1.35893	16.8524	1.18671
	153.5	18.7684	2.16825	19.925	3.52068					153.5	17.4378	1.32985	17.099	1.22878
	154	19.0032	2.11692	19.6719	3.63235					154	17.4833	1.16127	17.2284	1.26585
	154.5	18.8194	2.09091	19.6194	3.67702					154.5	17.4801	1.13439	17.0209	1.28321
	155	19.2281	2.01104	19.5219	3.60448					155	17.5444	1.17512	16.808	1.15669
	155.5	18.5775	1.96821	19.5227	3.51348					155.5	17.3184	1.19125	16.6212	1.11798
	156	18.4944	1.97786	19.4511	3.52267					156	17.3069	1.03547	17.4448	1.06369
	156.5	19.012	2.0836	19.9966	3.62856					156.5	17.079	1.37385	17.7205	1.11577
	157	18.9309	2.17895	20.1032	3.64274					157	17.0765	1.04258	17.508	1.03963
	157.5	18.8422	2.09897	20.1841	3.62891					157.5	17.147	1.32269	17.451	1.17262
	158	18.5854	2.09358	19.6139	3.51678					158	17.1599	1.04577	17.3961	0.997316
	158.5	18.0561	2.23883	19.8438	3.57195					158.5	16.0985	1.80911	17.3179	0.985037
	159	17.9134	2.17781	19.0981	3.28933					159	16.2719	1.83168	17.1725	0.961748
	159.5	18.3353	2.08613	19.2859	3.26507					159.5	17.0601	1.51189	17.0856	1.07702
	160	18.585	2.0991	18.4786	3.10533					160	17.0628	1.44257	16.8881	1.11911
	160.5	19.3837	2.02775	18.6327	3.24049					160.5	18.4446	1.55353	16.9133	1.14225
	161	19.5845	2.00432	18.7656	3.17462					161	18.4419	1.49576	17.2862	1.02747
	161.5	18.7017	1.98883	19.379	3.61701					161.5	17.0849	1.65045	17.2266	0.993001
	162	18.5552	1.98388	19.5908	3.51552					162	16.7548	1.50223	17.2698	1.18191
	162.5	19.0246	2.02205	19.9205	3.48912					162.5	17.1508	1.32129	16.9749	1.23129
	163	19.1001	2.03706	19.8387	3.32317					163	17.0242	1.24511	17.3983	1.33496
	163.5	19.1302	2.08726	19.6595	3.35018					163.5	17.3741	0.968703	17.639	1.07777
	164	18.9842	2.07936	19.6821	3.29655					164	16.9841	1.02615	17.5382	1.07003
	164.5	18.7773	2.18946	20.2954	3.72552					164.5	16.5511	1.46358	17.7759	1.0899
	165	18.7599	2.1701	20.1473	3.7864					165	16.9517	1.64508	17.4214	1.24881
	165.5	18.8287	2.10905	19.1615	3.50933					165.5	17.1005	1.5754	17.1122	0.97642
	166	18.7574	2.12073	18.9687	3.49628					166	17.4627	1.43727	17.4758	1.11815
	166.5	18.6897	2.15289	19.256	3.21854					166.5	17.593	1.30486	17.2549	1.12188
	167	19.3777	2.08244	19.2805	3.32715					167	18.0177	1.23561	17.4597	1.1488
	167.5	19.5931	2.06599	19.4475	3.09791					167.5	17.8923	1.14431	17.4519	1.10464
	168	19.3896	2.1611	19.144	3.24566					168	16.9323	1.23608	17.5352	1.11939
	168.5	19.4027	2.20281	20.0746	3.60081					168.5	17.5271	1.45983	17.4216	1.21579
	169	19.291	2.21356	20.2857	3.63888					169	17.5759	1.31068	17.4422	1.24263
	169.5	19.3095	2.22124	20.515	3.68552					169.5	17.5493	1.29683	17.526	1.2427
	170	18.7178	2.26673	20.3707	3.44187					170	17.3058	1.3973	17.3781	1.18981
