# Supplementary material for: Glycolysis-derived alanine from glia fuels neuronal mitochondria for memory in Drosophila
Source: Nat Metab. 2023 Nov 6;5(11):2002–19. doi: 10.1038/s42255-023-00910-y (PMC10663161; doi:10.1038/s42255-023-00910-y)
Supplement: Supplementary file 8 — Statistical Source Data for Fig. 3. [file 42255_2023_910_MOESM8_ESM.xlsx]

## Sheet: Fig. 3a
	1x
				Cold shock @ 2h
	tub-GAL80ts; repo-GAL4/+	+/UAS-ALAT RNAi GD9174	tub-GAL80ts; repo-GAL4>UAS-ALAT RNAi GD9174	tub-GAL80ts; repo-GAL4/+	+/UAS-ALAT RNAi GD9174	tub-GAL80ts; repo-GAL4>UAS-ALAT RNAi GD9174
	57.7703	60.2564	17.7656	25	38.0952	37.9808
	44.0546	39.5833	28.9216	18.0266	19.9637	24.2857
	37.3866	30.0287	8.33333	8.59728	22.9167	12.9808
	63.3333	51.6508	20.5172	31.1111	17	31.8841
	45	41.6667	38.0952	28	6.06061	31.8841
	48	38.6364	47	18	15	20
	37	39	25	21	20	10
	41	49	27	16	21	11
	51	40	34	20	11	16
	34	38	27	15	9	17

## Sheet: Fig. 3b
	No graph displayed on Fig. 3b

## Sheet: Fig. 3c
	Astrocyte-like glia							Ensheathing glia
	1x							1x
				Cold shock @ 2h							Cold shock @ 2h
	tub-GAL80ts; alrm-GAL4/+	+/UAS-ALAT RNAi GD9174	tub-GAL80ts; alrm-GAL4>UAS-ALAT RNAi GD9174	tub-GAL80ts; alrm-GAL4/+	+/UAS-ALAT RNAi GD9174	tub-GAL80ts; alrm-GAL4>UAS-ALAT RNAi GD9174		tub-GAL80ts; 56F03-GAL4/+	+/UAS-ALAT RNAi GD9174	tub-GAL80ts; 56F03-GAL4>UAS-ALAT RNAi GD9174	tub-GAL80ts; 56F03-GAL4/+	+/UAS-ALAT RNAi GD9174	tub-GAL80ts; 56F03-GAL4>UAS-ALAT RNAi GD9174
	65	66	30	4	17	21		49	47	42	12	20	23
	30	40	50	2	7	3		32	54	35	38	7	16
	33	33	36	38	7	13		44	29	27	23	7	11
	41	35	50	23	27	24		27	29	36	19.0476	17	7
	46	32.8704	71	35	18	4		28	40.2857	20	6.1765	18.4496	7.57576
	33	49	52	3	19.39	27		31	35.7752	52	21.22	25.3846	9.58333
	57	53	58	25	13.7124	11.429		62	43	51	16.9	9.65909	19.2308
	53	32	61	11.0526	24.6429	17.949		33	30	71	20.8437	23.5294	14.7059
	45	78	49	19.8	25.7087	21.719		43	43	25	-5.49451	19.8	23.18
	49	38	47	23.5294	9.65909	14.7059		48	53	24	15	20	27

## Sheet: Fig. 3d
	1x							5x spaced				5x massed				1x
				Cold shock @ 2h															Alanine feeding
	tub-GAL80ts; 54H02-GAL4/+	+/UAS-ALAT RNAi GD9174	tub-GAL80ts; 54H02-GAL4>UAS-ALAT RNAi GD9174	tub-GAL80ts; 54H02-GAL4/+	+/UAS-ALAT RNAi GD9174	tub-GAL80ts; 54H02-GAL4>UAS-ALAT RNAi GD9174		tub-GAL80ts; 54H02-GAL4/+	+/UAS-ALAT RNAi GD9174	tub-GAL80ts; 54H02-GAL4>UAS-ALAT RNAi GD9174		tub-GAL80ts; 54H02-GAL4/+	+/UAS-ALAT RNAi GD9174	tub-GAL80ts; 54H02-GAL4>UAS-ALAT RNAi GD9174		tub-GAL80ts; 54H02-GAL4/+	+/UAS-ALAT RNAi GD9174	tub-GAL80ts; 54H02-GAL4>UAS-ALAT RNAi GD9174	tub-GAL80ts; 54H02-GAL4/+	+/UAS-ALAT RNAi GD9174	tub-GAL80ts; 54H02-GAL4>UAS-ALAT RNAi GD9174
	52.0737	62.5	39.7059	19.2308	28.9773	33.8462		20.5556	37.5681	25.3759		29	29	31		40	29	27	45	57	51
	40.8649	76.6234	20.7792	11.1111	4.44444	38.0392		20.2597	34.9318	17.2878		21	28	19		43	48	18	25	43	46
	51.2315	33.9286	3.33333	13.75	25	25		51.8182	33.5976	33.7858		23	29	33		43	27	5	54	31	38
	42.6667	60.2564	15.6028	21.2121	38.0952	16.6667		32.6087	42.807	2.27273		34	25	20		28	53	27	53	32	25
	41.565	39.5833	26.6849	15.8192	19.9637	1.58983		20.3934	31.4894	13.8112		19	34	24		43	17	20	50	63	38
	36.9935	30.0287	23.0415	4.7619	22.9167	17.2549		25.4658	26.2745	12.685		31	33	17		41	54	23	58	63	51
	45.2381	51.6508	13.3333	30.7018	18.0266	25		14.4796	41.0256	-8.33333		24	21	30		36	49	25	52	37	30
	28.2051	41.6667	10.303	6.66667	57.2674	15.1282		22.4206	19.6429	38.6364		29	18	21		38	44	43	44	37	31
	37.6374	38.6364	16.8741	12.0408	6.06061	14.6853		18.0828	20	12.093		22	32	30		32	42	21	44	43	35
	39	39	18	13	10	16		21.0526	32.7586	5.55556		32	39	32		33	33	18	33	44	26
								65.2778	33.6364	4.44444		22	22	31
								31.3783	60	41.0334		27	24	22
								25.7116	15.2709	3.57143
								49.0741	27.5338	12.1457
								60.8696	21.3333	35.5172
								46.7236	38.4856	20.3922

## Sheet: Fig. 3e
	No graph displayed on Fig. 3e

## Sheet: Fig. 3f
	Positive control									ALAT Knock-down
	Time traces						Slope			Time traces						Slope
		1x Unpaired		1x Paired			1x Unpaired	1x Paired			1x Unpaired		1x Paired			1x Unpaired	1x Paired
	Time (s)	Mean	SEM	Mean	SEM		0.94534	1.34683		Time (s)	Mean	SEM	Mean	SEM		1.0541	1.0958
	0	-0.579145	0.364293	0.931406	0.313723		1.04293	0.96275		0	-0.839811	0.497772	-0.4621	1.23926		0.33811	0.901485
	0.5	-0.523418	0.292682	0.664296	0.379797		0.916735	0.97172		0.5	-0.614977	0.439899	-0.243494	1.22778		1.50314	0.5153
	1	-0.581931	0.322039	0.79313	0.341781		0.49748	1.18741		1	-0.703924	0.338135	0.0371256	1.11664		1.1053	0.733275
	1.5	-0.580352	0.275577	0.645882	0.256336		1.5227	1.3725		1.5	-0.877381	0.27278	0.632369	1.3242		0.32724	0.927815
	2	-0.399742	0.313229	0.716259	0.34485		0.9245	1.1632		2	-0.818613	0.213752	0.709225	1.25786		1.3087	0.95875
	2.5	-0.132024	0.260262	0.706938	0.357085		0.93976	1.38475		2.5	-1.07341	0.212356	0.631596	1.26497		1.0355	1.48986
	3	-0.00920337	0.260868	0.826762	0.442758		1.02846	0.99837		3	-1.0571	0.224626	0.549461	1.22811		0.465367	0.904875
	3.5	-0.333583	0.274953	0.915986	0.554126		0.928646	0.982946		3.5	-0.478594	0.206974	0.240804	1.21316		1.01547	0.408946
	4	-0.333098	0.279388	1.04925	0.507883		0.296907	1.17097		4	-0.53406	0.215748	0.169323	1.12916		1.13467	0.728976
	4.5	0.0426996	0.247118	1.13621	0.457918		1.0298	1.48742		4.5	-0.0339223	0.32604	0.6504	0.981953		0.32478	0.908327
	5	0.363755	0.217146	1.15538	0.469768		0.92975	1.17097		5	-0.34798	0.265728	0.532246	1.03537		1.54104	0.958945
	5.5	0.26267	0.190508	0.993626	0.508272					5.5	-0.452591	0.148439	0.297057	1.05083
	6	0.251788	0.234477	0.950541	0.581012					6	-0.622961	0.22362	0.142534	1.14064
	6.5	0.174277	0.262061	1.02511	0.580786					6.5	-0.564997	0.216357	-0.393565	1.16541
	7	0.252143	0.360447	1.2979	0.579145					7	-0.465199	0.242619	-0.028373	1.15819
	7.5	-0.037895	0.267195	0.893574	0.548474					7.5	-0.509913	0.263111	0.118359	1.13271
	8	-0.130758	0.285904	0.785549	0.552826					8	-0.336821	0.346438	0.379811	1.11775
	8.5	-0.243131	0.207115	0.478445	0.43319					8.5	-0.333423	0.407432	0.260702	1.16736
	9	0.0172348	0.212994	0.298831	0.395997					9	-0.10723	0.386691	0.178063	1.19155
	9.5	0.734733	0.162343	0.658483	0.365217					9.5	-0.0616462	0.359758	0.593851	1.52609
	10	0.758342	0.156339	0.570851	0.300366					10	-0.0699984	0.337281	0.374516	1.26716
	10.5	0.675113	0.174737	0.53285	0.297879					10.5	-0.324944	0.32382	0.483271	1.36166
	11	0.479193	0.174409	0.20646	0.26091					11	-0.110201	0.237514	0.487859	1.27523
	11.5	0.322563	0.233434	0.257881	0.286293					11.5	-0.645587	0.313613	0.553784	1.26851
	12	-0.0681987	0.189279	-0.328624	0.263328					12	-0.697792	0.23921	0.934053	1.25596
	12.5	-0.139124	0.198093	-0.109512	0.315734					12.5	-0.542148	0.172326	1.05786	1.16091
	13	-0.567408	0.16743	-0.086457	0.255847					13	-0.742758	0.166607	0.74998	1.20849
	13.5	-0.498269	0.190775	0.356404	0.192553					13.5	-0.428808	0.255879	1.19874	1.11198
	14	-0.386171	0.111369	0.0235479	0.208004					14	-0.161372	0.216431	0.927093	1.03503
	14.5	-0.12622	0.185443	0.211145	0.198112					14.5	-0.335825	0.244238	0.834698	1.06145
	15	-0.117157	0.189036	0.159963	0.171397					15	-0.360286	0.227064	0.588794	1.09378
	15.5	0.159371	0.184113	0.219975	0.195961					15.5	-0.404032	0.23145	0.184639	1.0106
	16	0.0263316	0.157957	0.0878484	0.268552					16	-0.0468429	0.214399	0.581275	1.28043
	16.5	0.142442	0.170513	0.297007	0.348082					16.5	0.0951537	0.197886	0.710412	1.19916
	17	0.174658	0.164532	0.280683	0.423624					17	0.208129	0.257891	1.20322	1.16008
	17.5	-0.0941746	0.210162	-0.0372736	0.47165					17.5	-0.0711068	0.205115	0.97355	1.11527
	18	0.111429	0.282376	0.196298	0.463248					18	0.000764804	0.238509	1.51753	0.974341
	18.5	0.0332133	0.190341	-0.172663	0.195169					18.5	0.169551	0.173614	0.986768	1.10874
	19	0.153176	0.115453	0.291821	0.169883					19	0.448796	0.287367	1.95835	1.28655
	19.5	0.0562459	0.216502	0.0818617	0.24269					19.5	0.184421	0.295128	1.81729	1.30906
	20	0.0314077	0.28858	0.0623235	0.317109					20	0.54427	0.255431	0.375262	0.213347
	20.5	0.310886	0.321866	0.246884	0.301337					20.5	0.75051	0.179183	-0.0749463	0.231367
	21	0.0462838	0.321513	0.0783132	0.235117					21	0.453929	0.304212	0.187929	0.358141
	21.5	-0.41043	0.202061	0.0952184	0.25937					21.5	-0.268214	0.191204	-0.290308	0.378697
	22	-0.260523	0.162106	-0.49175	0.287429					22	-0.259089	0.14648	-0.00620494	0.194931
	22.5	-0.18676	0.216784	-0.50015	0.35465					22.5	-0.174421	0.171249	-0.321804	0.302154
	23	-0.312839	0.430852	0.000291493	0.264184					23	0.343	0.223809	-0.13798	0.416149
	23.5	-0.282898	0.440455	-0.282567	0.310179					23.5	0.451704	0.18373	0.250842	0.439552
	24	-0.481022	0.247294	-0.189194	0.234485					24	-0.0299799	0.235528	-0.130548	0.381637
	24.5	-0.374739	0.152672	-0.60146	0.271667					24.5	0.13688	0.34015	0.321334	0.222234
	25	0.0135819	0.240937	0.0740916	0.289329					25	0.538183	0.253197	0.23522	0.205995
	25.5	0.0398065	0.239137	-0.152974	0.207887					25.5	0.743889	0.194224	0.353313	0.287005
	26	-0.178462	0.229787	0.045008	0.193686					26	0.383478	0.127386	0.162825	0.302867
	26.5	-0.0175264	0.0994691	-0.153434	0.200467					26.5	0.288465	0.13129	0.101592	0.306509
	27	0.159754	0.159088	-0.237208	0.202063					27	0.374099	0.0973864	0.426667	0.313826
	27.5	-0.0254014	0.160145	-0.344744	0.365435					27.5	0.305336	0.188671	0.201712	0.350566
	28	0.365472	0.310819	-0.178317	0.381775					28	0.197408	0.352199	0.85621	0.29771
	28.5	0.077704	0.404042	-0.0771113	0.417841					28.5	0.226067	0.371766	0.256958	0.311868
	29	0.382253	0.412297	-0.0301035	0.354975					29	0.703863	0.355181	-0.169365	0.266594
	29.5	0.301007	0.372055	0.0109087	0.265661					29.5	0.816008	0.327394	-0.294663	0.389629
	30	0.299781	0.357482	-0.0847907	0.196963					30	0.697676	0.282183	-0.239033	0.428042
	30.5	0.0738389	0.292908	-0.172531	0.211376					30.5	0.511014	0.288677	0.0554245	0.339361
	31	-0.11964	0.308805	-0.128509	0.317889					31	0.269294	0.258651	-0.146485	0.182081
	31.5	-0.0607212	0.242967	-0.266541	0.376237					31.5	0.316457	0.221886	-0.0904856	0.185907
	32	-0.0510358	0.23271	-0.312858	0.485598					32	0.306768	0.222978	-0.174026	0.233569
	32.5	-0.086812	0.301954	-0.0778762	0.486435					32.5	0.551608	0.343247	-0.845738	0.773287
	33	0.126275	0.168214	-0.13281	0.41479					33	0.431063	0.401633	-0.670376	0.799617
	33.5	0.256833	0.338164	-0.244039	0.213888					33.5	0.868844	0.327609	-0.697935	0.844676
	34	0.115156	0.290748	-0.528237	0.27787					34	1.57282	0.398005	-0.397702	0.925097
	34.5	-0.153056	0.292189	-0.229449	0.438607					34.5	-0.17566	0.894837	-0.309533	0.83809
	35	-0.21949	0.17775	0.135094	0.692148					35	0.357505	1.15137	0.00568859	0.824627
	35.5	0.279856	0.233058	0.0720376	0.594757					35.5	0.443156	1.01581	-0.636876	0.786154
	36	0.291111	0.306813	0.0990848	0.484699					36	0.674635	1.018	-0.955717	0.783147
	36.5	0.11939	0.389935	0.348863	0.461945					36.5	0.873387	0.96657	-1.14883	0.854614
	37	-0.206161	0.420241	-0.0361658	0.536705					37	0.811949	1.0301	-0.715136	0.878602
	37.5	-0.191101	0.448871	-0.154824	0.493078					37.5	0.528382	1.18583	0.137574	1.1242
	38	-0.513504	0.379087	-0.352723	0.455805					38	1.23319	0.352346	-0.76523	0.902993
	38.5	-0.541172	0.290735	-0.325967	0.474767					38.5	1.10696	0.365103	-0.168289	1.11802
	39	-0.885232	0.323214	-0.0741298	0.434111					39	-0.17566	0.894837	-0.537333	0.829527
	39.5	-1.0157	0.305575	-0.00418652	0.473715					39.5	0.357505	1.15137	-0.137997	1.08623
	40	-1.05139	0.276912	-0.0866307	0.423307					40	0.443156	1.01581	0.07237	0.962633
	40.5	-0.998297	0.292102	0.0997645	0.505546					40.5	0.674635	1.018	0.228561	0.967758
	41	-0.670699	0.338662	0.104303	0.46244					41	0.873387	0.96657	0.462967	0.938019
	41.5	-0.575917	0.400667	0.0146479	0.418905					41.5	0.811949	1.0301	0.483396	0.990251
	42	-0.830019	0.510276	0.0131982	0.420385					42	0.528382	1.18583	0.368015	1.11166
	42.5	-0.575843	0.437061	0.0590688	0.323581					42.5	0.994103	0.495941	0.171046	1.15816
	43	-0.605781	0.326729	0.117563	0.357937					43	0.804408	0.473342	0.232663	1.25618
	43.5	-0.679046	0.342337	0.100895	0.399103					43.5	0.946333	0.341175	0.105252	1.10673
	44	-0.989658	0.499055	-0.111673	0.517307					44	1.18088	0.364067	0.507019	1.1949
	44.5	-0.743593	0.479318	0.30837	0.701681					44.5	1.26945	0.38277	1.42667	1.63395
	45	-0.978129	0.423984	0.0862023	0.729486					45	1.0521	0.398488	1.43755	1.62346
	45.5	-0.520899	0.398792	0.0995932	0.743541					45.5	1.34958	0.323936	1.42567	1.48998
	46	-0.152763	0.358347	0.573857	0.704666					46	1.42133	0.258244	1.43119	1.491
	46.5	-0.205471	0.398173	0.748661	0.715329					46.5	1.33942	0.217784	1.64257	1.49482
	47	-0.381443	0.393621	0.718847	0.806112					47	1.22085	0.156115	1.51382	1.56694
	47.5	-0.558526	0.367543	0.888959	0.860299					47.5	1.12422	0.238684	1.33665	1.54171
	48	-0.386606	0.338284	0.906438	0.88706					48	1.30427	0.267202	1.23536	1.61845
	48.5	-0.316645	0.329535	1.0443	0.851879					48.5	1.25501	0.335709	1.20233	1.30035
	49	-0.261656	0.311278	0.887799	0.884352					49	1.0994	0.285459	1.5568	1.51427
	49.5	-0.355489	0.268334	1.23845	0.981881					49.5	0.889727	0.362848	1.99106	1.53503
	50	-0.354585	0.281793	1.46879	1.00202					50	0.759385	0.390279	1.92549	1.71064
	50.5	-0.488821	0.248421	1.67308	1.01201					50.5	0.853069	0.371926	2.23932	1.75783
	51	-0.453565	0.258298	1.63533	1.17129					51	1.11392	0.347932	2.3658	1.80538
	51.5	-0.280519	0.281961	1.83956	1.20164					51.5	1.35134	0.27774	2.77617	1.77785
	52	-0.188999	0.359149	1.64537	1.25484					52	1.53157	0.226574	2.55404	1.72501
	52.5	-0.44935	0.375342	1.71563	1.29737					52.5	1.0862	0.376454	2.71976	1.76667
	53	0.0637141	0.426153	1.92473	1.44241					53	1.55481	0.415013	2.99813	1.76891
	53.5	0.326498	0.526549	1.79709	1.32413					53.5	1.8677	0.367308	3.33985	1.92467
	54	0.722366	0.422428	2.42612	1.2771					54	1.86428	0.495055	3.5537	1.89584
	54.5	0.887711	0.522467	2.61139	1.20344					54.5	1.81824	0.534745	4.02727	1.92692
	55	0.99892	0.514201	3.07409	1.30242					55	2.00729	0.645797	4.54454	1.89392
	55.5	1.03154	0.564821	3.2203	1.3511					55.5	1.76186	0.570899	4.29162	1.77897
	56	1.40211	0.514969	3.80723	1.4429					56	1.81296	0.633821	4.5899	1.96429
	56.5	1.5029	0.635142	4.00292	1.48796					56.5	1.79499	0.644559	4.7016	1.80011
	57	1.84445	0.673173	4.3344	1.44673					57	2.11464	0.802011	5.14377	2.04843
	57.5	1.708	0.771716	4.37121	1.3753					57.5	2.20418	0.816331	5.6146	2.05975
	58	1.76273	0.819108	4.68844	1.42252					58	2.24661	0.830571	6.09582	2.29695
	58.5	2.27883	0.727602	4.86131	1.4597					58.5	2.45053	0.788585	5.73068	1.87177
	59	2.40257	0.776909	5.0918	1.52098					59	2.39704	0.87	5.65393	1.8006
	59.5	2.58472	0.922684	5.62472	1.59203					59.5	2.86759	1.04435	6.15642	1.74595
	60	2.75016	1.00142	5.92794	1.55781					60	2.95935	1.10396	7.13434	2.15406
	60.5	2.91596	1.00223	5.59121	1.43318					60.5	3.23229	1.1295	7.3005	2.18343
	61	2.83356	0.964717	5.46611	1.48606					61	3.62185	1.18457	7.32109	2.0621
	61.5	2.91055	0.997879	5.60245	1.62105					61.5	3.75094	1.26535	7.27293	1.87405
	62	3.55504	1.07757	5.90926	1.56189					62	3.98272	1.32874	8.00363	1.74343
	62.5	4.11065	1.0446	6.16431	1.60227					62.5	4.39387	1.37434	8.12093	1.63417
	63	4.31255	1.03519	6.42854	1.70386					63	4.77385	1.4947	8.42032	1.77705
	63.5	4.69113	1.14023	6.52215	1.80316					63.5	4.88201	1.45537	8.33457	1.67181
	64	4.88064	1.16289	7.42034	1.80479					64	5.08627	1.61354	8.89127	1.70553
	64.5	5.10797	1.24438	7.70214	1.78673					64.5	5.37478	1.78335	9.16581	1.6843
	65	4.96324	1.31509	7.3808	1.82478					65	6.26077	2.00359	9.51248	1.71034
	65.5	4.8675	1.3022	7.48599	1.83431					65.5	6.26816	1.98785	9.92581	1.6538
	66	5.27618	1.28241	7.68621	1.89937					66	6.4881	2.06048	10.088	1.55386
	66.5	5.5624	1.288	8.11916	1.97446					66.5	6.40181	2.10633	10.5505	1.40621
	67	5.52883	1.47344	8.19366	1.99825					67	6.78205	2.28849	10.5092	1.42562
	67.5	6.14035	1.45419	8.22369	1.97753					67.5	7.38798	2.23747	10.9158	1.50781
	68	6.4172	1.27941	7.91024	1.93434					68	7.57051	2.21024	11.3556	1.46616
	68.5	6.54146	1.34807	8.03404	1.85383					68.5	8.04014	2.24753	12.3985	1.68005
	69	6.80936	1.39537	8.71461	1.83795					69	8.43865	2.3991	12.5134	1.63522
	69.5	6.68866	1.46839	8.7461	1.78151					69.5	8.78671	2.41884	12.2427	1.39198
	70	6.81573	1.57194	9.09964	1.80346					70	9.34932	2.52922	12.9024	1.27821
	70.5	6.66716	1.61756	9.50839	1.81448					70.5	9.58572	2.63449	13.2773	1.45109
	71	6.96878	1.63112	9.79305	1.80812					71	9.75637	2.68124	13.2355	1.4446
	71.5	7.34785	1.72117	10.0158	1.90172					71.5	10.1626	2.58318	14.3048	1.74623
	72	7.33204	1.6456	10.5108	1.9793					72	10.4928	2.54947	13.9148	1.52252
	72.5	7.54262	1.52086	10.3467	1.89003					72.5	11.0987	2.62764	14.327	1.54365
	73	7.61927	1.51922	10.6081	1.81395					73	11.2225	2.60074	13.9677	1.49888
	73.5	7.29498	1.6722	10.8253	1.83034					73.5	11.1517	2.60777	14.3217	1.53626
	74	7.91721	1.83515	11.0121	1.84289					74	11.0475	2.71551	14.8803	1.56193
	74.5	7.74441	1.92319	11.2473	1.68959					74.5	10.6939	2.70206	15.1658	1.60005
	75	8.06375	1.91639	11.727	1.63696					75	11.2818	2.70938	15.2028	1.64325
	75.5	8.26495	2.00733	11.8378	1.46591					75.5	11.7521	2.78564	15.7578	1.72117
	76	8.54678	1.92248	12.0523	1.44787					76	11.9191	2.72296	15.6918	1.67235
	76.5	8.99974	1.75828	11.4725	1.46304					76.5	12.1486	2.53303	15.8309	1.54443
	77	9.54581	1.71613	11.9202	1.59399					77	12.992	2.49391	15.8672	1.5132
	77.5	9.72596	1.68898	11.942	1.5795					77.5	13.486	2.35569	16.2664	1.4498
	78	9.49946	1.68427	12.2884	1.43413					78	13.5151	2.40776	15.7949	1.48864
	78.5	9.6642	1.68063	12.465	1.28119					78.5	14.008	2.42777	15.3595	1.32665
	79	9.78482	1.68699	12.9166	1.17627					79	14.4641	2.4337	15.4197	1.34694
	79.5	9.86613	1.75472	13.1928	1.21208					79.5	14.8124	2.37763	16.5019	1.56056
	80	10.1217	1.84387	13.2415	1.116					80	14.7488	2.39591	16.5939	1.67214
	80.5	10.0901	1.86225	13.5962	1.25615					80.5	14.8632	2.40569	16.7409	1.67908
	81	10.2822	1.92865	14.0667	1.26624					81	14.6481	2.43236	15.9644	1.49473
	81.5	10.1756	1.966	14.0242	1.20786					81.5	14.891	2.44686	16.5736	1.57747
	82	10.2906	1.95896	14.016	1.07543					82	14.986	2.45848	16.7296	1.59112
	82.5	10.0961	1.97106	14.2523	0.964903					82.5	14.8417	2.42544	16.8085	1.62189
	83	10.2013	2.05902	14.6657	0.996661					83	15.0609	2.47812	17.0485	1.71546
	83.5	10.1401	2.12372	15.0326	1.01768					83.5	15.125	2.58541	17.2356	1.7828
	84	10.2178	2.10082	15.089	0.923837					84	15.3691	2.62956	16.9979	1.71471
	84.5	10.3788	2.01227	15.4928	0.811947					84.5	15.0032	2.43665	17.2119	1.74169
	85	10.3936	1.98754	15.4462	0.785194					85	15.5702	2.44236	17.4972	1.73797
	85.5	10.6726	2.05055	16.1667	0.839803					85.5	15.6534	2.40612	17.8815	1.78009
	86	10.6116	1.98887	15.4223	0.941472					86	16.0321	2.38166	18.2271	1.83373
	86.5	10.6713	1.94059	15.5217	0.797109					86.5	16.2428	2.30053	17.8897	1.69095
	87	10.6959	1.91633	15.5933	0.778932					87	16.5473	2.36614	17.8717	1.68696
	87.5	11.2213	2.11488	15.6517	0.789169					87.5	16.422	2.33795	17.7589	1.69945
	88	11.3801	2.12302	15.654	0.788482					88	16.5012	2.33118	18.2499	1.7319
	88.5	11.5477	2.06459	15.89	0.743247					88.5	16.4309	2.36215	17.855	1.79362
	89	11.4765	2.02398	16.4077	0.731299					89	16.6994	2.30801	18.5438	1.78615
	89.5	11.6576	2.01616	16.3969	0.748159					89.5	17.1045	2.26794	18.6431	1.69949
	90	11.6606	2.01234	16.6528	0.774964					90	17.1187	2.25477	18.5643	1.67301
	90.5	11.8797	2.05058	16.7134	0.731195					90.5	17.0123	2.21201	18.7099	1.65291
	91	12.1422	1.99065	16.8089	0.626378					91	17.1395	2.19394	18.9245	1.62827
	91.5	12.2865	1.93425	16.671	0.665522					91.5	17.3617	2.13488	18.9544	1.57416
	92	12.0868	1.89469	16.7349	0.635774					92	17.6252	2.16195	18.6345	1.53201
	92.5	12.0431	1.79478	16.4167	0.592514					92.5	18.0626	2.12687	18.495	1.42
	93	11.8892	1.76906	16.4675	0.625366					93	17.9238	2.09743	18.4663	1.40074
	93.5	11.8755	1.81076	16.5183	0.631877					93.5	17.8986	2.00422	18.544	1.40898
	94	12.0595	1.86488	16.922	0.762748					94	17.8505	2.02853	17.9261	1.31947
	94.5	12.5332	1.86698	16.7983	0.697542					94.5	18.2395	1.9679	18.8189	1.45804
	95	12.8376	1.91533	16.8967	0.746887					95	18.1696	1.88333	17.9942	1.27844
	95.5	13.0597	1.93195	16.4881	0.761287					95.5	18.2952	1.81216	18.8423	1.49715
	96	13.5748	1.93493	16.6417	0.817205					96	18.8556	1.76963	18.7464	1.43573
	96.5	13.5232	1.91874	16.8998	0.816327					96.5	18.6702	1.76825	19.1044	1.4146
	97	13.5719	1.92072	16.9843	0.849568					97	19.0356	1.78888	18.9283	1.3253
	97.5	13.581	1.91328	17.5135	0.870243					97.5	19.0724	1.83444	18.923	1.30815
	98	13.4759	1.97934	17.2764	0.857394					98	19.127	1.72864	18.8366	1.27157
	98.5	13.4158	1.90976	17.0134	0.829039					98.5	19.1322	1.71359	18.7713	1.23675
	99	13.7256	1.79365	17.292	0.774741					99	19.3938	1.62475	19.2068	1.26138
	99.5	13.8876	1.73683	17.4695	0.806012					99.5	19.1737	1.64002	19.5895	1.38347
	100	14.4879	1.82274	17.6864	0.901313					100	19.5023	1.52858	19.5715	1.29935
	100.5	14.6732	1.83419	17.8312	0.866847					100.5	19.5407	1.45403	19.4338	1.27276
	101	14.3157	1.75578	17.3383	0.903738					101	19.5698	1.50048	18.8819	1.03913
	101.5	14.3438	1.69531	17.5396	0.897809					101.5	19.2072	1.37381	19.2309	1.06354
	102	14.24	1.67028	17.3445	0.824358					102	19.6713	1.47761	19.3053	0.984689
	102.5	14.4014	1.74167	17.3321	0.961901					102.5	19.6134	1.38635	19.8573	1.16554
	103	14.6824	1.66526	17.3359	0.883105					103	19.8427	1.42482	19.5227	1.15279
	103.5	14.9919	1.61419	17.4076	0.788517					103.5	20.3895	1.54434	19.9815	1.27445
	104	15.0512	1.5994	17.3916	0.663209					104	20.321	1.51384	19.9779	1.3102
	104.5	14.9083	1.71332	17.4194	0.774853					104.5	20.3378	1.51225	19.2415	1.01153
	105	15.0591	1.64777	17.3734	0.847353					105	20.2742	1.48025	19.5176	1.02576
	105.5	15.0124	1.78673	17.4578	0.852515					105.5	20.1839	1.51411	20.0166	1.07702
	106	15.1885	1.64992	17.1854	0.798724					106	20.204	1.52659	19.88	1.1053
	106.5	15.3664	1.60269	17.2244	0.752324					106.5	20.0588	1.4273	20.0608	1.10889
	107	15.2351	1.57862	17.2454	0.814814					107	20.1399	1.34708	20.1108	1.07033
	107.5	15.5788	1.71962	17.3747	0.838946					107.5	20.2632	1.29054	20.5047	0.919295
	108	15.5469	1.66614	17.1669	0.790179					108	20.3026	1.33191	20.1826	0.886308
	108.5	15.8425	1.43137	17.4249	0.688718					108.5	20.1634	1.30779	19.697	0.791392
	109	15.742	1.45642	17.8089	0.764742					109	20.641	1.35247	19.6495	0.750045
	109.5	15.7635	1.64544	17.5929	0.85212					109.5	20.5979	1.21543	20.4647	1.04777
	110	15.8978	1.74224	17.3035	0.776325					110	20.8647	1.18427	21.1298	1.12478
	110.5	16.257	1.7482	17.3745	0.902835					110.5	20.8353	1.16287	21.2079	0.974588
	111	16.1902	1.6352	17.3806	0.777079					111	20.6007	1.17651	21.1276	0.945885
	111.5	16.208	1.62654	17.4071	0.803379					111.5	20.5255	1.17047	20.9296	0.974714
	112	16.1499	1.63139	17.2219	0.871164					112	20.3997	1.17612	20.7722	1.03388
	112.5	16.1432	1.68348	17.2225	0.908723					112.5	20.4237	1.19029	20.2197	0.999481
	113	16.5132	1.62996	17.3306	0.885695					113	20.6709	1.22359	19.7733	0.791476
	113.5	16.5526	1.63761	17.6826	0.806437					113.5	20.5934	1.21022	19.9471	0.739835
	114	16.8298	1.71326	17.8768	0.79179					114	20.7286	1.09649	20.962	1.0192
	114.5	16.5753	1.7104	17.9628	0.80299					114.5	20.8494	1.09854	20.7228	1.17093
	115	16.6761	1.68624	17.8373	0.744031					115	20.6494	1.03091	20.9489	1.18383
	115.5	16.2459	1.66385	17.7313	0.981174					115.5	20.3758	1.03817	20.9325	1.05203
	116	16.339	1.66994	17.6644	0.930597					116	20.3516	0.98895	21.1458	0.98857
	116.5	16.053	1.76635	17.6164	0.878812					116.5	20.3827	1.00846	21.3224	0.995019
	117	16.0853	1.77481	17.5798	0.809821					117	20.6491	1.02283	21.1296	0.939455
	117.5	15.9289	1.75716	17.6166	0.816184					117.5	20.6147	1.07714	20.8796	0.970915
	118	15.7748	1.74	17.4729	0.74891					118	20.4178	1.04936	20.5066	0.830466
	118.5	15.7464	1.79686	17.0586	0.746932					118.5	20.3964	1.03109	20.4955	0.804573
	119	16.1607	1.63384	16.8169	0.902297					119	21.2065	1.23516	20.3956	0.699884
	119.5	16.8288	1.41656	17.4133	0.947244					119.5	21.2972	1.28067	20.21	0.706379
	120	16.7587	1.31493	17.2853	0.979428					120	21.2812	1.28068	20.1723	0.753895
	120.5	16.9624	1.31597	17.4693	1.05917					120.5	20.9482	1.24588	19.7851	0.776281
	121	17.314	1.41497	17.6643	1.04752					121	21.3368	1.44195	20.5643	0.865274
	121.5	17.4161	1.42222	17.5923	1.05673					121.5	21.4921	1.41669	20.3278	0.758389
	122	17.2648	1.38998	17.4388	0.997154					122	21.4298	1.4311	20.6497	0.826854
	122.5	17.3027	1.16372	17.7172	0.935579					122.5	21.5421	1.37886	21.0336	0.945419
	123	17.3522	1.15951	17.8509	0.950242					123	21.5662	1.36699	20.605	0.819709
	123.5	17.7493	1.10063	17.6622	0.974804					123.5	21.6167	1.39011	20.8559	0.932136
	124	17.5982	1.19984	17.8783	1.07119					124	21.4105	1.41091	20.5487	0.84335
	124.5	17.5145	1.18636	18.136	1.07705					124.5	20.9536	1.24338	20.8335	0.946581
	125	17.1571	1.17299	17.7182	0.982577					125	20.982	1.28583	20.5866	0.645331
	125.5	17.1819	1.19937	17.9461	1.05788					125.5	20.7217	1.17267	20.3123	0.79583
	126	17.323	1.19751	18.2489	1.13941					126	21.2081	1.23728	20.4871	0.775985
	126.5	17.2477	1.20766	17.6695	1.10111					126.5	21.2162	1.27564	20.4469	0.823293
	127	16.947	1.15254	17.4618	0.96016					127	21.3673	1.25651	20.6017	0.731455
	127.5	16.9042	1.25921	17.8351	0.949328					127.5	20.8855	1.16376	20.562	0.697538
	128	16.9295	1.20886	17.551	0.966819					128	21.006	1.19035	20.8634	0.943094
	128.5	17.503	0.991664	17.3317	0.912417					128.5	20.8527	1.1799	20.8159	0.978512
	129	17.8234	0.996958	17.1455	0.950899					129	21.0024	1.20958	20.673	0.923833
	129.5	17.8364	0.997284	17.5748	1.04907					129.5	20.8169	1.06442	20.7654	0.803096
	130	17.7026	1.01381	17.9711	1.13516					130	20.8498	1.12014	21.0172	0.964222
	130.5	17.4284	0.913458	17.5629	1.01256					130.5	20.5362	1.06371	21.0587	1.01353
	131	17.9015	0.787198	17.8156	1.02192					131	20.7173	1.015	21.25	0.947089
	131.5	17.7732	0.766308	17.8528	1.1296					131.5	20.193	1.01714	21.0343	0.875147
	132	17.5298	0.848157	17.823	1.12676					132	20.2964	1.05071	21.4358	0.924524
	132.5	17.7159	0.886362	18.0308	1.0503					132.5	20.1778	1.01919	21.5047	0.890023
	133	17.4685	0.836367	18.0226	1.04799					133	20.252	1.02201	21.4412	0.948322
	133.5	18.0426	0.751983	17.511	1.11391					133.5	20.0133	1.02277	21.629	0.95613
	134	18.1745	0.683361	17.4434	1.04902					134	20.6853	1.18989	21.6258	1.14559
	134.5	18.4332	0.708576	17.2793	1.04781					134.5	20.748	1.18846	21.7848	1.06253
	135	18.5711	0.688932	17.5031	1.10015					135	20.9024	1.09391	21.3	0.95947
	135.5	18.7181	0.592246	17.483	1.09924					135.5	20.823	1.11579	21.0718	0.858014
	136	18.568	0.653549	17.3432	1.06577					136	20.831	1.03343	21.0189	0.937548
	136.5	18.4829	0.552277	16.9895	1.08962					136.5	21.1804	1.11879	21.33	0.939808
	137	18.4431	0.606887	17.199	1.04883					137	20.9499	1.03435	22.6002	1.32119
	137.5	18.4667	0.571865	17.285	0.995414					137.5	21.1972	1.09272	22.8612	1.256
	138	18.754	0.550252	16.8634	0.962917					138	21.1376	1.10339	22.1304	0.998036
	138.5	18.4595	0.528435	17.086	0.956216					138.5	21.0472	1.1819	22.1059	1.04827
	139	18.6315	0.561052	17.5075	0.97398					139	20.683	1.20271	21.7006	1.17246
	139.5	18.4894	0.541826	17.7579	1.12065					139.5	20.8796	1.16235	21.6151	0.985765
	140	18.5553	0.610819	17.6612	1.01725					140	20.7414	1.2298	21.33	0.973403
	140.5	18.5129	0.532233	17.4281	1.04478					140.5	20.9116	1.24292	21.2597	1.03073
	141	18.4973	0.598344	17.397	1.07284					141	20.8692	1.17996	21.5149	1.07886
	141.5	18.4569	0.617317	17.3277	1.06998					141.5	20.6735	1.30148	21.8285	1.25206
	142	18.3416	0.560226	17.3446	0.993625					142	20.9467	1.18408	22.0192	1.20638
	142.5	18.1991	0.50864	17.3957	0.911062					142.5	20.6142	1.26579	21.7659	1.14201
	143	18.3984	0.533162	17.6103	0.933002					143	20.7203	1.27887	21.6845	1.11998
	143.5	18.2386	0.642769	17.4838	0.926229					143.5	20.3673	1.37831	20.9524	0.922612
	144	18.2252	0.737677	17.3731	1.19087					144	20.4928	1.45036	21.6762	1.21124
	144.5	17.8748	0.611006	16.9316	1.21742					144.5	20.3181	1.35143	21.4326	0.941709
	145	17.8453	0.573137	16.6482	1.21782					145	20.4712	1.33812	21.3103	0.892531
	145.5	18.176	0.598829	16.5768	0.903063					145.5	20.2428	1.20724	20.7977	0.845321
	146	18.3317	0.582148	16.7761	0.909065					146	20.145	1.2041	21.1869	1.13309
	146.5	18.4181	0.622177	17.0316	0.973352					146.5	20.2167	1.23454	21.1132	1.07805
	147	18.5643	0.655064	17.079	0.986556					147	20.3863	1.23229	21.3129	1.27029
	147.5	18.2812	0.573307	17.284	0.964326					147.5	20.3669	1.24787	21.2812	1.12904
	148	18.2398	0.639955	17.1384	0.983891					148	20.3221	1.23004	21.4995	1.24195
	148.5	17.7932	0.578731	17.2578	1.06649					148.5	20.2252	1.16229	21.2485	1.18361
	149	18.4855	0.636174	17.4679	1.1498					149	20.196	1.16923	21.7157	1.3107
	149.5	18.0229	0.579135	17.1341	1.02352					149.5	20.4037	1.31295	21.9226	1.33156
	150	17.8456	0.577686	17.0542	1.0189					150	20.5957	1.35347	22.2585	1.53501
	150.5	17.569	0.576218	16.8511	0.974725					150.5	20.3386	1.27605	22.1199	1.51248
	151	17.6535	0.623082	16.8665	0.983969					151	20.0836	1.28831	22.0115	1.45215
	151.5	18.2517	0.58589	17.1819	1.08638					151.5	20.1691	1.30651	21.8567	1.3343
	152	18.3084	0.617222	17.2127	1.01619					152	20.2937	1.27497	21.6749	1.29349
	152.5	18.387	0.612691	17.1142	0.92642					152.5	20.2163	1.30038	22.0548	1.30006
	153	18.2325	0.625388	17.0547	0.946896					153	20.283	1.31002	22.392	1.51272
	153.5	18.1454	0.629137	17.0045	0.951624					153.5	20.1921	1.31363	22.739	1.57446
	154	18.1772	0.559827	17.1659	1.07383					154	20.2128	1.35277	22.4936	1.53236
	154.5	17.7219	0.528911	16.9582	1.01327					154.5	20.3382	1.37763	22.1564	1.60546
	155	17.746	0.612653	17.1191	1.04497					155	20.393	1.39281	21.9136	1.42643
	155.5	17.9333	0.605688	17.1428	1.18549					155.5	20.5489	1.39882	22.0417	1.35142
	156	18.0303	0.639043	17.7088	1.15961					156	20.0538	1.30213	21.788	1.20173
	156.5	17.9862	0.715122	17.5993	1.22629					156.5	20.004	1.29031	21.5567	1.22745
	157	17.984	0.753184	17.8373	1.10644					157	20.2225	1.28398	21.05	1.06332
	157.5	17.9576	0.753534	17.4102	1.15034					157.5	20.5023	1.29477	21.5515	1.16743
	158	18.4147	0.768219	17.6272	1.18064					158	20.6393	1.22022	21.9966	1.44878
	158.5	18.3917	0.753955	17.546	1.16346					158.5	20.3914	1.20897	22.1325	1.33074
	159	18.714	0.734088	17.7709	1.08522					159	20.3495	1.17314	22.2582	1.43305
	159.5	18.49	0.708501	17.9004	1.16709					159.5	20.3845	1.30557	21.1045	1.18628
	160	18.513	0.676571	17.8962	1.13902					160	20.4788	1.25496	21.473	1.3341
	160.5	18.4814	0.697598	18.0069	1.28762					160.5	20.3829	1.26866	21.5556	1.28626
	161	18.4317	0.7065	17.8682	1.20532					161	20.2912	1.26678	22.5322	1.51208
	161.5	18.3302	0.690041	17.6543	1.27457					161.5	20.0975	1.33932	21.9075	1.39652
	162	18.5068	0.799529	17.71	1.34168					162	19.9446	1.39504	21.756	1.41268
	162.5	18.4737	0.809437	18.1556	1.38741					162.5	20.0994	1.38864	21.4265	1.17859
	163	18.2441	0.764034	17.8493	1.45097					163	20.0905	1.36346	22.0657	1.12442
	163.5	18.0993	0.684632	18.0493	1.52888					163.5	20.1812	1.33243	22.199	1.1738
	164	18.1603	0.740163	17.8127	1.51419					164	20.2282	1.30766	21.7017	1.319
	164.5	18.2117	0.750901	18.2655	1.30308					164.5	20.4787	1.26592	21.7956	1.22785
	165	18.2217	0.738006	17.5682	1.2387					165	20.6498	1.33416	22.0977	1.40246
	165.5	18.4446	0.744855	17.6696	1.15125					165.5	20.6403	1.31308	22.1621	1.3661
	166	18.5117	0.623039	17.4834	1.1301					166	20.8058	1.2237	21.8677	1.36538
	166.5	18.6486	0.717682	17.2991	1.0593					166.5	20.5266	1.13207	21.7897	1.32225
	167	18.7216	0.737468	17.3325	1.12988					167	20.9114	1.18544	22.0876	1.39216
	167.5	18.1007	0.814042	17.2347	1.13776					167.5	20.138	1.19542	22.5616	1.43721
	168	17.5615	0.794356	17.0213	1.18484					168	20.2857	1.31	22.0491	1.47253
	168.5	17.5181	0.828554	17.399	1.28254					168.5	20.329	1.32745	21.9873	1.43636
	169	17.7251	0.784972	17.1926	1.20459					169	20.4898	1.30936	21.8765	1.42706
	169.5	17.7234	0.757864	17.4957	1.24517					169.5	20.163	1.37288	21.348	1.22893
	170	17.8566	0.697158	17.4866	1.22215					170	20.3984	1.31757	21.5756	1.22804
