# Supplementary material for: Glycolysis-derived alanine from glia fuels neuronal mitochondria for memory in Drosophila
Source: Nat Metab. 2023 Nov 6;5(11):2002–19. doi: 10.1038/s42255-023-00910-y (PMC10663161; doi:10.1038/s42255-023-00910-y)
Supplement: Supplementary file 9 — Statistical Source Data for Fig. 4. [file 42255_2023_910_MOESM9_ESM.xlsx]

## Sheet: Fig. 4a
	1x							5x spaced				5x massed
				Cold shock @ 2h
	tub-GAL80ts; 54H02-GAL4/+	+/UAS-PFK RNAi KK101887	tub-GAL80ts; 54H02-GAL4>UAS-PFK RNAi KK101887	tub-GAL80ts; 54H02-GAL4/+	+/UAS-PFK RNAi KK101887	tub-GAL80ts; 54H02-GAL4>UAS-PFK RNAi KK101887		tub-GAL80ts; 54H02-GAL4/+	+/UAS-PFK RNAi KK101887	tub-GAL80ts; 54H02-GAL4>UAS-PFK RNAi KK101887		tub-GAL80ts; 54H02-GAL4/+	+/UAS-PFK RNAi KK101887	tub-GAL80ts; 54H02-GAL4>UAS-PFK RNAi KK101887
	39	42	20	16	20	33		68	41	18		22	39	41
	47	27	19	11	21	20		35	39	20		18	15	31
	42	48	18	29	19	19		33	19	11		27	33	23
	30.1887	37.7494	30.9818	23	18	36		28	28	3		21	12	21
	49.7203	40.6547	26.2637	11	19	15		19	16	8		27	33	44
	40.3015	47.9624	28.0994	18	-2	31		37	47	17		32	19	24
	41	37	42	23	24	28		30	30	13		23	25	38
	45	46	29	21	25	24		32	34	20		20	30	37
	34	47	32	14	26	39		34	33	17		18	24	28
	61	65	28	20	-1	28		37	25	21		32	15	33
	35	16	20	10	15	15		39	33	20		41	24	35
	14	47	15	-14	-6	-9		27	41	25		26	22	24

## Sheet: Fig. 4b
	Positive control									PFK Knock-down
	Time traces						Slope			Time traces						Slope
		1x Unpaired		1x Paired			1x Unpaired	1x Paired			1x Unpaired		1x Paired			1x Unpaired	1x Paired
	Time (s)	Mean	SEM	Mean	SEM		0.443772	1.23714		Time (s)	Mean	SEM	Mean	SEM		1.26369	1.23465
	0	0.729954	0.272602	-1.49119	0.976667		0.516888	1.2807		0	-1.02835	0.908887	-1.51401	0.642814		1.16793	0.634957
	0.5	0.834104	0.530748	-0.995862	0.79571		1.2051	1.58832		0.5	-1.16985	1.01236	-1.63046	1.11633		1.30053	0.608794
	1	0.679152	0.320712	-0.638391	1.12328		1.19448	1.3365		1	-1.23907	1.065	-1.02801	0.981766		1.24452	1.1971
	1.5	-0.668568	0.466097	1.03507	1.08576		1.0134	1.43433		1.5	-1.00164	1.06253	-1.16424	0.967678		0.760333	0.940401
	2	-0.267384	0.447162	1.29822	1.44182		1.43377	1.27341		2	-0.541706	0.990394	-0.694163	0.914455		0.678154	0.993258
	2.5	0.737031	0.307782	1.08081	1.5043		0.93654	0.756306		2.5	-1.94026	0.874727	0.224006	1.22739		1.15654	0.999177
	3	0.314042	0.470782	1.01245	1.59325		0.807372	1.38258		3	-1.555	0.981406	0.520716	1.10178		1.49486	1.17369
	3.5	-0.677403	0.47287	0.73618	1.48004		1.18473	0.94235		3.5	-1.68334	0.935262	0.737086	1.16391		1.16505	1.3051
	4	0.233786	0.646606	0.833719	1.56456		0.93983	1.02341		4	-1.76698	0.953769	0.749442	1.03818		1.04369	0.8
	4.5	0.311992	0.619004	1.04307	1.3219		0.834875	1.41596		4.5	-1.51713	0.981662	1.06732	1.04844		0.849076	1.1
	5	0.58511	0.685632	0.148386	1.29079		0.801846	1.17443		5	-1.88164	0.733516	0.739911	1.10329		0.953867	0.8
	5.5	-0.310395	0.579829	0.429966	1.2086					5.5	-1.69272	0.564654	0.44609	0.866574		0.743908	0.9
	6	0.432713	0.769034	0.199122	1.39789					6	-0.998936	0.34624	0.595603	0.904881
	6.5	0.197128	0.530334	-0.651337	0.989068					6.5	-0.647814	0.497157	0.804441	0.954577
	7	1.03336	0.466256	-1.38576	0.895775					7	-0.417054	0.764862	0.928669	1.11655
	7.5	-0.120206	0.589395	-2.24183	0.661924					7.5	-0.674229	0.782837	0.740471	1.03707
	8	0.511599	0.494972	-0.689001	0.650128					8	-1.13082	0.667463	-0.749419	1.29637
	8.5	-0.150162	0.468892	-0.75986	1.2188					8.5	-1.17727	0.707196	-0.294007	1.3772
	9	0.258093	0.632619	1.79679	1.44343					9	-0.639102	0.731471	0.873682	1.00059
	9.5	0.0196761	0.554632	1.22045	1.32014					9.5	-0.668824	0.772106	0.73795	0.765625
	10	-0.505589	0.263811	1.03418	1.2583					10	-0.343561	0.759574	0.758326	0.809369
	10.5	-0.0776996	0.55773	1.10121	0.989825					10.5	1.132	0.826656	0.796088	0.86021
	11	-0.308043	0.672462	0.880205	1.41729					11	1.50595	0.996187	0.392895	1.19639
	11.5	-0.263057	0.290607	0.37578	1.14641					11.5	0.796281	1.08377	0.632108	1.11954
	12	-0.677106	0.360987	0.99685	1.42014					12	0.928813	0.846614	1.22868	1.02678
	12.5	-0.651291	0.357373	0.530567	1.29151					12.5	0.438353	0.917762	1.57652	0.802769
	13	-1.35779	0.427728	-0.279673	0.948914					13	0.610106	0.923768	0.853666	1.02015
	13.5	-1.03422	0.542935	-0.0492123	1.0461					13.5	0.0354779	1.0976	0.737416	1.11032
	14	-0.432512	0.424136	-0.445648	1.0975					14	-1.20877	0.548639	0.200856	1.05516
	14.5	-0.602153	0.448371	-0.328384	0.878189					14.5	-1.45452	0.5889	-0.133837	1.15291
	15	-0.905856	0.301048	-1.3916	0.925335					15	-1.19045	0.587505	0.0970277	0.466138
	15.5	-0.27201	0.356549	-1.42376	0.911328					15.5	-0.216248	1.03722	-0.54204	0.910273
	16	-0.782477	0.319801	-0.664761	0.939946					16	0.0249017	1.09015	-0.113061	0.870817
	16.5	-1.02409	0.188082	-0.324041	1.11138					16.5	-1.15574	0.760803	0.356602	0.904461
	17	-0.939399	0.201691	0.00243475	0.949594					17	-1.04227	0.738966	0.955124	1.22333
	17.5	-0.62281	0.366459	-0.536004	0.947635					17.5	-1.1146	0.450757	0.0246313	0.757415
	18	-0.339001	0.345474	-0.975199	0.586592					18	-0.794722	0.589583	-0.108604	0.741182
	18.5	0.757733	0.594643	-1.9318	0.789957					18.5	-0.31739	0.503198	0.645149	0.890019
	19	0.0812896	0.447027	-1.87967	0.749345					19	-0.0398419	0.472988	1.21326	0.926928
	19.5	-0.449527	0.234292	-0.829927	0.873051					19.5	-0.0550568	0.357557	1.77608	1.18478
	20	0.437038	0.471008	-0.674351	0.892803					20	-0.362942	0.38703	1.44246	1.21152
	20.5	-0.219203	0.707097	-1.39892	1.26075					20.5	0.164223	0.505619	0.228008	1.14146
	21	0.48737	0.722734	-1.52203	1.19058					21	0.0761332	0.371994	1.31737	1.23693
	21.5	0.0473437	0.158679	-1.36465	1.1677					21.5	0.134098	0.287909	0.0883079	1.16271
	22	-0.267484	0.255791	-0.42605	1.29365					22	0.201417	0.459894	-0.134621	1.12363
	22.5	-0.545321	0.225511	-1.11685	1.62453					22.5	-0.416332	0.965927	0.272322	0.918949
	23	-0.490473	0.277571	-1.35284	1.48126					23	0.091009	0.58084	0.188972	0.829715
	23.5	-0.82588	0.696534	-0.45266	0.987429					23.5	-0.0704571	1.16586	-0.395344	0.902482
	24	-0.635282	0.615294	-0.457335	0.776156					24	0.592998	0.966227	0.250759	0.279552
	24.5	-0.792965	0.648318	-1.38063	1.52502					24.5	0.772244	0.786959	0.224244	0.23906
	25	-1.75038	0.959067	-2.10979	1.40478					25	1.33678	0.919509	-0.35932	0.651982
	25.5	-2.67248	0.76428	-1.54329	1.0799					25.5	0.101264	0.520836	0.152948	0.907572
	26	-2.29934	0.741935	-1.51669	1.13937					26	0.314648	0.565374	0.140677	1.10563
	26.5	-2.13542	0.690077	-1.18334	0.925104					26.5	0.303869	0.589714	0.00930582	1.19628
	27	-1.17028	1.05869	-0.603393	0.770085					27	1.22879	0.8654	-0.150569	1.23045
	27.5	-1.16034	1.05669	-1.02085	0.608921					27.5	0.900435	1.00201	0.631557	0.967674
	28	-1.61295	1.00045	-0.93696	0.757787					28	1.34191	0.704446	0.708521	0.946313
	28.5	-1.47028	0.973573	-1.27322	0.631737					28.5	1.01811	0.773233	0.269853	0.707682
	29	-1.02927	0.903895	-1.05366	0.943547					29	0.788596	0.596984	-0.551353	0.317683
	29.5	-0.784734	1.07618	-1.4492	0.819599					29.5	-0.11903	0.607657	-0.20077	0.439954
	30	-1.29896	0.829952	-0.217411	1.07392					30	-0.205183	0.433828	-0.169964	0.78361
	30.5	-1.65558	0.811913	-1.03796	1.17101					30.5	0.162334	0.56835	-0.0888551	1.01377
	31	-2.60325	1.11955	0.53809	0.681358					31	-0.0551797	0.620541	-0.0172704	0.986199
	31.5	-2.72457	1.13169	0.602473	1.24747					31.5	-0.701859	0.377286	0.794794	0.539561
	32	-2.92673	1.10921	0.558982	1.25644					32	-0.259009	0.65838	2.16104	1.14114
	32.5	-3.36865	1.1059	0.792662	1.36555					32.5	-0.235186	0.401532	1.06053	1.20219
	33	-2.59419	1.2846	0.127316	1.18733					33	-0.811518	0.860172	1.37015	1.09883
	33.5	-1.32916	1.30078	-0.39901	0.73393					33.5	0.725495	0.432689	1.5264	1.05406
	34	-1.13283	1.40098	0.19183	0.748327					34	0.66451	0.392103	1.31235	1.17517
	34.5	-1.95046	1.26989	-0.0811293	0.753063					34.5	0.115103	1.03965	0.235919	0.665864
	35	-1.96668	1.36501	-0.102647	1.11034					35	0.381941	0.969101	-0.133428	0.485594
	35.5	-1.60839	1.17586	1.39693	1.21958					35.5	0.255248	1.20952	-0.323854	0.423743
	36	-1.45925	1.09672	1.9935	1.18597					36	0.272602	1.3001	-0.345038	0.389898
	36.5	-1.48602	1.00623	1.33169	1.23555					36.5	0.0397852	1.13253	-0.600183	0.591247
	37	-1.20873	0.967114	2.01819	1.44285					37	-0.599588	1.13585	0.693412	0.935776
	37.5	-1.2007	1.17299	2.7925	1.12848					37.5	-0.585315	1.34158	0.796263	1.04274
	38	-1.52745	1.55972	2.54532	1.28382					38	-0.553871	0.92512	1.49708	1.16712
	38.5	-1.32284	1.51744	2.74994	1.0948					38.5	-1.04965	0.910963	0.257289	1.55802
	39	-1.44258	1.616	2.7149	0.865106					39	-0.482094	0.744449	-0.102705	1.46528
	39.5	-1.18165	2.04703	3.49929	1.46405					39.5	1.44823	1.46431	0.028431	0.444384
	40	-0.609657	1.81752	3.85947	2.50281					40	1.72084	1.59512	-0.174286	0.840623
	40.5	0.18318	1.7563	2.44221	2.62548					40.5	-1.66995	1.41163	-0.689967	0.856569
	41	-0.835519	2.18184	2.33111	2.68041					41	1.98024	2.20146	-0.167723	0.955472
	41.5	1.44328	2.36648	3.81161	2.57017					41.5	-0.369944	0.615511	0.506173	0.848451
	42	1.55596	2.24312	4.27554	2.42863					42	-1.19779	1.53842	0.236316	0.802959
	42.5	1.15841	2.23142	4.83318	2.22116					42.5	-1.05762	1.54998	0.217958	0.929824
	43	1.62635	2.29881	4.83495	2.27047					43	0.108825	0.556607	-0.383813	0.966166
	43.5	2.25125	2.38452	5.56868	2.52905					43.5	-0.549811	0.70529	-0.353689	0.640941
	44	2.33026	2.52769	4.83349	2.96502					44	-0.934418	2.06058	-1.21066	0.693971
	44.5	2.51675	2.74446	4.95078	3.10738					44.5	-0.902188	2.18215	0.257416	1.28922
	45	2.6953	2.78962	5.97114	3.4582					45	0.423782	-0.599588	0.0119987	1.03219
	45.5	3.54876	3.11664	6.80691	2.87941					45.5	-0.0389503	-0.0717318	0.0808939	0.969196
	46	3.78125	3.03401	7.12035	3.17872					46	-0.158854	0.993233	0.381859	1.07761
	46.5	3.90059	3.22672	6.53614	2.78569					46.5	0.3433	1.0261	0.842968	1.00669
	47	4.96356	3.17096	6.23657	2.95526					47	1.09907	0.767096	1.15989	1.6509
	47.5	4.607	3.51	6.12433	2.92911					47.5	0.47044	0.882911	1.30607	1.60463
	48	4.83286	3.62395	7.02282	3.2715					48	0.839236	0.498082	1.43204	1.52973
	48.5	5.42628	3.7281	8.12174	3.00871					48.5	1.59166	1.02764	1.75074	1.51579
	49	5.44507	3.57566	9.06125	2.95332					49	1.80825	0.872463	3.48231	1.28824
	49.5	5.6758	3.96727	9.09014	3.00786					49.5	2.53439	0.930913	4.59106	1.77128
	50	5.23774	3.92034	8.10712	3.05147					50	2.38567	1.02871	5.39825	1.66568
	50.5	5.52234	4.05299	8.56008	3.75523					50.5	1.89862	0.916121	5.62569	1.64893
	51	5.72276	4.07156	8.10708	3.87572					51	2.29772	0.734531	6.0161	1.68046
	51.5	6.49092	4.1101	8.32952	3.79376					51.5	2.72792	0.708118	6.3537	1.76895
	52	7.02898	3.69789	10.1728	3.5156					52	2.8016	1.42001	6.36569	1.77626
	52.5	6.94777	3.86731	10.7719	3.55056					52.5	3.28648	1.56889	6.73576	1.7449
	53	7.09642	4.06458	12.8109	3.37859					53	3.53296	1.79508	7.05744	1.57185
	53.5	7.04424	3.89302	12.2072	3.44468					53.5	3.72337	1.74731	6.54812	1.49146
	54	7.45033	4.02228	10.8412	4.14794					54	4.15312	1.81712	7.80342	1.36493
	54.5	7.53446	4.18722	10.7838	3.85981					54.5	5.27688	2.36421	8.86163	1.28748
	55	7.93591	4.01253	9.95499	3.78424					55	5.4145	2.39859	8.80243	1.17244
	55.5	7.23666	4.47226	10.7368	3.34818					55.5	6.24863	2.35238	9.38713	1.27176
	56	7.86032	4.53694	10.9667	3.40141					56	5.49856	2.20919	9.67963	1.43654
	56.5	8.68465	4.36955	13.0372	3.06902					56.5	6.39195	1.62508	10.0619	2.04106
	57	8.76392	4.79046	11.2053	3.27479					57	5.8952	1.60844	10.0288	1.93074
	57.5	8.41994	4.84675	12.9994	3.16156					57.5	6.12599	1.68781	10.6343	2.09251
	58	9.41702	4.60366	14.0955	3.0716					58	6.66383	1.86014	10.9103	2.11455
	58.5	9.96368	4.3234	14.8317	3.24911					58.5	7.41695	2.12948	11.0206	2.15362
	59	10.0733	4.35874	14.822	3.27463					59	7.47558	2.12843	11.2537	2.14119
	59.5	10.1241	4.34071	14.9975	3.35927					59.5	8.00007	2.42709	11.8146	2.15392
	60	10.3259	4.15376	15.5245	3.19113					60	8.58953	2.32942	12.7343	1.8312
	60.5	10.6406	4.32377	15.694	3.11843					60.5	9.44635	2.14611	13.6913	2.14725
	61	10.8882	4.31278	15.4931	2.954					61	9.33644	1.33096	14.7735	2.25506
	61.5	9.80255	4.57463	16.5897	2.61499					61.5	9.20992	1.77037	15.6039	2.39093
	62	9.92758	4.52927	16.7863	2.583					62	9.61635	2.08693	15.8112	2.56418
	62.5	11.033	4.05053	17.7779	2.44061					62.5	10.2984	2.34803	16.2019	1.93487
	63	12.1519	4.11874	18.3002	2.42564					63	10.5717	2.55123	16.6091	2.04916
	63.5	11.8097	4.14817	20.5071	2.57536					63.5	11.5994	2.79091	16.2481	2.0203
	64	11.7857	4.1491	18.4855	2.26229					64	13.0043	2.60986	16.1721	2.17028
	64.5	11.6195	4.10352	19.3321	2.08226					64.5	13.4943	2.81799	16.3054	2.22358
	65	11.3119	4.35945	19.3968	2.05969					65	14.1851	2.91213	16.3811	2.2362
	65.5	11.977	4.47532	20.761	2.12977					65.5	14.358	2.88396	16.285	2.49413
	66	12.199	4.59713	20.8135	2.09896					66	14.7339	2.89761	16.3492	2.50413
	66.5	12.3719	4.5131	21.9465	1.98112					66.5	14.4574	2.51793	16.9582	2.36707
	67	14.4725	4.47764	22.7637	1.903					67	14.4101	2.47269	16.5411	2.38516
	67.5	14.1535	4.3278	22.7289	1.48647					67.5	14.5071	2.5232	17.1719	2.2567
	68	14.1286	4.4895	22.8897	1.52134					68	15.1033	2.41784	17.4987	2.44343
	68.5	13.758	4.14412	23.1207	1.47488					68.5	15.509	2.30651	17.5427	2.32076
	69	13.5316	4.45796	22.2655	1.21762					69	15.7846	2.23438	17.41	2.40127
	69.5	13.9538	4.47771	23.5638	1.08293					69.5	15.9973	2.17079	17.1244	2.20028
	70	14.8632	4.62578	22.9219	1.18871					70	16.2105	2.08352	16.5624	2.77085
	70.5	15.5337	4.50718	23.6427	0.678298					70.5	16.9057	2.64963	16.7835	2.69427
	71	15.7751	4.62268	24.0822	1.30018					71	17.2875	2.54315	17.7766	2.92163
	71.5	16.015	4.57523	23.3877	1.26792					71.5	17.0709	2.73885	19.5504	2.11546
	72	16.1988	4.507	23.5424	1.16369					72	16.9915	2.79539	19.7311	2.03383
	72.5	16.4936	4.61101	24.0159	0.75076					72.5	16.9106	2.58175	19.8808	1.75904
	73	17.2047	4.16921	23.2381	1.0341					73	17.7045	2.48753	19.9586	1.78741
	73.5	16.2696	4.34461	24.2775	0.997072					73.5	17.6959	2.29909	19.8933	1.78108
	74	16.0715	4.17138	24.6815	0.652605					74	17.9257	2.28569	20.8125	1.98238
	74.5	15.9291	4.09076	25.1236	0.781777					74.5	18.558	2.1176	21.1917	2.17335
	75	16.4941	3.97092	24.2324	1.14308					75	18.9719	1.89649	21.4223	2.27117
	75.5	16.8164	4.06434	23.8139	1.6647					75.5	19.8777	2.08986	22.5386	3.23362
	76	16.383	3.94169	24.0637	1.72417					76	20.0107	2.10395	21.4248	3.84985
	76.5	16.916	4.00365	24.8543	1.48211					76.5	18.2008	2.38967	20.3833	3.91888
	77	16.5694	3.81548	26.2323	1.30995					77	17.7669	2.43991	21.254	2.77047
	77.5	17.0894	3.96989	26.6788	1.00305					77.5	18.878	2.76207	19.5631	3.52049
	78	18.3866	3.64871	26.5901	1.13582					78	18.8179	2.77987	17.7134	2.78206
	78.5	18.8637	3.81894	26.7223	1.28146					78.5	20.0423	1.63689	20.9765	2.48537
	79	19.0261	3.77863	26.458	1.0631					79	21.8311	1.77296	20.1224	2.30999
	79.5	19.1155	3.71946	25.1538	2.09712					79.5	22.5923	1.70784	20.0114	2.88647
	80	18.8248	3.62746	26.2325	1.39304					80	22.063	1.67166	21.3872	2.50057
	80.5	18.9226	3.55392	25.9258	1.9303					80.5	21.6517	1.73098	21.416	2.4638
	81	18.5208	3.75207	26.2905	1.78232					81	22.7001	1.6663	20.964	2.25908
	81.5	18.6497	3.78126	26.8904	1.71671					81.5	22.9186	1.81565	21.7274	2.49366
	82	19.4902	3.28666	26.7411	1.40797					82	22.7026	1.55321	20.6362	1.67553
	82.5	19.569	3.63147	27.2019	1.99973					82.5	22.8673	1.68903	20.8076	1.47055
	83	20.3517	3.47659	26.3366	1.82774					83	23.874	1.59158	21.4741	1.09291
	83.5	21.0611	3.47122	27.7616	2.17319					83.5	23.8426	1.73433	22.0675	2.21657
	84	20.0503	3.3448	29.5279	1.98026					84	23.1692	1.76699	21.0365	1.68553
	84.5	19.4735	2.99594	28.3046	1.93711					84.5	23.1692	1.76699	22.1074	1.86556
	85	19.7459	3.05367	27.1495	2.19164					85	23.1522	1.88894	22.2235	2.37354
	85.5	20.661	3.30686	27.1171	2.46482					85.5	22.6856	2.08396	22.4677	2.5491
	86	20.661	3.30686	26.6969	2.30254					86	22.8258	2.03979	23.2526	2.59866
	86.5	21.2588	3.00958	26.5528	2.29704					86.5	22.7328	1.99998	22.1033	2.68494
	87	21.1121	2.95366	26.623	2.29298					87	23.0381	1.70498	23.3955	2.67308
	87.5	19.8438	3.65414	25.4059	2.67492					87.5	22.7306	1.78311	22.8073	2.94326
	88	19.9123	3.47888	25.5756	2.71087					88	22.7289	1.88449	23.8726	2.35023
	88.5	19.5018	3.30284	25.6728	2.97191					88.5	22.5448	1.89687	22.8438	2.83574
	89	19.5358	3.33368	26.0634	2.42614					89	23.1167	1.61434	21.8538	2.67645
	89.5	19.9038	3.01696	27.6225	2.40072					89.5	24.4124	1.92616	22.9805	1.69886
	90	20.946	2.66451	27.8464	2.32274					90	24.8619	1.88831	23.1813	1.76398
	90.5	20.9518	2.58337	27.4623	2.54957					90.5	26.0213	1.47003	23.2481	1.63584
	91	22.0096	2.34933	27.3363	2.42546					91	26.259	1.8015	22.9698	1.25915
	91.5	22.178	2.2455	27.1548	2.33387					91.5	26.8667	1.92698	23.0816	1.29658
	92	22.4922	2.2537	27.0645	2.0534					92	26.3399	1.97886	22.4598	1.5624
	92.5	22.7706	2.24757	27.5902	2.08341					92.5	26.6998	1.99077	22.7371	1.54421
	93	23.3682	2.35005	27.3413	1.94163					93	25.1606	2.38117	23.9019	1.90701
	93.5	23.0798	2.21365	27.9729	2.17118					93.5	24.8033	1.94646	24.1378	1.80821
	94	23.5209	2.35256	28.2096	3.00303					94	24.8963	2.21978	23.9855	1.60058
	94.5	23.1546	2.29208	28.4735	3.22116					94.5	25.7981	1.74017	23.3037	1.19887
	95	22.9622	2.5791	27.5032	3.49547					95	25.6967	1.59097	23.9131	1.61255
	95.5	22.3243	2.41358	27.6119	3.46891					95.5	26.0968	1.82236	24.4796	1.25861
	96	23.4215	2.58554	27.9401	3.43256					96	25.8248	1.8848	24.3649	1.29843
	96.5	24.0454	2.31557	26.4393	2.38081					96.5	26.3127	2.13311	25.9075	1.02125
	97	23.8327	1.89985	25.4045	2.34316					97	26.1654	2.07304	25.2918	1.25253
	97.5	24.2919	1.90102	25.2553	2.44406					97.5	26.041	2.21579	24.4067	0.933882
	98	23.5232	1.57038	25.7063	2.68963					98	25.8324	1.86492	23.7432	0.755631
	98.5	23.3337	1.46232	26.1515	2.90555					98.5	27.918	1.85471	23.2909	0.984042
	99	23.4471	1.42054	26.6551	2.60573					99	27.2105	2.2671	23.2118	0.855873
	99.5	23.237	1.41427	27.3543	2.03647					99.5	26.9292	2.1384	24.149	1.04119
	100	23.531	1.36759	24.8132	2.90234					100	27.8488	2.16613	24.2441	1.53225
	100.5	24.1562	1.46057	24.8914	3.0927					100.5	27.7544	2.65516	24.846	1.38698
	101	24.4677	1.83892	26.4843	2.88263					101	26.4488	2.27207	25.0948	1.40049
	101.5	25.116	1.97873	27.6806	3.09621					101.5	25.8658	2.35879	25.3817	1.40524
	102	25.397	2.03529	27.6351	3.15818					102	26.0493	2.62425	26.1653	1.79543
	102.5	25.3487	2.27705	28.2541	3.45551					102.5	26.6307	2.34749	25.9145	1.71913
	103	25.7483	2.34014	27.777	3.35581					103	27.0503	2.76619	25.6589	1.1228
	103.5	27.278	1.90854	28.968	3.35259					103.5	27.903	2.28156	27.1132	1.45819
	104	26.1093	1.72547	28.2616	2.93824					104	28.6995	2.25095	27.2155	1.40904
	104.5	26.8859	1.6144	27.4962	2.98543					104.5	29.2419	1.76274	27.4185	1.56886
	105	27.3132	1.7843	26.1478	3.24418					105	28.9013	1.8645	27.9641	1.53991
	105.5	25.8278	1.50253	25.6316	3.24225					105.5	28.251	1.91328	27.8793	1.84794
	106	26.457	1.63646	25.4407	3.22075					106	27.3884	2.15894	28.033	1.83892
	106.5	26.15	1.40754	25.6641	3.27511					106.5	27.6681	2.33304	28.734	2.15567
	107	25.0823	1.59761	26.1758	3.32229					107	28.1487	2.38657	27.9606	2.08338
	107.5	26.092	1.27833	25.5618	3.3379					107.5	28.2171	2.16652	27.5255	2.47547
	108	25.7361	1.45351	25.6462	3.18357					108	27.6673	2.16647	26.7673	2.41764
	108.5	24.7258	1.75429	26.625	2.90031					108.5	28.4283	1.88911	26.568	2.51661
	109	26.3078	1.48752	27.9966	3.56353					109	28.6608	1.77052	26.5233	2.52533
	109.5	26.3526	1.40725	28.2874	3.44025					109.5	27.8616	1.50525	25.932	2.591
	110	26.3452	1.40408	28.362	3.4201					110	27.8308	1.6618	27.2838	2.18786
	110.5	26.1178	1.10294	28.5124	3.34033					110.5	27.5515	1.79325	27.5755	2.12863
	111	26.3743	0.964648	27.6616	2.79532					111	26.9731	1.83655	27.6727	1.87967
	111.5	26.0323	1.0816	26.3216	3.01082					111.5	27.4344	2.12808	27.0868	2.13648
	112	26.554	1.03153	26.1637	3.10732					112	26.9442	2.48061	26.7266	2.26966
	112.5	26.2227	0.594087	27.0053	2.45036					112.5	26.7265	2.39918	26.552	2.37272
	113	25.4654	0.826525	27.8894	2.61495					113	26.7745	2.38126	26.7184	3.03386
	113.5	25.8504	0.967509	27.4474	3.12804					113.5	28.6669	2.29357	26.9342	3.21811
	114	26.9182	0.735074	28.0008	3.46708					114	28.6102	2.29677	27.0812	3.22042
	114.5	27.0768	0.670603	26.743	3.45575					114.5	28.7729	2.63948	28.3051	3.08315
	115	26.1844	0.599525	28.0029	3.40077					115	29.5402	2.64968	27.411	1.64624
	115.5	25.4734	0.747184	28.8383	3.19592					115.5	30.7692	2.32436	26.5621	1.91729
	116	27.1802	0.788446	25.6058	4.04585					116	30.5321	2.52858	25.3677	2.27771
	116.5	24.3003	1.21459	26.0413	4.22078					116.5	30.7818	2.51331	26.2567	2.29752
	117	25.846	1.08931	26.2051	3.99664					117	30.0162	2.51358	25.0409	2.44221
	117.5	25.4526	0.9783	26.4445	4.16554					117.5	29.7397	2.65244	26.0158	2.4482
	118	25.7543	0.983724	25.3498	3.98073					118	29.5023	2.5731	25.9696	2.32766
	118.5	26.0189	0.963847	25.9648	3.78349					118.5	29.6712	2.42131	25.2305	2.66744
	119	26.9257	0.772312	26.0977	3.99895					119	29.0386	2.37022	25.9766	2.5888
	119.5	27.0546	0.698845	26.0977	3.99895					119.5	29.0492	2.38928	26.7493	2.10805
	120	26.8805	0.725036	26.0977	3.99895					120	29.0492	2.38928	27.0836	2.20685
	120.5	26.3459	0.928845	25.5419	3.29233					120.5	29.851	2.36281	26.7559	1.98565
	121	26.1298	1.08563	25.6964	3.27086					121	29.5383	2.4315	26.8443	1.59059
	121.5	26.0207	1.11126	25.2574	2.68165					121.5	29.0019	2.57842	28.0131	1.61702
	122	26.161	1.00951	27.016	3.0626					122	29.1611	2.63832	28.1807	1.58342
	122.5	27.1541	0.935881	27.4866	2.96187					122.5	28.7545	2.7064	28.1098	1.60753
	123	27.0954	0.928608	27.6826	3.20702					123	28.5189	2.61902	28.8442	1.96602
	123.5	26.9758	0.928633	27.3616	3.15297					123.5	29.3754	2.58352	28.1692	2.05929
	124	25.0857	1.42266	27.2424	3.50952					124	30.0049	2.46647	28.142	2.04177
	124.5	24.8761	1.35319	27.34	3.47336					124.5	30.054	2.44537	28.3605	1.9639
	125	24.629	1.35469	27.1891	3.39919					125	30.1686	2.55254	29.9018	3.23455
	125.5	24.6802	1.27464	28.1734	3.43925					125.5	30.3009	2.5088	29.6367	3.27855
	126	26.373	0.883375	28.0307	3.15575					126	30.5925	2.03985	30.458	3.19601
	126.5	27.4327	0.809789	27.0423	3.34312					126.5	29.5478	2.41506	30.1066	3.18713
	127	26.6335	1.40134	27.2175	3.50261					127	28.2006	2.73674	29.1267	3.41875
	127.5	26.6335	1.40134	26.8757	3.46407					127.5	27.8317	2.8001	28.1812	2.69905
	128	26.8042	0.825349	26.9524	3.25607					128	27.6265	2.80834	27.8085	2.3657
	128.5	26.9593	0.91324	26.3013	3.09258					128.5	27.025	3.17041	26.9003	2.50436
	129	26.5306	0.721047	25.5522	3.13338					129	27.6954	3.01858	26.7247	2.63166
	129.5	26.5591	1.11887	25.5288	3.3536					129.5	27.4933	3.30701	26.9434	2.81854
	130	26.5716	1.11689	25.6319	3.80489					130	27.6301	3.3708	27.8916	4.05946
	130.5	27.834	0.743522	25.2564	3.49611					130.5	27.3911	3.58728	28.3462	4.12577
	131	27.1848	0.817121	25.7977	3.36274					131	27.908	3.17806	27.6063	2.89295
	131.5	28.1204	0.738783	26.0143	3.36631					131.5	27.8102	3.0049	27.1829	2.94478
	132	27.5023	0.785103	25.6524	3.30926					132	29.1189	2.40895	27.5153	2.63543
	132.5	27.9878	0.689504	26.2206	3.6534					132.5	28.3935	3.01162	28.6032	1.75748
	133	28.1799	0.850968	26.3544	3.70394					133	28.7642	2.73476	28.1353	1.71797
	133.5	29.1334	1.02077	27.0047	3.48904					133.5	29.1977	2.05349	27.581	1.82949
	134	27.9177	1.34655	27.3446	3.39405					134	30.1801	2.29102	28.6809	2.35543
	134.5	28.7075	1.32715	26.6141	3.62034					134.5	29.1698	2.13267	28.4232	2.52604
	135	29.0129	0.912336	25.3321	3.49962					135	29.9424	2.26682	27.3305	2.59128
	135.5	27.2442	1.25996	25.3047	3.34332					135.5	30.092	2.01541	27.2745	2.9529
	136	26.301	1.32899	25.605	3.74767					136	30.686	2.42113	26.9351	3.20306
	136.5	26.8161	1.40475	27.0776	3.6512					136.5	29.7341	2.98674	27.324	3.00738
	137	26.6076	1.43706	27.2869	3.78046					137	29.4491	3.08278	26.4117	2.18077
	137.5	26.0194	1.44782	27.5427	3.67468					137.5	29.9476	2.64235	26.4325	2.1422
	138	25.8751	1.08962	26.8683	3.67459					138	29.8403	2.70369	25.5421	2.25537
	138.5	25.701	1.09306	26.5078	3.58706					138.5	28.2684	3.27055	25.8531	2.17406
	139	25.7828	0.972104	26.8079	3.34222					139	28.9218	2.70765	27.8471	2.83708
	139.5	25.9836	1.15787	26.1015	3.45515					139.5	28.6063	2.62577	28.2996	3.05753
	140	26.4008	0.905219	26.8785	2.71279					140	29.2706	2.34819	27.4755	3.19568
	140.5	26.7866	1.1269	27.3831	2.71791					140.5	29.4487	2.32667	28.0794	3.71756
	141	26.7915	0.706898	28.6248	2.81613					141	29.9505	2.3815	28.396	3.71993
	141.5	27.843	1.04988	26.8607	2.91919					141.5	30.1	2.43905	27.9076	3.69176
	142	27.7011	0.913219	27.4401	2.91564					142	30.4702	2.40133	28.1878	2.58066
	142.5	27.2911	0.920736	27.0882	3.05482					142.5	30.8207	2.4244	28.8503	2.86723
	143	27.7611	0.991766	27.1858	2.97428					143	31.6128	2.41019	28.5275	2.73872
	143.5	27.4762	1.09156	26.5996	2.93693					143.5	31.0343	2.27105	28.1691	3.25159
	144	26.6711	1.08499	27.2969	3.32046					144	31.2588	2.23036	28.0809	3.13445
	144.5	26.934	1.13829	27.0427	3.24695					144.5	30.1332	2.81921	29.1116	2.9549
	145	27.1534	1.12411	27.3594	3.06251					145	30.5573	2.94395	28.0562	2.6572
	145.5	28.2856	1.17947	26.7452	3.30209					145.5	29.7642	2.70125	27.042	3.0144
	146	27.7462	0.956473	26.7814	3.25275					146	30.061	2.17616	26.8022	2.94443
	146.5	28.4187	0.859891	25.5856	3.26676					146.5	30.2583	2.0657	27.0394	2.77579
	147	28.2891	0.81726	24.3307	3.28374					147	30.1091	1.97664	28.091	2.75845
	147.5	26.3107	0.885136	24.3865	3.26417					147.5	29.393	2.13639	27.8057	2.62534
	148	26.2162	0.922703	24.8783	2.97985					148	29.2913	2.15508	27.2331	2.83538
	148.5	26.5449	1.07056	25.7226	3.425					148.5	30.0533	2.47715	27.3723	2.8408
	149	28.3976	0.865258	27.7715	3.27312					149	29.0456	2.96586	28.3408	3.27472
	149.5	28.8235	0.972378	27.1967	3.37897					149.5	29.6895	2.68481	28.073	2.68185
	150	28.6497	0.900597	28.3057	3.82968					150	29.5548	3.39509	27.974	2.61637
	150.5	28.1512	1.10028	28.5886	3.89261					150.5	29.0557	3.20334	27.1472	2.84228
	151	28.1509	0.759452	28.7577	3.99639					151	29.2714	2.86714	28.2042	3.44468
	151.5	27.6017	0.898946	27.6566	4.25335					151.5	29.1561	2.87525	27.7747	2.57427
	152	27.6839	0.5891	26.7122	4.24959					152	28.8529	3.33873	28.4193	3.28052
	152.5	27.8125	0.614865	26.5577	4.60852					152.5	30.8763	2.44532	27.7929	3.29392
	153	27.8044	0.598527	26.8814	4.1684					153	28.438	3.00177	27.5828	3.06076
	153.5	28.2879	0.549645	26.7222	3.9973					153.5	29.573	3.21502	28.1505	2.98631
	154	27.4807	0.943072	25.243	3.70529					154	31.5723	3.19275	27.6495	3.29257
	154.5	28.3173	1.1926	26.0662	3.71139					154.5	31.7295	3.26309	28.2789	3.22072
	155	28.088	1.05442	27.7969	3.74395					155	31.2574	3.03942	28.3034	3.38034
	155.5	27.9027	1.05794	28.4832	3.69479					155.5	30.3714	2.88294	28.7226	3.69209
	156	27.4086	0.896685	27.9919	4.0314					156	30.4263	2.74235	28.4898	3.6615
	156.5	27.1376	1.03343	27.1	4.39498					156.5	29.2779	2.59684	28.3165	3.54533
	157	27.4291	0.977832	26.6324	4.31385					157	29.4164	2.3529	27.6958	4
	157.5	28.4455	0.905425	26.6077	4.2059					157.5	29.74	2.69165	28.3016	3.8262
	158	28.1438	0.946767	26.8475	4.05868					158	29.7035	2.79154	28.843	3.6507
	158.5	28.1587	0.959774	25.808	3.7714					158.5	30.3575	2.82249	28.7368	3.85933
	159	27.9693	1.31366	26.4211	3.61731					159	30.7902	2.71367	29.3376	4.79306
	159.5	27.2128	1.00173	26.7391	3.78584					159.5	30.3435	3.2663	29.0717	4.8055
	160	27.4815	0.997928	26.6359	4.04225					160	30.6563	3.1035	30.2193	4.52281
	160.5	25.942	1.25226	26.9678	4.0287					160.5	30.2745	2.88407	28.6092	3.04504
	161	28.1676	0.625229	28.2381	3.54586					161	30.1477	2.93506	28.2347	3.10813
	161.5	26.9342	1.13717	27.7538	3.63068					161.5	29.5636	2.50674	28.0006	3.1592
	162	27.4354	1.17499	27.7032	3.75928					162	29.7083	2.19331	28.3926	3.57431
	162.5	27.782	1.21411	27.9569	3.55168					162.5	29.2477	2.06601	28.1928	3.60752
	163	29.2455	1.10087	27.1748	3.33645					163	29.4346	2.07596	28.212	3.61762
	163.5	29.0596	1.54207	26.8582	3.49218					163.5	28.7546	2.27471	27.1358	2.64303
	164	28.8922	1.06578	27.9038	3.56323					164	29.0161	2.41258	27.4771	2.47123
	164.5	28.7759	1.37813	28.5213	3.69183					164.5	28.6503	2.38842	26.8013	2.68581
	165	28.3945	1.34947	27.9613	4.05338					165	29.3076	2.12427	27.0097	2.99887
	165.5	28.3745	1.32481	27.7715	4.01921					165.5	29.6426	2.43884	26.3412	3.15891
	166	27.4007	1.16923	27.7599	3.96194					166	29.3447	2.48551	28.0421	3.80421
	166.5	27.1104	0.780546	27.4377	3.82142					166.5	29.3841	2.43285	27.6799	3.79619
	167	26.6394	0.772758	26.6759	3.49081					167	30.9037	2.2677	27.4494	3.78729
	167.5	26.9935	0.635913	26.2491	2.97584					167.5	30.7738	2.28846	27.454	3.8036
	168	27.5869	0.732096	27.1879	3.16925					168	30.9892	2.06115	27.9589	3.72137
	168.5	27.179	0.679737	28.1352	3.24863					168.5	30.8155	2.12124	27.5098	3.68684
	169	27.9838	0.93409	28.9775	3.61073					169	30.8583	2.11006	28.1254	3.50068
	169.5	28.6683	0.885459	29.1592	3.55671					169.5	31.0075	2.08347	28.846	3.34193
	170	28.9629	0.610428	28.2979	4.06165					170	31.4954	2.22403	28.4504	3.13761

## Sheet: Fig. 4c
	1x
	tub-GAL80ts; 54H02-GAL4/+	+/UAS-PFK RNAi KK101887; UAS-ALAT RNAi GD9174	tub-GAL80ts; 54H02-GAL4>UAS-ALAT RNAi GD9174	tub-GAL80ts; 54H02-GAL4>UAS-ALAT RNAi GD9174	tub-GAL80ts; 54H02-GAL4>UAS-PFK RNAi KK101887; UAS-ALAT RNAi GD9174
	36	40	38	31	21
	51	56	43	40	36
	51	44	45	56	46
	52	41	47	39	34
	41	47	45	42	29
	44	42	59	41	36
	33	44	45	59	24
	41	35	42	41	24
	37	36	57	38	42
	37	48	42	40	36
	39	33	53	26	36
	37	65	46	43	42
	57	46	45	50	55
	28	41	36	41	47
	56	55	39	45	36
	48	42	52	41	19
	48	54	44	54	31
	36	49	40	49	35
