# Supplementary material for: Glycolysis-derived alanine from glia fuels neuronal mitochondria for memory in Drosophila
Source: Nat Metab. 2023 Nov 6;5(11):2002–19. doi: 10.1038/s42255-023-00910-y (PMC10663161; doi:10.1038/s42255-023-00910-y)
Supplement: Supplementary file 10 — Statistical Source Data for Fig. 5. [file 42255_2023_910_MOESM10_ESM.xlsx]

## Sheet: Fig. 5a
	No graph displayed on Fig. 5a

## Sheet: Fig. 5b
	1x
				Cold shock @ 2h
	tub-GAL80ts;54H02-GAL4/+	+/UAS-nebu RNAi HMS01072	tub-GAL80ts;54H02-GAL4>UAS-nebu RNAi HMS01072	tub-GAL80ts;54H02-GAL4/+	+/UAS-nebu RNAi HMS01072	tub-GAL80ts;54H02-GAL4>UAS-nebu RNAi HMS01072
	29	45	57	10	32	31
	58	42	49	13	22	21
	34	48	36	7	22	12
	21	44	39	33	14	24
	44	54	54	20	6	20
	38	39	46	12	12	21
	48	43	42	9	24	16
	29	42	41	15	18	12
	44	43	44	21	19	20
	46	47	41	12	11	12
	31	48	42	16	19	9
	41	34	40	16	8	10

## Sheet: Fig. 5c
	1x							5x spaced				5x massed
				Cold shock @ 2h
	tub-GAL80ts;54H02-GAL4/+	+/UAS-glug RNAi GD2869	tub-GAL80ts;54H02-GAL4>UAS-glug RNAi GD2869	tub-GAL80ts;54H02-GAL4/+	+/UAS-glug RNAi GD2869	tub-GAL80ts;54H02-GAL4>UAS-glug RNAi GD2869		tub-GAL80ts;54H02-GAL4/+	+/UAS-glug RNAi GD2869	tub-GAL80ts;54H02-GAL4>UAS-glug RNAi GD2869		tub-GAL80ts;54H02-GAL4/+	+/UAS-glug RNAi GD2869	tub-GAL80ts;54H02-GAL4>UAS-glug RNAi GD2869
	46	62	31	17	19	19		27	24	21		27	26	25
	76	70	13	26	26	20		52	37	0		20	18	23
	41	27	36	10	-6	24		23	37	17		25	18	30
	34	39	28	17	32	13		33	49	30		21	20	23
	59	59	40	17	21	13		33	44	38		29	33	20
	43	55	13	5	24	28		27	33	21		28	25	27
	58	33	43	29	19	-3		34	48	28		21	22	26
	34	63	40	21	17	28		49	28	37		24	25	31
	30	24	8	-6	21	15		50	37	30		20	27	30
	41	58	35	-10	20	19		38	43	18		29	21	28
	44	45	46	27	22	22						29	20	21
												25	21	27

## Sheet: Fig. 5d
	Positive control									Glug Knock-down									Nebu Knock-down
	Time traces						Slope			Time traces						Slope			Time traces						Slope
		1x Unpaired		1x Paired			1x Unpaired	1x Paired			1x Unpaired		1x Paired			1x Unpaired	1x Paired			1x Unpaired		1x Paired			1x Unpaired	1x Paired
	Time (s)	Mean	SEM	Mean	SEM		0.793	1.204		Time (s)	Mean	SEM	Mean	SEM		1.039	1.046		Time (s)	Mean	SEM	Mean	SEM		0.80609	1.4138
	0	-0.735899	0.603861	0.0595694	0.789892		0.766	1.092		0	-0.920181	0.505659	0.08758	0.539858		0.836	0.908		0	-0.525432	0.448345	0.352675	0.2637		1.3056	1.4078
	0.5	-0.751241	0.727929	0.534754	0.504086		0.885	1.19		0.5	-0.920181	0.744168	0.08758	0.539858		1.061	0.885		0.5	-0.694278	0.376977	0.177917	0.156462		0.5962	1.0617
	1	-0.87604	0.674152	0.568279	0.53761		0.861	1.066		1	-0.920181	0.744338	-0.25686	0.567751		0.886	0.67		1	-0.898617	0.254278	0.0818867	0.153533		1.361	0.92187
	1.5	-0.870629	0.679564	0.568279	0.53761		0.957	0.899		1.5	-0.920181	0.744338	-0.25686	0.567751		0.836	0.916		1.5	-0.947127	0.241353	0.057139	0.119122		1.2506	1.027
	2	-0.992057	0.78477	0.534754	0.524964		0.704	0.968		2	-1.24488	0.419472	0.08758	0.539858		0.767	0.967		2	-0.637775	0.366759	-0.0970093	0.106006		0.77084	1.4834
	2.5	-0.992057	0.78477	0.145937	0.951592		0.894	0.981		2.5	-1.24488	0.419472	0.574018	0.700926		1.08	0.735		2.5	-0.399039	0.473651	-0.286483	0.172961		0.41681	1.4388
	3	-0.870629	0.581076	-0.139412	0.893307		0.624	0.847		3	-1.24488	0.416188	0.700837	0.827745		0.774	0.604		3	-0.432395	0.512345	-0.35724	0.345305			1.4015
	3.5	-0.857479	0.55125	-0.300738	0.731982		0.684	1.18		3.5	-0.882555	0.457832	0.788315	0.895418		0.663	0.732		3.5	-0.353503	0.519791	-0.439842	0.438789			1.4401
	4	-0.501765	0.624028	-0.300738	0.731982		0.709	1.137		4	-0.438893	0.478655	0.788315	0.895418		1.093	1.015		4	-0.0179597	0.477285	-0.483848	0.444307
	4.5	-0.501765	0.624028	-0.300738	0.704115		0.695	0.882		4.5	-0.429544	0.322924	0.788315	0.895418		0.857	1.048		4.5	0.325535	0.424465	-0.415698	0.439348
	5	-0.380585	0.625616	-0.228561	0.694175		1.048	1.041		5	-0.429544	0.322924	0.788315	0.895418		0.892	0.794		5	0.463647	0.436892	-0.338506	0.387293
	5.5	-0.380585	0.625616	-0.17622	0.685566					5.5	-0.587207	0.342016	0.788315	0.892203					5.5	0.393187	0.458835	-0.324421	0.32313
	6	-0.404726	0.596288	0.537543	0.494897					6	-0.587207	0.342016	0.699758	0.728621					6	0.26101	0.430595	-0.382652	0.349104
	6.5	-0.404726	0.596288	0.907802	0.482633					6.5	-1.46566	0.664371	0.870385	0.701252					6.5	0.316517	0.433449	-0.56978	0.479257
	7	-0.380585	0.61985	0.942987	0.409782					7	-1.46566	0.664371	0.977112	0.590996					7	0.46583	0.48397	-0.669212	0.591743
	7.5	-0.227547	0.569893	1.01489	0.439331					7.5	-1.63885	0.665737	0.683608	0.514475					7.5	0.463026	0.494443	-0.535854	0.60333
	8	0.113251	0.482863	1.57538	0.425686					8	-1.63885	0.665737	0.760962	0.7492					8	0.352452	0.460314	-0.484669	0.589985
	8.5	0.237908	0.474962	1.81296	0.561896					8.5	-1.35794	0.728095	0.760962	0.7492					8.5	0.0858114	0.421691	-0.585556	0.571707
	9	0.237908	0.474962	2.0605	0.467446					9	-1.15396	0.630364	0.626177	0.690995					9	-0.206704	0.324189	-0.484153	0.474497
	9.5	0.237908	0.474962	2.0605	0.467446					9.5	-0.885549	0.815517	0.393458	0.716896					9.5	-0.173105	0.264997	-0.23985	0.358118
	10	0.0737557	0.468804	1.8582	0.607138					10	-0.641498	0.827938	0.393458	0.481644					10	0.0123178	0.281356	-0.299512	0.251723
	10.5	0.0737557	0.468804	1.8582	0.750154					10.5	0.333733	0.954074	0.223404	0.349406					10.5	-0.021476	0.266645	-0.36635	0.362454
	11	0.0737557	0.468804	1.82139	0.763473					11	0.356191	0.949379	0.223404	0.463221					11	-0.107861	0.336791	-0.0324356	0.357963
	11.5	-0.0290412	0.437116	1.48036	0.576872					11.5	0.386882	0.98007	0.223404	0.463221					11.5	-0.221208	0.375326	0.372562	0.378592
	12	0.144335	0.431325	0.971085	0.651145					12	0.356191	0.973594	0.223404	0.463221					12	-0.634118	0.509085	0.401762	0.475754
	12.5	0.157482	0.365367	0.91786	0.81112					12.5	0.333733	0.954074	0.223404	0.480336					12.5	-1.10407	0.64815	0.219898	0.45563
	13	0.144335	0.431325	0.680098	0.657548					13	0.302816	0.920219	0.141199	0.923992					13	-1.28473	0.684623	0.253493	0.435566
	13.5	0.157482	0.365367	0.241586	0.580163					13.5	0.126341	0.743744	0.141199	0.923992					13.5	-1.22978	0.653636	0.21398	0.453159
	14	0.190628	0.319269	0.241586	0.580163					14	0.0992029	0.856601	0.141199	0.923992					14	-1.04287	0.510311	0.0860245	0.334588
	14.5	0.327214	0.314604	0.102495	0.585335					14.5	0.0213177	0.724502	0.441125	0.437399					14.5	-0.62266	0.28859	0.337744	0.325285
	15	0.232166	0.223019	0.102495	0.585335					15	-0.078537	0.624648	0.441125	0.437399					15	-0.281848	0.250179	0.562377	0.294651
	15.5	0.327214	0.314604	0.355425	0.447686					15.5	-0.153561	0.549624	0.441125	0.437399					15.5	-0.2757	0.349049	0.522834	0.256088
	16	0.327214	0.314604	0.496125	0.529977					16	-0.153561	0.549624	0.213231	0.317074					16	-0.219186	0.413087	0.598528	0.253366
	16.5	0.232166	0.223019	0.496125	0.588386					16.5	-0.078537	0.429807	-0.1961	0.308543					16.5	-0.00635673	0.386759	0.611932	0.185577
	17	0.232166	0.342763	0.7574	0.46057					17	0.25114	0.571853	-1.26703	0.92268					17	0.334458	0.343431	0.175853	0.232442
	17.5	0.25883	0.369427	0.890203	0.532851					17.5	0.869586	0.563457	-1.56412	0.996679					17.5	0.659014	0.301344	-0.306032	0.232759
	18	0.0258379	0.284217	1.44303	0.396273					18	0.869586	0.554636	-1.56412	0.996679					18	0.834919	0.36887	-0.272314	0.102177
	18.5	-0.000338223	0.309884	1.44303	0.396273					18.5	0.869586	0.554636	-1.56412	0.996679					18.5	0.951084	0.52632	-0.140901	0.219158
	19	0.25883	0.369427	1.44303	0.396273					19	0.735425	0.429296	-0.45999	1.03239					19	0.832871	0.663344	-0.312247	0.198478
	19.5	0.329447	0.365891	0.913946	0.705039					19.5	0.675992	0.402834	-0.282324	0.660609					19.5	0.599705	0.722976	-0.431805	0.210689
	20	0.433954	0.452395	0.815839	0.838741					20	0.0184342	0.374025	-0.0564272	0.574256					20	0.419992	0.707916	-0.341716	0.271027
	20.5	0.47451	0.488016	-0.221956	0.506631					20.5	-0.389528	0.312477	0.0269943	0.624387					20.5	0.153833	0.70956	-0.146958	0.244279
	21	0.47451	0.488016	-0.235533	0.573785					21	-0.389528	0.388805	0.0269943	0.54391					21	-0.124273	0.69263	-0.0739332	0.199517
	21.5	0.47451	0.492952	-0.26585	0.611497					21.5	-0.389528	0.492909	0.0230317	0.539948					21.5	-0.189158	0.625888	-0.278611	0.297252
	22	-0.105588	0.232948	-0.26585	0.611497					22	-0.293133	0.667676	0.0230317	0.539948					22	0.149415	0.576795	-0.57787	0.351675
	22.5	-0.560148	0.20989	-0.26585	0.611497					22.5	-0.289453	0.671356	-0.292735	0.529428					22.5	0.527255	0.45264	-0.818316	0.356632
	23	-0.560148	0.349474	-0.063743	0.541951					23	-0.211587	0.749221	-0.583341	0.442397					23	0.721569	0.336189	-0.981931	0.379652
	23.5	-0.560148	0.349474	0.0681605	0.566497					23.5	-0.211587	0.754804	-0.645971	0.492755					23.5	0.908113	0.250262	-0.955362	0.322054
	24	-0.552348	0.217691	0.0681605	0.52177					24	-0.126419	0.792418	-0.775922	0.404881					24	0.839957	0.346356	-0.517522	0.282922
	24.5	-0.431443	0.244142	0.0681605	0.52177					24.5	-0.126419	0.792418	-0.963572	0.497073					24.5	0.520707	0.255683	0.220739	0.25728
	25	-0.365672	0.255301	-0.00298329	0.450626					25	-0.228732	0.756765	-1.04135	0.633706					25	0.372696	0.27311	0.899387	0.168739
	25.5	-0.287931	0.256951	-0.0254781	0.427657					25.5	-0.744801	0.559334	-1.04135	0.633706					25.5	0.22724	0.29395	1.16586	0.192529
	26	-0.0808334	0.255231	-0.097637	0.493389					26	-0.874434	0.614137	-0.775922	0.404881					26	-0.212667	0.422781	1.05696	0.263019
	26.5	-0.0808334	0.255231	-0.230557	0.466495					26.5	-0.940297	0.614998	-0.140007	0.380272					26.5	-0.37892	0.54699	0.902712	0.275149
	27	-0.0808334	0.255231	-0.097637	0.493389					27	-0.905412	0.583158	0.542853	0.326856					27	-0.239	0.498978	0.757229	0.239374
	27.5	-0.114249	0.305887	-0.230557	0.466495					27.5	-0.905412	0.583158	0.893908	0.668139					27.5	-0.195112	0.473322	0.463192	0.226406
	28	-0.12545	0.374497	-0.353789	0.351064					28	-0.905412	0.350177	0.893908	0.668139					28	-0.115391	0.442993	0.157287	0.259488
	28.5	-0.190488	0.331807	-0.230557	0.474297					28.5	-0.84825	0.329054	0.893908	0.668139					28.5	0.0939598	0.38436	0.146404	0.195531
	29	-0.269361	0.378048	-0.0345397	0.519322					29	-0.592802	0.418615	0.846807	0.622952					29	0.40964	0.403498	0.202144	0.179317
	29.5	-0.269361	0.378048	-0.0483169	0.675384					29.5	-0.512817	0.380908	0.222373	0.634864					29.5	0.654386	0.496052	0.0716391	0.219359
	30	-0.190488	0.331807	-0.0483169	0.675384					30	-0.250983	0.354886	0.222373	0.634864					30	0.782021	0.475332	0.00612201	0.224382
	30.5	0.0572046	0.424145	-0.0483169	0.675384					30.5	-0.244908	0.31538	0.324362	0.543515					30.5	0.836671	0.424713	0.139485	0.253522
	31	0.0572046	0.424145	-0.168722	0.740061					31	-0.197228	0.341048	0.222373	0.634864					31	0.799439	0.35367	0.111623	0.279371
	31.5	0.0572046	0.424145	-0.168722	0.740061					31.5	-0.0609006	0.477376	0.222373	0.634864					31.5	0.685573	0.327565	-0.0925683	0.210908
	32	-0.088962	0.379059	-0.168722	0.740061					32	0.0801069	0.461219	0.00843002	0.551213					32	0.409189	0.389998	0.111925	0.179879
	32.5	-0.088962	0.379059	0.454314	0.626323					32.5	0.539367	0.38529	0.00843002	0.551213					32.5	0.114779	0.445887	0.414529	0.177468
	33	-0.088962	0.379059	0.454314	0.626323					33	0.539367	0.38529	-0.0052404	0.610868					33	-0.17925	0.424435	0.0701377	0.157236
	33.5	-0.0376934	0.399435	0.454314	0.626323					33.5	0.626153	0.472077	-0.00581695	0.610291					33.5	-0.441751	0.465786	-0.403547	0.260865
	34	-0.0376934	0.399435	-0.482181	0.549963					34	0.75391	0.552783	-0.00581695	0.610291					34	-0.414167	0.44736	-0.428384	0.345085
	34.5	-0.0376934	0.399435	-0.569223	0.513981					34.5	0.718363	0.606196	-0.430895	0.56141					34.5	-0.210915	0.408266	-0.39725	0.360919
	35	-0.0599928	0.406852	-0.569223	0.513981					35	0.718363	0.960061	-0.523239	0.469066					35	0.030437	0.385654	-0.474725	0.375478
	35.5	-0.615201	0.410952	-0.538686	0.544519					35.5	0.75391	0.88855	-0.523239	0.461788					35.5	0.167085	0.40357	-0.235128	0.337128
	36	-0.615201	0.410952	-0.538686	0.369027					36	0.773028	0.907669	-0.523239	0.461788					36	0.244941	0.335244	0.253754	0.310381
	36.5	-0.689264	0.402119	0.0128887	0.737077					36.5	0.773028	0.907669	-0.350195	0.531321					36.5	0.535022	0.362276	0.394514	0.41495
	37	-0.689264	0.402119	0.0128887	0.737077					37	0.773028	0.738065	0.17035	0.853804					37	0.819202	0.543432	0.043919	0.424251
	37.5	-0.689264	0.483289	0.0128887	0.737077					37.5	0.915077	0.572047	0.33724	0.932162					37.5	0.766007	0.584452	-0.475352	0.378809
	38	-0.689264	0.483289	0.0128887	0.820882					38	0.915077	0.572047	0.472487	0.879385					38	0.500769	0.509677	-0.832823	0.346421
	38.5	-0.689264	0.483289	0.0260485	0.834042					38.5	0.915077	0.572047	0.567554	0.974451					38.5	0.357439	0.471205	-0.970592	0.286466
	39	-0.563205	0.46682	0.0260485	0.834042					39	0.58323	0.493023	0.72732	1.02774					39	0.511796	0.513277	-0.983901	0.27483
	39.5	-0.563205	0.46682	0.70662	0.62571					39.5	0.752832	0.555144	0.72732	1.02774					39.5	0.907611	0.527944	-0.939076	0.346239
	40	-0.480187	0.481666	0.70662	0.62571					40	0.752832	0.555144	0.567554	0.89563					40	1.14675	0.612509	-0.838184	0.413119
	40.5	-0.47034	0.491512	0.70662	0.62571					40.5	0.752832	0.555144	0.567554	0.89563					40.5	1.11841	0.657327	-0.770574	0.40915
	41	-0.181624	0.673123	0.650008	0.919901					41	0.752832	0.555144	0.829222	1.02927					41	1.07462	0.471171	-0.863275	0.416716
	41.5	-0.181624	0.673123	0.492955	0.949942					41.5	0.754311	0.4386	0.831	0.625679					41.5	0.658901	0.313305	-0.86961	0.462958
	42	-0.181624	0.673123	0.492955	0.949942					42	0.754311	0.4386	1.52032	0.837761					42	-0.167988	0.357657	-0.640105	0.455147
	42.5	-0.660109	0.499815	0.650008	0.987578					42.5	0.754311	0.4386	1.52032	0.837761					42.5	-0.720825	0.56226	-0.31912	0.42471
	43	-1.08261	0.472021	0.956803	1.29437					43	0.801174	0.481021	1.52032	0.837761					43	-0.727173	0.626857	-0.121277	0.454617
	43.5	-1.15334	0.401287	1.31577	1.1649					43.5	0.938906	0.489991	1.0345	0.944353					43.5	-0.572092	0.611351	-0.111738	0.490204
	44	-1.23457	0.457739	1.31577	1.1649					44	1.02372	0.38284	1.0345	0.944353					44	-0.423629	0.622782	-0.0996467	0.485051
	44.5	-1.30743	0.384876	1.62198	1.4711					44.5	1.31831	0.352188	1.0345	0.944353					44.5	-0.164315	0.677671	-0.096421	0.468794
	45	-1.30743	0.375722	1.59136	1.44809					45	1.32274	0.344743	1.5465	1.46905					45	0.104268	0.628288	-0.11609	0.416451
	45.5	-1.15334	0.383364	1.68297	1.63899					45.5	1.86084	0.589709	1.5465	1.46905					45.5	0.434359	0.48508	-0.0253974	0.397238
	46	-1.04491	0.439105	1.76802	1.72403					46	1.89148	0.447532	1.5465	1.46905					46	0.745841	0.398093	0.172541	0.426773
	46.5	-0.938128	0.51759	1.81153	1.66825					46.5	2.0991	0.44463	1.22394	1.7954					46.5	0.716383	0.390353	0.09174	0.449692
	47	-0.888139	0.443315	2.12131	1.58632					47	2.30223	0.584209	1.22394	2.03042					47	0.410616	0.455366	-0.158084	0.475225
	47.5	-0.786094	0.487018	2.64851	1.68166					47.5	2.38284	0.603099	1.22394	2.03042					47.5	0.147346	0.499517	-0.0331633	0.541559
	48	-0.520555	0.607259	2.94382	1.69886					48	2.38749	0.607071	1.42819	2.23467					48	0.0285056	0.538109	0.163852	0.541822
	48.5	-0.520555	0.607259	3.49277	1.68619					48.5	2.38749	0.607071	1.87439	2.25598					48.5	-0.0153225	0.507722	0.211252	0.485098
	49	-0.421137	0.706677	4.09228	1.83436					49	3.17024	1.29525	2.1094	2.34337					49	-0.035794	0.427153	0.290221	0.464683
	49.5	-0.379688	0.748126	4.84611	2.23636					49.5	3.47008	1.32721	2.1094	2.07387					49.5	-0.0381618	0.38739	0.450272	0.38635
	50	-0.379688	0.748126	6.18487	2.19485					50	3.9112	1.25641	2.29875	2.02773					50	-0.0907747	0.359215	0.521757	0.201714
	50.5	0.216231	0.956724	6.18659	1.85555					50.5	3.96266	1.1014	2.29875	2.02773					50.5	-0.310207	0.333272	0.620641	0.25545
	51	0.997614	1.05837	6.42475	1.80232					51	4.46061	1.1054	2.92807	2.34013					51	-0.37783	0.287497	0.94096	0.381327
	51.5	0.997614	1.05837	6.60308	1.86809					51.5	4.9834	1.03031	3.13383	2.46094					51.5	-0.0770347	0.319727	1.19285	0.43362
	52	0.997614	1.04194	7.79823	2.22792					52	5.25983	1.265	3.36447	2.18947					52	0.226876	0.358625	1.59497	0.481045
	52.5	0.953922	0.998247	7.82103	2.12829					52.5	5.37265	1.05529	3.75565	1.95639					52.5	0.521468	0.400251	2.04363	0.580129
	53	0.953922	0.996977	8.20783	2.37118					53	5.72062	1.18968	4.80131	2.55219					53	0.821303	0.494589	1.98653	0.640039
	53.5	0.953922	0.996977	8.79509	2.58098					53.5	6.33671	1.61777	4.81254	2.07668					53.5	0.674794	0.622435	1.61432	0.654406
	54	1.31007	1.10803	9.00918	2.46862					54	6.63372	1.65499	4.81254	2.07668					54	0.221041	0.708585	1.1914	0.65711
	54.5	1.34232	1.03301	9.85324	2.44685					54.5	7.00241	1.72036	4.80131	2.06546					54.5	-0.0133132	0.795866	0.84945	0.592676
	55	1.61963	1.0538	10.8576	2.47281					55	7.26027	1.63844	4.67059	2.0038					55	-0.0842772	0.838523	0.836523	0.546679
	55.5	1.6809	1.06184	11.6307	2.35025					55.5	7.93161	2.07632	4.67059	2.0038					55.5	0.211715	0.738827	1.14625	0.496552
	56	2.37612	1.1574	12.6755	2.45555					56	7.95192	1.65	4.67059	2.0038					56	1.09743	0.69864	1.6283	0.442651
	56.5	2.67755	1.29167	12.7449	2.26496					56.5	8.215	1.79764	5.35561	2.04742					56.5	1.81004	0.893336	2.08794	0.487282
	57	2.95479	1.55359	13.5136	2.74556					57	9.3698	2.08231	5.87856	2.09919					57	2.04857	0.955895	2.3963	0.542182
	57.5	3.25141	1.52683	13.9347	2.52541					57.5	9.70212	2.04744	6.76843	2.61917					57.5	2.33596	0.976534	2.59574	0.557254
	58	3.45962	1.67583	13.9683	2.18283					58	9.76392	2.06947	7.0988	2.50772					58	2.70968	1.09367	2.67765	0.607076
	58.5	3.4675	1.54329	14.3565	2.40626					58.5	10.1798	2.19883	7.13082	2.52357					58.5	2.90488	1.16325	2.60093	0.766268
	59	3.85103	1.51651	14.3565	2.40626					59	10.3774	2.16852	7.87949	2.43999					59	3.0597	1.31196	2.60445	0.891579
	59.5	3.92329	1.42725	14.459	2.25606					59.5	10.5495	1.99211	8.1255	2.67482					59.5	3.37397	1.57351	2.97769	0.97903
	60	4.70728	1.56213	14.5368	2.03711					60	11.0303	2.10357	8.59648	2.60471					60	3.58156	1.74722	3.46707	1.10335
	60.5	4.89863	1.59857	14.7638	2.07153					60.5	11.1601	1.76691	9.01883	2.7504					60.5	3.6167	1.83562	3.86994	1.141
	61	5.17362	1.59663	15.5564	1.88617					61	11.4777	1.27346	9.09135	2.68572					61	3.81057	1.90744	4.13708	1.13134
	61.5	5.83244	1.61651	15.8363	1.88294					61.5	11.8646	1.38771	9.21178	2.80471					61.5	4.10956	1.96949	4.25847	1.08236
	62	6.2727	1.84722	16.0515	1.69231					62	12.1285	1.39595	9.28484	2.87208					62	4.35537	2.08447	4.03959	0.892072
	62.5	6.49174	1.88378	16.0515	1.69231					62.5	12.1386	1.40603	10.3442	2.91703					62.5	4.66198	2.27099	3.7316	0.786017
	63	6.5962	1.93284	16.0732	1.71404					63	12.1688	1.41873	10.5973	2.89934					63	5.05837	2.38438	3.9266	0.986043
	63.5	7.42166	1.96574	16.0732	1.71404					63.5	12.2353	1.4456	11.0586	2.7374					63.5	5.4492	2.48714	4.50227	1.11609
	64	8.0024	1.9371	16.0732	1.71404					64	13.0938	1.82468	11.2529	2.61391					64	5.64951	2.6675	5.41435	1.17759
	64.5	8.5477	1.99538	16.7459	2.08914					64.5	13.1112	1.76917	11.2529	2.24841					64.5	5.78884	2.7899	6.41621	1.25795
	65	9.18993	2.11963	18.3059	2.17171					65	14.8035	2.26138	11.5297	2.4023					65	6.15278	2.84595	7.28486	1.38185
	65.5	9.32157	2.04599	18.3224	2.17218					65.5	15.1145	2.23154	11.6043	2.13375					65.5	6.47036	2.92493	8.22986	1.55932
	66	9.89879	2.13251	19.2209	2.01576					66	15.1509	2.08883	11.6352	1.86954					66	6.69078	3.04495	9.20844	1.668
	66.5	10.0969	2.08838	19.4103	2.09382					66.5	15.1509	2.07559	11.9767	2.02907					66.5	7.14457	3.2976	10.007	1.76609
	67	10.3494	2.03401	20.0987	1.99171					67	15.1145	2.03913	12.8529	2.15617					67	7.66351	3.50009	10.5353	1.84971
	67.5	11.2041	2.42811	20.0987	1.87422					67.5	15.1145	1.9586	13.3707	1.5337					67.5	8.2676	3.61597	11.0343	1.95616
	68	11.3546	2.21615	20.0987	1.87422					68	15.1953	1.63123	14.2349	1.60923					68	9.1504	3.8742	11.7668	2.10884
	68.5	11.4388	1.79208	20.0852	1.7625					68.5	15.2598	1.36709	15.0392	1.58213					68.5	9.4474	3.85676	12.5014	2.18791
	69	11.7646	1.98988	20.0319	1.6622					69	15.7411	1.3201	15.0997	1.51793					69	8.92006	3.53258	13.0738	2.17408
	69.5	12.1724	2.05101	19.9071	1.53735					69.5	16.1545	1.73345	16.1022	1.3427					69.5	8.69164	3.46856	13.8614	2.17577
	70	12.1968	1.84027	19.9071	1.46252					70	16.3265	1.7641	16.1327	1.37324					70	8.79799	3.5779	14.5688	2.18188
	70.5	12.6993	1.7638	19.9884	1.52361					70.5	16.4185	1.71231	16.4067	1.61109					70.5	8.88023	3.63917	14.8605	2.16471
	71	13.6041	1.84381	19.9884	1.51694					71	16.5799	1.80982	16.6042	1.76388					71	9.1576	3.79149	15.2296	2.23079
	71.5	13.9008	1.69982	19.9884	1.51694					71.5	16.8387	1.85954	16.6042	1.80858					71.5	9.3655	3.95891	15.6284	2.31621
	72	14.3525	1.94923	20.0839	1.61236					72	16.9518	1.95725	16.6042	1.80858					72	9.33625	4.03636	15.9211	2.28192
	72.5	14.3793	1.53379	20.1236	1.65212					72.5	16.9518	1.95725	16.727	1.88664					72.5	9.37439	4.06038	16.1945	2.20218
	73	14.8029	1.54933	20.2769	1.80541					73	17.2745	1.94708	16.8218	1.65308					73	9.60228	4.07416	16.4922	2.11751
	73.5	15.1162	1.85156	20.9029	2.21908					73.5	17.5844	2.09586	17.1841	1.81					73.5	9.84843	4.07664	16.9462	2.07178
	74	15.2518	1.94178	21.2622	2.34577					74	17.8985	2.2638	17.4861	1.99583					74	10.1551	4.01917	17.6176	2.17381
	74.5	15.6387	1.61773	21.2717	2.01146					74.5	18.101	2.232	17.5021	1.89263					74.5	10.5872	4.00586	18.6214	2.35788
	75	16.3176	1.81837	21.2717	1.91787					75	18.143	2.23404	17.543	1.89379					75	10.9969	4.07774	19.7871	2.41582
	75.5	17.1462	1.41374	21.2717	1.83155					75.5	18.143	2.23404	17.5609	1.76814					75.5	11.3606	4.14364	20.6181	2.38848
	76	17.3299	1.44872	21.2717	1.7286					76	17.8985	2.2638	18.0531	1.80417					76	11.7783	4.19738	21.1964	2.41033
	76.5	17.5158	1.50804	21.2717	1.70084					76.5	18.0643	2.33349	18.0716	1.69311					76.5	12.3491	4.27019	21.7607	2.41345
	77	17.6559	1.53252	21.4575	1.71791					77	17.8949	2.33623	18.4968	2.102					77	12.9548	4.34254	22.0747	2.30569
	77.5	17.8209	1.43152	22.0597	1.59915					77.5	17.8949	2.33623	18.1047	1.72615					77.5	13.195	4.30125	22.1921	2.19731
	78	17.9709	1.50711	22.3754	1.88729					78	18.0313	2.35582	18.5482	1.87436					78	13.2657	4.18003	22.3411	2.11185
	78.5	18.0787	1.13767	22.4482	1.83032					78.5	18.0643	2.33349	18.8514	2.17756					78.5	13.4695	4.12715	22.4891	1.95592
	79	18.7667	1.17083	22.51	1.77289					79	18.0963	2.41055	18.8514	2.24907					79	13.4341	4.12069	22.5425	1.83861
	79.5	18.9856	1.1011	22.4482	1.71111					79.5	18.0963	2.41055	18.8514	2.24907					79.5	13.1612	4.14909	22.7072	1.85892
	80	19.6676	0.944797	22.4482	1.71111					80	18.0313	2.35582	18.9174	2.24891					80	12.9481	4.26244	22.988	1.95509
	80.5	19.6676	0.944797	22.1279	2.06672					80.5	18.0944	2.40862	18.8514	2.24907					80.5	12.9695	4.3052	23.1991	2.01607
	81	19.6676	0.944797	22.1279	2.06672					81	17.8545	2.32127	18.7346	2.16121					81	13.2663	4.24488	23.4753	1.97173
	81.5	18.7311	1.2974	22.1279	2.06672					81.5	17.8545	2.32127	18.7346	2.16121					81.5	13.3357	4.20681	23.5093	1.86249
	82	18.7311	1.2974	22.6875	2.38471					82	18.0944	2.39604	18.6122	2.24496					82	13.1529	4.11926	23.2162	1.75442
	82.5	18.7311	1.2974	22.7536	2.38311					82.5	18.6201	2.48432	17.7515	2.10361					82.5	13.4064	3.99113	23.1697	1.70389
	83	19.1959	1.42205	22.933	2.44595					83	18.702	2.345	17.7515	2.10361					83	13.7389	3.91948	23.7318	1.77505
	83.5	19.3883	1.50359	23.1146	2.18306					83.5	19.0807	2.42654	17.7515	2.10361					83.5	13.7571	3.86784	24.6738	1.97224
	84	19.4917	1.51718	23.2573	2.16965					84	19.0807	2.42654	18.363	1.96806					84	13.9083	3.82471	25.3525	2.12919
	84.5	19.5829	1.44711	23.2583	2.12642					84.5	18.9812	2.51487	18.363	1.83307					84.5	14.3412	3.79705	25.6667	2.24005
	85	19.6191	1.31037	23.2583	2.12642					85	18.9812	2.51487	18.363	1.83307					85	14.8938	3.69174	25.7914	2.34796
	85.5	19.6191	1.31037	23.2573	2.1254					85.5	18.9812	2.51487	18.3573	1.96237					85.5	15.4322	3.53982	25.7638	2.39441
	86	19.6676	1.26846	23.0384	1.99313					86	18.8131	2.46721	17.7097	1.67232					86	15.915	3.477	25.6993	2.41871
	86.5	19.6676	1.26846	22.7172	1.73479					86.5	18.7037	2.40922	17.7097	1.67232					86.5	16.4048	3.43746	25.7036	2.43048
	87	19.6872	1.23084	22.7172	1.85943					87	18.6488	2.40167	17.7097	1.67232					87	16.9083	3.42648	25.5361	2.37444
	87.5	19.6872	1.23084	22.7172	2.01152					87.5	18.6488	2.40167	18.444	1.93623					87.5	17.2967	3.50804	25.1451	2.31172
	88	20.186	1.31545	22.7936	2.44398					88	18.6488	2.40167	18.444	1.93623					88	17.8257	3.60444	24.9028	2.28839
	88.5	20.1907	1.31776	22.9281	2.57846					88.5	18.272	2.43629	18.444	1.93623					88.5	18.5442	3.66833	24.8242	2.27357
	89	20.5782	1.27844	22.9281	2.6306					89	18.272	2.47047	18.1739	2.03725					89	18.9905	3.67331	24.8691	2.28408
	89.5	20.6907	1.24452	23.3018	3.00429					89.5	18.7951	2.74769	18.1739	2.03725					89.5	19.4278	3.45121	24.9667	2.34462
	90	20.6907	1.24452	23.4812	2.85774					90	18.158	2.44113	18.1739	2.03725					90	20.1735	3.10147	25.1876	2.45126
	90.5	20.6907	1.24452	23.4812	2.56706					90.5	17.8747	2.3841	18.7784	1.7794					90.5	20.783	3.0071	25.7479	2.53919
	91	20.6907	1.17702	22.8535	1.93935					91	17.8747	2.3841	19.4511	1.88898					91	21.1487	3.07282	26.1624	2.57783
	91.5	20.6736	1.22204	22.8535	1.93935					91.5	17.8747	2.3841	19.4511	1.88898					91.5	21.3924	3.09051	25.9163	2.55138
	92	20.6736	1.22204	22.507	1.9143					92	17.8747	2.3841	19.5783	1.76332					92	21.4021	3.11831	25.474	2.48603
	92.5	20.7478	1.29627	22.507	1.9143					92.5	17.8747	2.3841	19.4511	1.88898					92.5	21.397	3.02031	25.2573	2.47905
	93	20.7631	1.24947	22.507	1.9143					93	18.5803	2.55028	19.5108	1.64393					93	21.5992	2.65324	24.9424	2.51523
	93.5	20.9416	1.3057	23.0348	1.56508					93.5	18.8881	2.52013	19.2863	1.77242					93.5	21.839	2.30702	24.6208	2.44208
	94	21.0272	1.39126	23.2887	1.81892					94	19.4148	2.62275	18.9474	1.43356					94	21.9891	2.22975	24.8656	2.20279
	94.5	21.2441	1.55001	23.5704	1.69351					94.5	20.6698	3.11347	18.9474	1.71963					94.5	22.0633	2.24109	25.288	2.04825
	95	21.2441	1.55001	23.5704	1.69351					95	20.7986	3.17082	18.8411	1.74164					95	22.0786	2.25703	25.5357	2.16864
	95.5	21.2441	1.55001	23.5312	1.9324					95.5	20.9393	3.09728	18.7449	1.68832					95.5	22.1589	2.29465	26.1102	2.39377
	96	21.268	1.53747	23.5312	1.9324					96	20.9393	3.09728	18.7449	1.78291					96	22.2046	2.34376	26.5717	2.5248
	96.5	21.268	1.53747	23.6748	2.07591					96.5	20.9393	3.09728	18.4502	1.88541					96.5	22.089	2.30826	26.6586	2.64839
	97	21.0275	1.46892	23.5312	2.01434					97	20.9224	3.1177	18.4276	1.90127					97	22.2105	2.20422	26.6617	2.7403
	97.5	20.8271	1.30319	23.5687	2.3448					97.5	20.8913	3.14009	18.4239	2.00043					97.5	22.733	2.01848	26.5002	2.74978
	98	20.3216	1.21781	23.5687	2.34634					98	20.7723	3.1486	18.4276	2.01745					98	23.2546	1.66966	26.5454	2.704
	98.5	20.3216	1.21781	23.346	2.4356					98.5	20.7723	3.1486	18.4276	2.01745					98.5	23.581	1.53691	26.574	2.45866
	99	20.3216	1.21781	23.346	2.4356					99	20.7723	3.1486	18.619	2.20892					99	23.9965	1.67228	26.1496	2.18394
	99.5	20.8897	1.51805	23.507	2.90243					99.5	21.2113	3.47711	18.9448	2.19854					99.5	24.455	1.76781	26.098	2.23809
	100	20.8897	1.51805	23.346	2.79293					100	21.3493	3.49615	19.0499	2.13009					100	24.5915	1.69923	27.0878	2.50312
	100.5	20.9392	1.53388	23.4874	2.88285					100.5	21.353	3.48261	19.1079	1.96258					100.5	24.7491	1.66095	28.0515	2.74441
	101	20.9392	1.53388	23.4874	2.76007					101	21.3718	3.49511	19.0499	1.73905					101	25.1619	1.71227	28.0337	2.8797
	101.5	20.9496	1.53705	23.4874	2.76007					101.5	21.3718	3.49511	19.0499	1.73905					101.5	25.3384	1.68082	27.7434	2.86043
	102	20.9496	1.53705	23.4874	2.62275					102	21.3718	3.50145	19.0205	1.87517					102	25.3249	1.4943	27.5981	2.68087
	102.5	20.9496	1.53705	23.8659	2.18133					102.5	20.6649	3.20777	18.6536	1.92394					102.5	25.4323	1.4118	27.1902	2.45589
	103	20.8482	1.52501	24.0569	2.37229					103	20.3608	3.18723	18.5313	1.8804					103	25.4682	1.484	26.835	2.34592
	103.5	20.8482	1.52501	24.1414	2.23563					103.5	19.4115	2.99368	18.1053	2.00759					103.5	25.4609	1.5944	27.1231	2.36712
	104	20.7654	1.44225	24.158	2.18299					104	19.2973	3.08333	17.9937	2.0781					104	25.9104	1.65746	27.532	2.36541
	104.5	20.8482	1.52331	24.158	2.18299					104.5	19.0466	2.8327	17.8132	2.08448					104.5	26.3484	1.39025	27.4943	2.29174
	105	20.8482	1.49049	24.0569	2.43388					105	18.8849	2.58246	17.8132	2.08448					105	26.3949	1.0637	27.4793	2.33147
	105.5	21.0813	1.56791	23.6	1.93513					105.5	18.8849	2.58246	17.7229	2.06294					105.5	26.7109	0.943931	27.772	2.54928
	106	20.7654	1.40774	23.6	1.93513					106	18.8849	2.58229	17.8132	2.08448					106	27.0476	0.779626	27.7145	2.66679
	106.5	20.899	1.45072	23.6	1.93513					106.5	18.9206	2.61801	18.1304	1.95464					106.5	27.3868	0.675444	27.5304	2.63265
	107	20.899	1.45072	23.8322	2.13709					107	19.5901	2.95821	18.4815	2.10954					107	27.8937	0.678864	27.7192	2.71732
	107.5	21.029	1.30019	23.9694	2.03772					107.5	19.6571	2.93915	18.1479	1.97212					107.5	27.7839	0.547258	27.9051	2.87275
	108	21.029	1.30019	24.068	1.83584					108	19.5901	2.95821	18.4884	2.11645					108	27.1049	0.64374	27.9846	2.86313
	108.5	21.3901	1.32726	24.068	1.83584					108.5	19.2173	2.73153	18.1703	1.74357					108.5	26.8069	0.85806	27.8889	2.75982
	109	21.6341	1.35011	24.2029	1.7486					109	19.2173	2.73153	18.1703	1.74357					109	27.0136	0.837728	27.7755	2.81595
	109.5	21.6341	1.35011	24.335	1.61044					109.5	19.0219	2.59855	18.1703	1.98604					109.5	27.41	0.862448	27.4762	2.80709
	110	21.3901	1.32726	24.5695	1.56644					110	18.5466	2.24121	18.18	1.99571					110	27.9259	0.928547	27.1327	2.70566
	110.5	21.2329	1.3294	25.0324	1.57061					110.5	18.5466	2.24121	18.18	1.99571					110.5	28.3899	1.02733	27.3789	2.7374
	111	21.2329	1.40279	25.0675	1.51747					111	18.5466	2.24121	18.2169	2.03258					111	28.7977	1.06857	27.717	2.76595
	111.5	20.9598	1.29493	25.0324	1.48237					111.5	18.9581	2.31799	18.9888	1.94043					111.5	29.1511	0.903783	27.8675	2.72971
	112	20.6658	1.42604	24.8505	1.77301					112	19.1329	2.39015	19.3574	2.01309					112	29.3518	0.849074	28.0989	2.70549
	112.5	20.6658	1.42604	24.8505	1.77301					112.5	19.3391	2.59635	19.4096	2.03589					112.5	29.6572	1.03832	28.1031	2.6263
	113	20.5012	1.4381	24.6981	2.02525					113	19.3391	2.69907	19.4096	2.03589					113	29.7225	1.10255	27.7527	2.50022
	113.5	20.3405	1.43638	24.6981	2.02525					113.5	19.3543	2.62403	19.3574	2.01309					113.5	29.1912	0.822916	27.2933	2.352
	114	20.3405	1.43638	24.6266	1.95391					114	19.3543	2.62403	18.832	2.00453					114	29.0544	0.76528	26.9122	2.20871
	114.5	20.3405	1.43638	24.61	1.9464					114.5	19.5365	2.80624	18.654	1.82659					114.5	29.5443	1.02795	26.9037	2.05023
	115	20.4555	1.52792	23.2909	1.75172					115	19.5387	2.74208	18.5263	1.71042					115	29.9021	1.14677	27.3121	1.99046
	115.5	20.6862	1.56212	23.2909	1.8722					115.5	19.5779	2.68142	18.5263	1.71042					115.5	29.7213	1.14026	27.6667	2.13709
	116	20.7447	1.52217	23.1848	1.77606					116	19.6388	2.73894	18.654	1.67866					116	29.2676	1.12105	27.8487	2.31467
	116.5	20.7447	1.52217	22.7904	1.66246					116.5	20.1414	3.15308	18.8867	1.75796					116.5	29.0789	0.834451	28.1232	2.45813
	117	20.8396	1.57287	22.1996	2.62184					117	19.7772	2.60871	18.8867	1.75796					117	29.2693	0.638845	28.4141	2.61612
	117.5	21.0103	1.59854	22.1996	2.65143					117.5	19.7772	2.60871	18.8867	1.75796					117.5	29.6984	0.872527	28.6203	2.70019
	118	21.0103	1.59854	22.1996	2.65143					118	19.7772	2.60871	18.7983	1.74654					118	30.1444	0.878579	28.6696	2.62215
	118.5	21.0103	1.59854	22.3965	2.84834					118.5	19.6269	2.64642	18.7463	1.72501					118.5	30.3127	0.881129	28.5676	2.47152
	119	20.9937	1.64169	22.4055	2.32928					119	19.5624	2.70188	18.7145	1.75134					119	29.6844	0.967612	28.2011	2.30973
	119.5	20.9533	1.65907	22.4213	2.27308					119.5	19.3027	2.44282	18.104	1.70581					119.5	28.6102	0.998909	27.4901	2.13248
	120	20.6296	1.70311	23.1389	2.2597					120	19.3009	2.47929	17.9877	1.65569					120	28.1892	0.85411	26.9412	2.06987
	120.5	20.4998	1.70634	23.6366	2.27564					120.5	19.2024	2.50637	17.9575	1.62546					120.5	28.3858	0.662164	27.0273	2.205
	121	20.3636	1.7998	24.0421	2.0424					121	19.2024	2.50637	17.8908	1.6822					121	28.7626	0.646021	27.566	2.46317
	121.5	20.3195	1.76945	24.1858	2.09361					121.5	19.1942	2.50288	17.7597	1.69752					121.5	29.0024	0.66743	28.0886	2.56511
	122	20.3195	1.76945	24.1858	2.09361					122	19.1349	2.4956	17.8908	1.55875					122	29.01	0.832096	28.6234	2.49125
	122.5	20.3636	1.7998	24.1858	2.09361					122.5	19.0091	2.65804	17.9575	1.61358					122.5	29.2326	1.12439	29.1246	2.4547
	123	20.3636	1.7998	23.1408	2.32944					123	19.0091	2.66248	18.4725	1.86025					123	29.2344	1.32051	29.3653	2.48098
	123.5	20.3195	1.78934	22.8539	2.72535					123.5	19.0091	2.70738	18.6014	1.93486					123.5	28.545	1.3009	29.5297	2.52222
	124	19.9008	1.45488	22.7688	2.64025					124	18.9595	2.65771	18.6014	1.8891					124	27.707	1.15548	29.3964	2.57553
	124.5	19.8444	1.51854	22.3395	2.21096					124.5	18.9595	2.60837	18.6014	1.8891					124.5	27.4136	1.0144	28.809	2.64586
	125	19.4782	1.48238	22.2582	1.99463					125	18.9595	2.55975	18.3428	1.67623					125	27.6304	0.882694	28.4636	2.61801
	125.5	19.2328	1.53089	22.2582	1.99463					125.5	18.9595	2.451	18.1975	1.57572					125.5	28.1553	0.945118	28.5383	2.48041
	126	19.2071	1.53646	22.2477	1.98414					126	19.5447	2.86381	17.7538	1.69186					126	28.8689	1.36188	28.3329	2.22038
	126.5	19.0821	1.50795	22.0692	1.83465					126.5	19.5447	2.86381	17.7538	1.87795					126.5	29.175	1.60479	27.9059	2.02002
	127	19.0821	1.50795	21.6096	1.83967					127	19.5786	2.73741	17.7538	1.87795					127	29.0198	1.50781	28.1242	2.17245
	127.5	19.0821	1.50795	21.6096	1.83967					127.5	20.1572	3.00208	17.7543	1.87847					127.5	28.6389	1.17962	28.5682	2.41215
	128	19.2252	1.64822	21.6096	1.83967					128	20.1572	3.00208	17.9159	1.62847					128	28.3602	0.867233	28.4522	2.50949
	128.5	19.6837	1.71842	22.0748	2.11431					128.5	20.3522	3.11198	17.9159	1.62847					128.5	28.3593	0.901228	28.357	2.6175
	129	19.8275	1.67016	22.3758	2.23036					129	20.3913	3.13909	17.9159	1.62847					129	28.417	1.02316	28.5808	2.63046
	129.5	20.0031	1.74205	22.43	2.25537					129.5	20.3913	3.13909	18.0458	1.75836					129.5	28.6891	1.00189	28.6774	2.43178
	130	19.9167	1.66321	22.4451	2.25642					130	20.3522	3.11198	17.6009	1.56991					130	29.0712	1.03572	28.3654	2.34061
	130.5	19.9167	1.66321	22.4451	2.22434					130.5	19.8584	3.02636	17.5537	1.66184					130.5	29.1945	1.10338	27.8208	2.34673
	131	19.8275	1.67016	22.6728	2.27274					131	19.5122	2.92143	17.5537	1.66184					131	29.115	1.07288	27.5144	2.29682
	131.5	19.7698	1.68641	22.7966	2.39655					131.5	19.5122	2.92143	17.6009	1.56991					131.5	29.1291	1.01596	27.4873	2.30306
	132	19.2943	1.66681	22.6728	2.30857					132	19.5122	2.92143	17.6009	1.56991					132	29.4125	1.01058	27.6408	2.41818
	132.5	18.8366	1.61062	22.6728	2.30857					132.5	19.8903	2.90406	17.4189	1.48736					132.5	29.8058	1.09944	28.0335	2.57346
	133	18.8366	1.61062	22.8153	2.41518					133	20.0315	3.00348	17.6334	1.36614					133	29.9255	1.22808	28.5581	2.72185
	133.5	18.8366	1.61062	23.2089	2.37921					133.5	20.1985	3.04648	17.6934	1.42608					133.5	29.8142	1.22468	29.0736	2.72182
	134	19.1405	1.73759	23.4753	2.20664					134	20.1985	3.04648	17.7192	1.34848					134	29.718	1.09582	29.3985	2.5367
	134.5	19.2765	1.76153	23.4753	2.14804					134.5	20.2158	3.03106	18.1201	1.54234					134.5	29.5937	1.01746	29.4061	2.32387
	135	19.6116	1.73507	23.4753	2.14804					135	20.2158	3.03106	18.1836	1.45822					135	29.3258	0.925837	29.2069	2.19301
	135.5	19.6116	1.73507	23.2417	1.91445					135.5	20.0965	2.97411	18.1905	1.45217					135.5	28.9234	0.969831	29.0669	2.17669
	136	19.581	1.88372	22.7829	1.91564					136	19.7063	3.02332	18.2038	1.41184					136	28.4452	1.03489	28.922	2.14333
	136.5	19.2765	1.72506	22.5336	2.12105					136.5	19.7063	3.1371	18.9768	1.42084					136.5	28.1407	1.08483	28.6584	2.0084
	137	19.2736	1.72215	22.529	2.11646					137	19.7063	3.1371	19.0005	1.31262					137	28.1805	1.22701	28.4613	1.91885
	137.5	19.2736	1.72215	22.529	2.11646					137.5	19.8292	3.25995	19.5666	1.44175					137.5	28.0808	1.19296	28.4327	2.00546
	138	19.2487	1.90739	22.5336	1.98267					138	20.352	3.70103	19.5666	1.44175					138	28.0499	1.06947	28.4899	2.18983
	138.5	19.1438	1.9654	22.5405	1.81625					138.5	20.5804	3.69038	19.4578	1.58152					138.5	28.2646	0.973457	28.4168	2.26051
	139	19.2487	1.95069	22.69	1.94428					139	20.5953	3.49105	19.4578	1.58152					139	28.0051	0.789727	28.2972	2.24944
	139.5	19.2843	1.98632	22.69	1.94428					139.5	20.5953	3.37583	19.3435	1.65282					139.5	27.858	0.753664	28.3169	2.28759
	140	19.2843	1.98632	22.5405	1.81625					140	20.5804	3.28085	19.0041	1.74996					140	28.2463	0.967945	28.3661	2.27821
	140.5	19.6954	2.05714	22.428	2.16722					140.5	20.5058	3.2063	18.5365	1.72986					140.5	28.3085	1.056	28.2529	2.29195
	141	19.8023	1.93868	22.0387	2.15495					141	20.3841	3.08573	18.5365	1.72986					141	28.0028	0.97046	28.0916	2.43894
	141.5	20.1026	1.91444	22.0387	2.15495					141.5	20.3373	3.11787	18.2263	1.46108					141.5	27.6777	0.888287	28.0057	2.53358
	142	20.3295	1.9775	21.8464	1.96268					142	19.9969	2.81706	18.2263	1.46108					142	27.4503	0.942109	27.7724	2.50871
	142.5	20.3295	1.9775	21.8202	2.19733					142.5	19.2426	2.58153	18.8156	1.38249					142.5	27.4519	1.04483	27.507	2.50403
	143	20.3295	1.9775	21.8202	1.63033					143	19.1346	2.55497	18.9602	1.35644					143	27.5814	1.14228	27.294	2.50678
	143.5	19.5213	1.76434	21.7949	1.60503					143.5	19.1221	2.6083	19.7966	1.86747					143.5	27.7725	1.20075	26.8909	2.40026
	144	19.3258	1.8514	21.7526	1.57348					144	19.0494	2.53556	19.8409	1.70298					144	28.2388	1.1223	26.847	2.29003
	144.5	19.2025	1.74609	21.5728	1.87771					144.5	18.6347	2.55505	19.9808	1.78735					144.5	28.5828	0.994577	27.5015	2.27706
	145	19.1453	1.81192	21.6571	1.82816					145	17.9395	2.43328	20.2196	1.95558					145	28.4468	0.952771	27.8799	2.2714
	145.5	19.1453	1.87018	21.5728	1.87771					145.5	17.7235	2.40418	20.2278	1.52838					145.5	28.4641	0.922698	27.8427	2.16888
	146	19.1062	1.87577	21.5507	1.88112					146	17.7235	2.40418	20.3023	1.48318					146	28.7387	0.924842	27.9342	2.0722
	146.5	19.1062	1.88106	21.5446	2.02489					146.5	17.7957	2.49104	20.3023	1.48318					146.5	29.3584	1.07934	28.0911	2.08295
	147	19.1062	1.88106	21.5446	2.02489					147	17.7957	2.49104	20.2278	1.52838					147	30.4055	1.77869	28.1353	2.11247
	147.5	19.1106	2.0162	21.5446	2.02489					147.5	17.8113	2.47785	19.6818	1.61344					147.5	31.1319	2.14838	28.0571	2.07029
	148	19.1637	1.93857	22.3382	2.28559					148	17.929	2.42768	18.6531	1.60547					148	31.0701	1.80238	28.1713	1.99047
	148.5	19.171	2.02717	22.383	2.02659					148.5	17.8113	2.47785	18.4248	1.39503					148.5	30.419	1.24706	28.336	1.93393
	149	19.2428	2.01065	22.383	2.02659					149	17.852	2.5129	18.4248	1.39503					149	29.934	1.03031	28.36	1.92681
	149.5	19.2428	2.01065	22.4176	2.25743					149.5	18.0738	2.57245	18.6036	1.556					149.5	29.6028	0.970731	28.3851	2.05684
	150	19.2651	2.02391	22.383	2.22288					150	18.2708	2.66217	18.6531	1.45313					150	29.014	0.818438	28.5781	2.28288
	150.5	19.6248	1.91795	22.4377	2.08129					150.5	18.4188	2.8101	18.6689	1.42797					150.5	28.3712	0.850728	28.8533	2.53328
	151	19.6361	1.90094	22.529	1.91677					151	18.8957	2.75475	18.8994	1.56617					151	28.0076	1.04994	28.9055	2.76447
	151.5	19.6361	1.90094	22.529	1.91677					151.5	19.1109	2.50203	18.8994	1.56617					151.5	28.2512	1.04143	28.6265	2.78766
	152	19.6361	1.90094	22.3796	1.76739					152	19.3159	2.60965	18.7578	1.49422					152	28.739	1.02706	28.4991	2.7024
	152.5	18.9206	1.89595	22.2828	2.18177					152.5	19.3159	2.60965	18.7578	1.49422					152.5	29.3918	1.05784	28.7412	2.63606
	153	18.9206	1.89595	22.1363	2.0389					153	19.3159	2.60965	18.2289	1.45899					153	30.1959	1.16047	28.7431	2.40098
	153.5	18.9206	1.90985	22.1053	2.12989					153.5	19.2279	2.54831	18.2289	1.45899					153.5	30.4865	1.20674	28.6633	2.14494
	154	18.9206	1.90985	21.9294	2.52066					154	18.8838	2.50111	18.7578	1.49422					154	30.4588	1.16881	28.8247	2.07081
	154.5	18.9206	1.90985	21.9294	2.61081					154.5	18.8252	2.4758	18.2289	1.45899					154.5	30.1304	1.15695	28.9657	2.10222
	155	18.6558	1.92939	21.7839	2.58076					155	18.6748	2.4291	19.1048	1.56515					155	29.1659	1.00977	28.862	2.21728
	155.5	18.6376	1.94986	21.7839	2.58076					155.5	18.6748	2.4291	19.1048	1.50734					155.5	28.5067	1.07046	28.491	2.31039
	156	18.6376	1.94986	21.7839	2.46535					156	18.6062	2.47657	19.1048	1.50734					156	28.6996	1.15116	27.9088	2.27292
	156.5	18.6376	1.9111	21.7172	2.18223					156.5	18.6062	2.47657	19.1774	1.37294					156.5	28.9982	0.971394	27.1598	2.20029
	157	18.7591	1.79	21.7172	2.1756					157	18.2574	2.39567	19.1774	1.37294					157	29.1518	0.929553	26.6623	2.08178
	157.5	18.7591	1.79	21.7172	2.1756					157.5	17.7997	2.27978	19.0374	1.43996					157.5	29.398	0.911531	26.5676	1.95714
	158	18.7591	1.79	21.6557	2.12077					158	17.6237	2.35906	18.4516	1.59177					158	29.4849	0.990827	26.1359	1.90734
	158.5	18.528	1.74448	21.1382	2.11069					158.5	17.4984	2.25468	18.4516	1.66628					158.5	29.1825	1.12462	25.7964	1.94325
	159	18.528	1.74448	20.8977	2.15594					159	17.4798	2.30022	18.4516	1.66628					159	28.6617	1.10958	26.2561	1.93217
	159.5	18.528	1.74448	20.5323	2.10951					159.5	17.4185	2.25897	18.4616	1.67633					159.5	28.199	0.984484	26.5155	1.96004
	160	18.528	1.74448	20.5323	2.10951					160	17.4798	2.30022	19.2402	1.61342					160	28.1321	1.017	26.4793	1.99412
	160.5	18.528	1.74448	20.5323	2.10951					160.5	17.4984	2.31885	19.2562	1.57939					160.5	28.401	1.10865	27.1392	1.95388
	161	18.4468	1.78348	20.9323	1.87756					161	17.8924	2.33212	19.2741	1.38723					161	28.6593	1.16689	28.0792	2.06248
	161.5	18.4468	1.78348	21.2985	1.75629					161.5	17.8924	2.33212	19.2741	1.38723					161.5	28.8073	1.11509	28.2794	2.20456
	162	18.4468	1.78348	21.2985	1.75629					162	18.2176	2.34051	19.2562	1.3693					162	28.8445	1.03694	28.0193	2.3013
	162.5	18.931	1.85093	21.2985	1.75629					162.5	18.3431	2.38993	19.0083	1.16673					162.5	28.7113	1.02062	28.0175	2.40977
	163	19.3932	1.68852	21.4708	2.1404					163	18.4284	2.39247	19.0019	1.34339					163	28.4579	1.07355	27.8671	2.29772
	163.5	19.6861	1.80731	21.3427	2.0353					163.5	18.3745	2.33858	18.6728	1.17854					163.5	28.2274	1.06478	27.1718	2.1759
	164	19.7914	1.75077	21.1983	1.974					164	18.4284	2.36685	18.2997	1.16245					164	28.0129	1.0303	26.7071	2.20058
	164.5	19.7914	1.75077	21.1323	2.10657					164.5	18.3745	2.31295	18.2997	1.16245					164.5	27.774	1.15672	26.6762	2.09804
	165	19.7914	1.75077	21.1323	2.22764					165	18.4284	2.36685	18.6728	1.17854					165	27.5646	1.27316	26.5717	2.00758
	165.5	19.7035	1.71097	20.8643	2.07224					165.5	18.3745	2.31301	19.7253	1.79747					165.5	27.5999	1.20177	26.556	2.07898
	166	19.509	1.66049	20.7279	2.01664					166	18.1338	2.26915	19.7253	1.79747					166	27.731	1.07061	26.7138	2.12366
	166.5	19.509	1.66049	20.4657	2.16005					166.5	17.8775	2.33456	19.7253	1.79747					166.5	27.764	1.02608	26.7189	2.14982
	167	19.509	1.66049	20.2429	1.96101					167	17.8775	2.44552	17.0528	1.40885					167	27.9247	1.00169	27.0591	2.23918
	167.5	19.6247	1.72613	20.2429	2.16446					167.5	17.7783	2.41427	16.9334	1.4026					167.5	28.067	0.935594	27.8384	2.32617
	168	19.6687	1.7415	20.4657	2.38798					168	17.7488	2.45281	16.9334	1.4026					168	28.0613	0.878072	28.3152	2.31947
	168.5	19.6687	1.7415	20.8056	2.72794					168.5	17.7006	2.64961	16.9334	1.40892					168.5	28.3854	0.901758	28.6164	2.1627
	169	19.6687	1.7415	20.8087	2.73024					169	17.6591	2.65631	16.7994	1.47778					169	29.0882	1.09754	28.7497	2.07053
	169.5	19.0952	1.80062	21.4559	2.31629					169.5	17.6523	2.7014	16.7994	1.75215					169.5	29.5111	1.30123	28.5085	2.0861
	170	19.0113	1.86935	21.4559	2.31629					170	17.6523	2.69482	16.7994	1.75215					170	29.5259	1.19888	28.2397	2.09473
																			170.5	29.5366	0.999624	28.1215	2.08525
																			171	29.5703	0.921103	28.0331	2.09909
																			171.5	29.3436	1.0152	27.9846	2.09434
																			172	28.8519	1.0343	27.9582	2.03706
																			172.5	28.2479	0.982953	27.8978	2.02401
																			173	27.8904	0.956368	27.8568	2.09413
																			173.5	28.1247	0.846635	27.8268	2.17887
																			174	28.6158	0.7703	27.8153	2.20354
																			174.5	28.9217	0.745387	27.7092	2.1644
																			175	29.035	0.829939	27.7013	2.15415
																			175.5	28.8404	0.789196	27.9987	2.16783
																			176	28.5852	0.751991	28.3238	2.18259
																			176.5	28.7492	0.793332	28.3852	2.22324
																			177	28.6703	1.02329	28.1745	2.3047
																			177.5	28.3675	1.50943	27.6243	2.31514
																			178	28.7827	1.63186	26.6243	2.2289
																			178.5	29.415	1.38689	25.8297	2.10861
																			179	29.5746	1.19704	25.7596	1.98109
																			179.5	29.4222	1.17622	26.2539	1.94951
																			180	29.2758	1.21796	26.9555	2.03847
																			180.5	29.3649	1.29657	27.476	2.06946
																			181	29.2718	1.39019	27.783	1.99938
																			181.5	28.8587	1.40648	27.9677	1.93628
																			182	28.403	1.21353	27.8414	1.91701
																			182.5	27.963	1.04709	27.4824	1.95691
																			183	27.725	1.0528	27.3326	2.03151
																			183.5	27.8038	0.959344	27.5588	2.03134
																			184	28.0237	0.836396	27.5192	1.95353
																			184.5	28.2389	0.760487	26.9115	1.89198
																			185	28.5868	0.727304	26.6537	1.87695
																			185.5	28.936	0.824796	26.9005	1.98418
																			186	29.2117	0.939943	27.0726	2.14567
																			186.5	29.4879	0.95528	27.2055	2.19997
																			187	29.5487	0.851247	27.333	2.30022
																			187.5	29.3578	0.786217	27.1021	2.38607
																			188	29.3164	0.874832	26.7557	2.34997
																			188.5	29.2667	1.09322	26.7362	2.32744
																			189	28.9527	1.25756	27.0493	2.34952
																			189.5	28.8826	1.30511	27.5054	2.41158
																			190	29.0646	1.36351	27.6508	2.40058
																			190.5	28.9064	1.48683	27.7437	2.42724
																			191	28.5635	1.63914	28.197	2.5962
																			191.5	28.7628	1.59108	28.4822	2.65762
																			192	29.1078	1.33179	28.4397	2.62034
																			192.5	28.8012	1.2461	28.3135	2.57315
																			193	28.2189	1.2625	28.0593	2.47219
																			193.5	28.088	1.13863	27.7977	2.40425
																			194	28.064	1.08521	27.525	2.3711
																			194.5	28.0401	1.18165	27.2204	2.24927
																			195	28.5946	1.40585	27.0437	2.08791
																			195.5	29.2136	1.56881	27.1003	1.98955
																			196	29.6827	1.55984	27.2944	1.96929
																			196.5	30.2485	1.4739	27.1827	1.97006
																			197	30.4854	1.42779	26.7019	1.98693
																			197.5	30.3931	1.40779	26.4848	2.0563
																			198	30.1734	1.31439	26.522	2.1254
																			198.5	29.7317	1.19194	26.5152	2.16806
																			199	29.2003	0.999236	26.7069	2.20392
																			199.5	29.0399	0.919621	27.0067	2.19529
																			200	29.2094	0.902602	27.285	2.10606

## Sheet: Fig. 5e
	No graph displayed on Fig. 5e
