# Supplementary material for: Glycolysis-derived alanine from glia fuels neuronal mitochondria for memory in Drosophila
Source: Nat Metab. 2023 Nov 6;5(11):2002–19. doi: 10.1038/s42255-023-00910-y (PMC10663161; doi:10.1038/s42255-023-00910-y)
Supplement: Supplementary file 11 — Statistical Source Data for Fig. 6. [file 42255_2023_910_MOESM11_ESM.xlsx]

## Sheet: Fig. 6a
	No graph displayed on Fig. 6a

## Sheet: Fig. 6b
	Time traces						Mean amplitude
		+		Glug Knock-down			+	Glug Knock-down
	Time (s)	Mean	SEM	Mean	SEM		4.639	5.34
	0	-0.997309	0.403443	-1.74436	1.59589		3.168	3.052
	1	0.305632	0.524123	-0.350044	1.61661		5.155	2.836
	2	0.133287	0.497221	-0.0858183	1.54395		3.916	3.384
	3	0.118238	0.514326	0.158648	1.4905		2.984	1.336
	4	0.1326	0.51964	-0.425834	1.49518		4.522	1.968
	5	-0.0354682	0.566522	-4.34409e-05	1.49687		3.344	4.652
	6	0.212471	0.502889	-0.124505	1.48929		4.424	5.457
	7	0.11869	0.575656	0.242385	1.42588		3.802	5.991
	8	0.163509	0.541089	0.0432547	1.36931		3.302	7.322
	9	-0.163278	0.505426	0.0439067	1.36218		2.385	3.326
	10	0.155051	0.537187	0.0216401	1.36756		3.662	4.481
	11	0.347202	0.603532	-0.406633	1.37795		2.252	2.838
	12	-0.0107834	0.613584	0.104876	1.19464		2.209	4.82
	13	-0.0607725	0.619653	-0.41401	1.23333
	14	-0.0387423	0.618556	-0.391031	1.2386
	15	-0.108737	0.630543	-0.407491	1.16531
	16	-0.0557275	0.671043	-1.21777	1.1673
	17	-0.590689	0.550452	-1.16082	1.11612
	18	-0.184044	0.569409	-0.976704	1.12223
	19	-0.197062	0.522295	-0.0812713	0.891487
	20	0.0701879	0.550285	-0.214914	0.829521
	21	-0.126151	0.59765	0.366962	0.713739
	22	0.00681852	0.596431	0.248715	0.750234
	23	-0.237814	0.59897	0.203393	0.756733
	24	-0.552265	0.554236	-0.0760145	0.734082
	25	-0.266547	0.508929	-0.714833	0.752133
	26	-0.240997	0.504006	-0.671193	0.704065
	27	-0.374553	0.477415	-0.717685	0.69789
	28	-0.421538	0.494075	-0.230611	0.665146
	29	0.0136931	0.51039	-0.528434	0.711315
	30	-0.0653022	0.430284	-0.0458017	0.643418
	31	0.0224679	0.407641	0.102278	0.686948
	32	-0.103766	0.428951	0.0604727	0.634128
	33	0.129639	0.392309	0.0742138	0.714838
	34	0.253444	0.392726	0.151253	0.76994
	35	0.389409	0.398571	0.500517	0.716727
	36	0.12418	0.430727	0.583792	0.683636
	37	0.479068	0.403808	0.571097	0.666496
	38	0.676072	0.40459	0.564471	0.65244
	39	0.59493	0.410599	0.0985867	0.641455
	40	0.623837	0.450594	-0.191227	0.532608
	41	0.329026	0.352712	0.146401	0.532984
	42	0.329335	0.377469	-0.0308839	0.590168
	43	0.361544	0.383962	0.0579063	0.600098
	44	0.234237	0.434308	-0.0906111	0.573801
	45	0.22831	0.446284	-0.0883683	0.515689
	46	0.341111	0.423361	-0.278219	0.42399
	47	0.362545	0.360438	-0.204475	0.421516
	48	0.333805	0.362398	0.00830822	0.445566
	49	0.355568	0.36093	-0.13659	0.4722
	50	0.520579	0.385944	-0.221202	0.381069
	51	0.428597	0.458996	-0.253459	0.383959
	52	0.803658	0.386878	-0.455645	0.42219
	53	0.277878	0.277152	-0.30165	0.539238
	54	0.264504	0.277464	-0.608258	0.624425
	55	0.526084	0.237484	-0.0409112	0.508553
	56	0.303346	0.239295	0.0132593	0.448427
	57	0.146525	0.281366	-0.14861	0.350883
	58	0.11197	0.261614	-0.725366	0.496099
	59	0.0555271	0.247446	-0.765311	0.497484
	60	0.153149	0.256519	-0.410718	0.45157
	61	0.17642	0.247808	-0.312911	0.426769
	62	-0.0376422	0.293343	-0.209193	0.4896
	63	-0.0954183	0.269543	-0.819332	0.336213
	64	0.135109	0.248975	-0.832161	0.29704
	65	0.217782	0.282014	-0.453203	0.471566
	66	-0.273434	0.230476	0.0500326	0.404502
	67	0.0896156	0.234685	-0.0290941	0.451694
	68	0.0971526	0.186724	0.370314	0.359106
	69	0.169552	0.255909	0.38535	0.342045
	70	0.0649135	0.245516	0.00648955	0.282863
	71	0.345242	0.358414	0.112732	0.338386
	72	0.828936	0.279202	0.251366	0.320479
	73	0.82956	0.271049	0.226886	0.323202
	74	0.67727	0.25531	0.411395	0.289486
	75	0.709072	0.216626	0.204064	0.337961
	76	0.456768	0.218179	0.0883021	0.331144
	77	0.380179	0.20475	0.160272	0.233657
	78	-0.0601126	0.224341	0.171281	0.218841
	79	0.159644	0.197818	0.14899	0.179264
	80	0.321361	0.224337	0.354436	0.147169
	81	0.459545	0.240675	0.266064	0.312979
	82	0.59306	0.183425	0.42236	0.396098
	83	0.393689	0.259983	0.474986	0.400936
	84	0.446166	0.191045	0.308065	0.36383
	85	0.399993	0.165431	-0.00307611	0.35758
	86	0.204785	0.215914	-0.44306	0.306662
	87	0.314955	0.17993	0.0386336	0.443255
	88	0.247604	0.21404	0.0985984	0.169594
	89	0.15394	0.20727	0.465852	0.196526
	90	0.456678	0.192449	0.260442	0.189691
	91	0.244476	0.2276	0.474556	0.218897
	92	0.264866	0.197553	0.191132	0.260185
	93	0.131202	0.231758	0.176578	0.279517
	94	0.600913	0.299107	-0.0995639	0.307814
	95	0.11873	0.268756	0.0829989	0.268644
	96	0.249199	0.258778	0.00209347	0.277685
	97	0.341635	0.277763	0.000472966	0.326386
	98	0.30115	0.268182	0.067466	0.267668
	99	0.253149	0.242796	0.481095	0.201198
	100	0.145426	0.171457	0.51531	0.240999
	101	0.879669	0.218904	0.52637	0.209023
	102	0.890653	0.195996	0.740894	0.216179
	103	0.883477	0.311741	0.791026	0.279971
	104	0.802094	0.267003	0.665991	0.300814
	105	0.401997	0.279386	0.332936	0.193637
	106	0.0532231	0.221456	0.687648	0.238735
	107	0.201902	0.309989	1.16879	0.262103
	108	0.255116	0.279256	1.49744	0.327336
	109	0.409509	0.276015	1.22067	0.26831
	110	0.633636	0.340093	1.08284	0.233444
	111	0.599398	0.324402	0.388989	0.206063
	112	0.661274	0.421966	-0.260873	0.331285
	113	0.572136	0.322546	-0.414236	0.375844
	114	0.653556	0.366948	0.187671	0.278987
	115	0.703546	0.353112	0.0288658	0.350399
	116	0.65097	0.357971	0.4889	0.384824
	117	0.455893	0.315185	0.00320884	0.398352
	118	0.55103	0.295181	0.59258	0.290777
	119	0.75905	0.323602	0.92356	0.33385
	120	1.08774	0.314934	1.1985	0.434435
	121	0.878265	0.283393	0.748149	0.274975
	122	0.646525	0.256519	0.795767	0.326903
	123	0.294462	0.279887	0.422657	0.340388
	124	0.259319	0.282735	0.586811	0.366322
	125	0.503885	0.306017	0.80813	0.370778
	126	0.511651	0.233396	1.05873	0.356295
	127	0.710807	0.251565	1.43424	0.37845
	128	0.700794	0.307479	1.64351	0.42668
	129	0.612702	0.377641	1.30814	0.466617
	130	0.575198	0.350801	1.43712	0.452004
	131	0.666901	0.335184	1.41626	0.394741
	132	0.792414	0.354599	1.40052	0.49233
	133	0.812881	0.400164	1.47531	0.539625
	134	0.886971	0.382103	1.44149	0.560638
	135	0.809723	0.395586	1.10655	0.559915
	136	0.664536	0.347673	0.960337	0.544865
	137	0.964337	0.419146	1.18073	0.511952
	138	0.921828	0.358109	1.15022	0.56768
	139	1.03977	0.362965	1.45347	0.726125
	140	0.996044	0.354813	1.21908	0.728792
	141	1.29271	0.501398	1.27798	0.623132
	142	1.25435	0.333133	1.37396	0.607178
	143	1.78554	0.414577	1.17856	0.426503
	144	1.75567	0.392026	1.8045	0.621006
	145	2.0244	0.419582	2.48953	0.539566
	146	1.85543	0.369594	2.56262	0.681687
	147	2.02976	0.376917	2.78061	0.686651
	148	2.18679	0.292854	2.74213	0.71282
	149	2.27972	0.289384	2.5488	0.618458
	150	2.34353	0.296274	2.43665	0.562904
	151	2.25449	0.299988	2.57192	0.51722
	152	2.3659	0.308176	2.69108	0.534551
	153	2.37915	0.413396	2.77419	0.519916
	154	2.36982	0.261344	2.92031	0.493179
	155	2.46377	0.402661	2.71072	0.468556
	156	2.16277	0.403724	3.19847	0.568582
	157	2.18432	0.403989	3.05688	0.543062
	158	2.09918	0.383959	3.36865	0.491532
	159	2.68148	0.402164	3.55532	0.46324
	160	2.33558	0.360514	3.65305	0.568317
	161	2.49071	0.404989	3.42389	0.576628
	162	2.49717	0.402772	3.38308	0.501304
	163	2.77384	0.42555	3.57149	0.527191
	164	2.37805	0.470766	3.63756	0.475518
	165	2.42574	0.487989	4.09583	0.609104
	166	2.25409	0.457995	4.5508	0.685732
	167	2.34482	0.475731	4.35047	0.723868
	168	2.29982	0.464593	3.461	0.534377
	169	2.15654	0.479542	3.13625	0.55292
	170	2.14558	0.540333	2.95019	0.552693
	171	2.14266	0.484208	2.94553	0.589334
	172	2.32395	0.525126	2.62223	0.56163
	173	1.94171	0.501864	3.03238	0.583
	174	2.40297	0.604167	2.98479	0.56023
	175	2.41448	0.53061	2.8953	0.548016
	176	2.50857	0.534839	2.4892	0.634117
	177	2.60153	0.562246	2.22451	0.688073
	178	2.41939	0.567811	2.38639	0.676185
	179	2.51386	0.605722	2.69504	0.684686
	180	2.5101	0.594027	3.22898	0.574097
	181	2.68592	0.675324	3.40954	0.50796
	182	2.64586	0.668658	3.98472	0.566254
	183	2.4271	0.605495	3.91884	0.587813
	184	2.34274	0.661281	3.82996	0.660381
	185	2.5075	0.771926	3.59634	0.665721
	186	2.46951	0.787226	3.92425	0.693344
	187	2.42393	0.782175	4.04284	0.645665
	188	2.7816	0.753369	4.00297	0.688245
	189	2.95966	0.814955	3.83879	0.731413
	190	2.6339	0.731753	3.29843	0.69463
	191	2.29063	0.730241	3.47095	0.684394
	192	2.23687	0.809974	3.22444	0.72359
	193	2.20205	0.769128	3.19311	0.756275
	194	2.22821	0.70394	3.19589	0.766632
	195	2.38583	0.789434	3.36336	0.671825
	196	2.13888	0.683974	3.79968	0.666627
	197	2.43093	0.821761	3.89053	0.761421
	198	2.38502	0.783655	3.5707	0.756165
	199	2.26198	0.831656	3.18051	0.832447
	200	2.23877	0.835313	3.96565	0.983398
	201	2.07341	0.84928	3.77961	1.02005
	202	1.92943	0.86026	3.65448	0.934613
	203	1.85996	0.861052	3.34345	0.964139
	204	1.79392	0.790143	3.54422	0.995778
	205	2.05694	0.794483	3.39307	1.04235
	206	2.00906	0.869219	3.19417	0.999429
	207	1.83084	0.788053	3.55309	0.970815
	208	2.05091	0.877694	3.45651	0.907346
	209	2.10272	0.873106	3.84503	0.834042
	210	2.01279	0.906969	3.37888	0.71495
	211	1.59543	0.810104	3.38474	0.803425
	212	1.76517	0.980087	3.67574	0.838614
	213	1.71768	0.981092	3.76405	0.817955
	214	1.4515	0.83513	3.63468	0.822738
	215	1.15732	0.858944	3.04717	0.908775
	216	1.1363	0.876873	3.03339	0.850206
	217	0.931073	0.760681	2.73963	0.836555
	218	1.35576	0.949244	2.80265	0.820941
	219	0.982172	0.863974	3.2092	0.896133
	220	1.10076	0.991579	2.82871	0.807749
	221	1.15601	1.05154	2.85068	0.842948
	222	1.15109	0.964624	2.71304	0.839188
	223	1.16079	0.957808	2.66995	0.864401
	224	1.14075	0.960054	2.40198	0.848044
	225	1.06122	1.02677	2.30762	0.933912
	226	0.739485	1.007	2.56588	0.933062
	227	0.789172	0.966718	2.54422	0.971191
	228	0.8391	0.917599	2.3591	0.893044
	229	0.827475	0.933616	2.08108	0.897681
	230	0.779239	0.969883	1.79647	0.925875
	231	0.67791	1.04271	1.90327	0.890007
	232	0.647707	1.01142	1.62702	1.01011
	233	0.481506	0.886287	1.37767	1.06724
	234	1.0211	0.998463	1.38978	1.08275
	235	0.769718	0.915568	1.4124	1.08783
	236	0.510956	0.87879	1.597	0.96846
	237	0.383749	0.926121	1.33175	0.96519
	238	0.194754	0.937542	1.53571	1.07368
	239	0.351774	1.0629	0.905593	1.06836
	240	0.223369	0.894846	0.883098	1.0729
	241	0.245763	0.89471	0.908602	1.05932
	242	0.128512	1.07508	1.22095	1.14085
	243	-0.182487	0.993987	1.2044	1.14385
	244	0.352357	1.10685	0.549896	0.989179
	245	0.454312	1.0873	0.803094	0.958511
	246	0.49453	1.12542	1.17812	1.01941
	247	0.776379	1.19583	1.01261	1.04598
	248	0.741683	1.24803	0.974533	1.05762
	249	0.231546	1.04101	1.07845	1.2174
	250	0.158708	1.06863	0.974392	1.24548
	251	-0.0574179	0.989215	0.968887	1.22776
	252	-0.224421	1.00928	0.746413	1.23315
	253	0.0152819	1.20908	0.713178	1.26227
	254	-0.358539	1.10746	0.583287	1.29519
	255	-0.145452	1.15151	0.791931	1.15043
	256	-0.233148	1.12545	0.878855	1.11267
	257	-0.362997	1.22708	0.711563	1.13712
	258	-0.754667	0.955965	0.118389	1.123
	259	-0.305605	1.09747	0.0446764	1.10389
	260	-0.325896	1.03883	0.0066906	1.09349
	261	-0.30471	1.17093	0.298675	1.11146
	262	-0.675909	1.07707	-0.0438474	1.02066
	263	-0.514535	1.2122	-0.0041273	1.01978
	264	-0.865704	1.22705	-0.090134	0.999198
	265	-0.855499	1.16912	-0.217238	1.04664
	266	-0.846995	1.09409	0.217824	1.08469
	267	-0.864921	1.10131	-0.00303062	1.07021
	268	-1.06999	1.04394	-0.507531	1.11463
	269	-1.05526	1.22001	-0.607023	1.13882
	270	-1.02798	1.126	-0.754618	1.14966
	271	-1.00139	1.13681	-0.797125	1.12258
	272	-1.29255	1.13307	-1.00427	1.12904
	273	-1.03179	1.14792	-1.48781	1.01437
	274	-1.32833	1.21977	-1.66931	1.0438
	275	-1.30954	1.2171	-1.80276	1.03857
	276	-1.39447	1.15808	-1.43218	1.03727
	277	-1.41275	1.18039	-1.35906	1.09839
	278	-1.5861	1.19897	-1.48321	1.15225
	279	-1.93125	1.14571	-1.90565	1.08446
	280	-1.74036	1.23843	-1.82361	0.989158
	281	-1.74797	1.3068	-1.78932	1.01144
	282	-1.79975	1.38935	-1.9725	1.06604
	283	-2.15206	1.32113	-2.07779	1.10585
	284	-2.17566	1.33168	-1.98562	1.1557
	285	-2.08992	1.3106	-2.01011	1.10851
	286	-1.94495	1.36156	-2.01679	1.07255
	287	-2.12038	1.31842	-2.32003	1.06769
	288	-2.23439	1.4044	-2.40381	1.09827
	289	-2.43962	1.37351	-2.28116	1.12786
	290	-2.58334	1.3995	-2.3776	1.1195
	291	-2.68927	1.40814	-2.40556	1.16297
	292	-2.51788	1.52921	-2.43485	1.17802
	293	-2.27161	1.54426	-2.40156	1.22341
	294	-2.82306	1.5657	-2.54726	1.26243
	295	-2.52203	1.57834	-2.52692	1.19293
	296	-2.97719	1.46097	-2.42362	1.13148
	297	-2.714	1.50843	-2.51081	1.16391
	298	-2.76183	1.40598	-2.62273	1.19396
	299	-2.50929	1.52412	-2.93133	1.1018
	300	-2.78322	1.54278	-2.93955	1.11313
	301	-2.80968	1.59189	-3.12665	1.0314
	302	-2.83975	1.57051	-3.48979	1.06283
	303	-3.02994	1.49403	-3.60608	1.00342
	304	-3.07103	1.42229	-3.34592	1.04164
	305	-2.98367	1.57424	-3.72295	1.18435
	306	-3.40465	1.65493	-3.87157	1.15092
	307	-3.61444	1.46919	-3.68823	1.12624
	308	-3.31678	1.46446	-3.7332	1.03807
	309	-3.2992	1.47609	-3.84796	1.07471
	310	-3.64642	1.43377	-3.92957	1.01653
	311	-3.45399	1.624	-4.18415	1.07489
	312	-3.25483	1.68251	-4.48339	1.03842
	313	-3.20828	1.53428	-4.50306	1.07185
	314	-3.38689	1.44675	-4.52658	1.06568
	315	-3.21546	1.46153	-4.557	1.01091
	316	-3.06381	1.49925	-4.67557	1.03777
	317	-3.03148	1.44467	-4.57809	1.02235
	318	-2.97177	1.50968	-4.41842	1.02706
	319	-3.18633	1.43761	-4.41896	1.02107
	320	-3.26576	1.37517	-4.65914	1.04811
	321	-2.94789	1.51965	-4.74143	1.16901
	322	-2.8022	1.48637	-5.05981	1.05147
	323	-2.88256	1.56451	-4.99024	1.12992
	324	-2.66145	1.58545	-4.97916	1.02524
	325	-2.85172	1.52902	-4.80066	1.15144
	326	-3.08963	1.49508	-4.61028	1.14211
	327	-2.69707	1.6149	-4.88205	1.14748
	328	-3.07605	1.53718	-5.05412	1.05314
	329	-2.89027	1.62441	-5.13557	1.0239
	330	-2.96213	1.59216	-5.27075	0.996804
	331	-2.69566	1.56176	-5.24584	1.00941
	332	-2.79383	1.53458	-5.41079	1.07708
	333	-2.79269	1.59882	-5.34306	1.06219
	334	-2.65365	1.63505	-5.45508	1.08314
	335	-2.43412	1.62135	-5.34367	1.01841
	336	-2.67887	1.53308	-5.33059	0.960462
	337	-2.4635	1.47202	-5.14399	0.856042
	338	-2.88864	1.46002	-5.25479	0.951791
	339	-3.03984	1.49808	-5.37658	1.0645
	340	-3.02733	1.52737	-5.66051	1.12341
	341	-2.991	1.56977	-5.7835	1.21703
	342	-2.95788	1.52488	-5.38229	1.09935
	343	-3.25592	1.48011	-5.68348	1.19881
	344	-3.02819	1.5524	-5.5237	0.990792
	345	-3.07933	1.61537	-5.9308	1.11648
	346	-3.26245	1.49124	-5.72515	0.951316
	347	-2.70212	1.5861	-5.50759	1.05323
	348	-3.09756	1.54412	-5.59547	0.990106
	349	-2.91509	1.50483	-5.58421	1.02074
	350	-2.73235	1.57161	-5.32889	1.11552
	351	-2.73679	1.59255	-5.35058	1.07957
	352	-2.6952	1.68627	-5.50794	1.08349
	353	-2.85772	1.64734	-5.73867	1.22698
	354	-3.09474	1.65142	-5.54719	1.28763
	355	-3.16714	1.73155	-5.66918	1.22174
	356	-3.24198	1.65999	-5.83302	1.22635
	357	-3.20957	1.67192	-5.93362	1.28151
	358	-3.03667	1.61931	-5.62255	1.27931
	359	-2.91233	1.55668	-5.48589	1.20402
	360	-2.55665	1.41552	-5.08776	1.14387
	361	-2.32698	1.39779	-5.07773	1.17611
	362	-2.12427	1.47747	-5.11346	1.14434
	363	-2.41114	1.50848	-5.22487	1.05466
	364	-2.5441	1.40876	-5.10077	0.987489
	365	-2.60371	1.39473	-4.83972	0.99215
	366	-2.55884	1.42301	-4.74346	1.01019
	367	-3.01501	1.3482	-4.73092	1.01131
	368	-2.84012	1.42117	-4.87076	1.05619
	369	-3.10199	1.36739	-4.70151	1.08654
	370	-3.08242	1.3424	-4.78779	1.17238
	371	-2.94764	1.35654	-4.90343	1.1031
	372	-2.6967	1.37894	-5.29126	0.990154
	373	-2.89496	1.36283	-5.19352	1.05154
	374	-3.07095	1.32744	-4.99019	0.9763
	375	-2.81671	1.45512	-5.34169	1.16152
	376	-2.54496	1.382	-5.84337	1.10864
	377	-2.79249	1.30881	-5.88005	1.1366
	378	-2.77964	1.43868	-6.37303	1.07281
	379	-2.87413	1.37902	-5.9158	0.975535
	380	-2.67894	1.42197	-5.37489	0.890456
	381	-2.88119	1.41625	-5.30209	0.938164
	382	-2.85948	1.475	-5.20108	1.10197
	383	-2.82345	1.40781	-5.61704	1.01553
	384	-2.62923	1.53937	-5.65161	1.1299
	385	-2.81989	1.34014	-5.38064	1.02433
	386	-2.78332	1.43663	-5.3142	1.06428
	387	-2.70814	1.36563	-5.7486	1.08127
	388	-2.79315	1.33772	-5.85534	0.984087
	389	-2.86224	1.28792	-5.78666	0.979509
	390	-2.87052	1.28968	-5.49538	1.02628
	391	-2.76156	1.37168	-5.46535	1.11319
	392	-2.75212	1.49937	-5.35664	1.0575
	393	-2.90917	1.47206	-5.54788	1.16375
	394	-3.03737	1.40848	-5.48832	1.08268
	395	-2.81022	1.45485	-5.33225	1.15051
	396	-3.13296	1.35704	-5.1261	1.21062
	397	-2.8715	1.45071	-5.41012	1.27483
	398	-2.89314	1.38886	-5.48841	1.21848
	399	-3.03158	1.26457	-5.67652	1.20336
	400	-4.47015	1.33854	-5.45226	1.24801
	401	-4.73996	1.39608	-5.49176	1.21347
	402	-4.7368	1.43606	-5.10969	1.15623
	403	-4.31259	1.36456	-5.3845	1.07173
	404	-4.24558	1.31929	-5.22924	1.05086
	405	-4.25722	1.33657	-5.12893	1.10946
	406	-4.33476	1.28547	-5.41417	1.24777
	407	-4.14834	1.27983	-5.82044	1.17504
	408	-4.43936	1.47432	-5.67107	1.22619
	409	-4.36917	1.55261	-6.12014	1.19166
	410	-4.4104	1.47293	-6.50301	1.26693
	411	-4.42817	1.38782	-6.56255	1.31415
	412	-4.54274	1.31083	-6.12063	1.32471
	413	-4.55869	1.30019	-6.22203	1.26758
	414	-4.50421	1.31281	-5.90034	1.22575
	415	-4.31868	1.40432	-6.00811	1.23233
	416	-4.25356	1.38597	-5.84134	1.25944
	417	-4.30704	1.27461	-5.80611	1.27219
	418	-4.60893	1.28172	-5.82885	1.17858
	419	-4.60077	1.39856	-6.15604	1.28023
	420	-4.75176	1.46206	-6.40083	1.2825
	421	-4.77623	1.42507	-6.9654	1.40882
	422	-4.81962	1.46195	-6.65388	1.2979
	423	-4.57812	1.49963	-6.43749	1.32078
	424	-4.45363	1.44266	-6.25978	1.20987
	425	-4.445	1.40868	-5.92639	1.23231
	426	-4.50534	1.35415	-5.6929	1.26861
	427	-4.40964	1.38666	-5.86148	1.24969
	428	-4.51951	1.38961	-6.10057	1.32255
	429	-4.63346	1.43395	-6.40376	1.29663
	430	-4.89163	1.30219	-6.1293	1.32814
	431	-4.63477	1.33024	-5.95993	1.3132
	432	-4.66336	1.38442	-5.80314	1.42391
	433	-4.46437	1.48111	-5.67744	1.42865
	434	-4.36931	1.47417	-5.61822	1.42068
	435	-4.29602	1.4519	-5.85349	1.44439
	436	-4.40813	1.4204	-5.62339	1.35531
	437	-4.55143	1.31277	-5.56636	1.4876
	438	-4.18593	1.27029	-5.0713	1.34234
	439	-4.14224	1.3473	-5.28778	1.46524
	440	-4.11888	1.31074	-4.78026	1.43702
	441	-4.5679	1.34709	-5.24492	1.6133
	442	-4.54129	1.30853	-5.48067	1.5379
	443	-4.42735	1.44078	-5.16782	1.50147
	444	-4.23396	1.34876	-4.95291	1.37631
	445	-4.6166	1.47748	-5.27169	1.39558
	446	-4.68173	1.43889	-6.10439	1.49157
	447	-4.67215	1.45142	-6.26133	1.52599
	448	-4.51802	1.46494	-6.06782	1.54751
	449	-4.41743	1.51936	-6.21811	1.53892
	450	-4.48438	1.50414	-6.08447	1.4291
	451	-4.48862	1.38464	-6.2044	1.32101
	452	-4.09981	1.45762	-5.57155	1.29391
	453	-4.18597	1.44734	-5.5684	1.31995
	454	-4.22248	1.55353	-5.48563	1.43446
	455	-4.0298	1.42043	-5.54869	1.38327
	456	-4.57323	1.50768	-5.60346	1.52545
	457	-4.47788	1.30406	-5.48226	1.41225
	458	-4.71396	1.33696	-5.57429	1.55405
	459	-4.67205	1.31526	-5.79263	1.48793
	460	-4.41629	1.45819	-5.78582	1.5267
	461	-4.67383	1.47178	-6.33003	1.48555
	462	-4.78397	1.4401	-6.27182	1.42203
	463	-4.63277	1.37432	-6.27755	1.44647
	464	-4.40279	1.38567	-6.30542	1.43822
	465	-4.32803	1.37029	-6.34903	1.50769
	466	-4.49468	1.21226	-6.239	1.50043
	467	-4.53513	1.25153	-6.10415	1.4463
	468	-4.55151	1.42643	-6.37918	1.55555
	469	-4.46377	1.40217	-6.89167	1.61707
	470	-4.22506	1.10032	-6.759	1.64435
	471	-4.26334	1.10082	-5.79722	1.54801
	472	-4.42705	1.3406	-6.01514	1.5863
	473	-4.54171	1.36396	-6.00908	1.54597
	474	-4.49895	1.33784	-5.77008	1.50948
	475	-4.49871	1.27842	-5.78653	1.58508
	476	-4.47269	1.24274	-5.36814	1.57333
	477	-4.66926	1.37203	-5.73942	1.67377
	478	-4.49302	1.42251	-5.24003	1.61795
	479	-4.07284	1.5304	-5.59261	1.48588
	480	-4.16923	1.62031	-5.22619	1.5431
	481	-3.67475	1.40231	-5.57756	1.49468
	482	-3.96511	1.4835	-6.04289	1.54585
	483	-3.69855	1.51116	-6.23703	1.55484
	484	-3.86421	1.54967	-5.93828	1.62727
	485	-3.83537	1.60017	-5.98897	1.68116
	486	-3.75879	1.51079	-5.84678	1.63512
	487	-3.5291	1.54083	-5.9176	1.58935
	488	-3.80264	1.54847	-6.00049	1.59952
	489	-3.80283	1.48898	-6.08318	1.69294
	490	-4.0451	1.44555	-6.26442	1.72121
	491	-3.85919	1.3559	-5.92161	1.67886
	492	-3.96559	1.42927	-5.86577	1.72965
	493	-3.97437	1.63923	-5.7145	1.7455
	494	-3.86809	1.65801	-5.94832	1.79615
	495	-4.03935	1.71285	-6.01042	1.80419
	496	-3.9607	1.81501	-6.25364	1.78768
	497	-4.47195	1.73229	-6.19301	1.7674
	498	-3.82054	1.54819	-5.90244	1.80309
	499	-3.70299	1.5036	-5.64262	1.8522
	500	-3.818	1.52271	-5.70286	1.85404
	501	-4.21064	1.59653	-5.9505	1.84476
	502	-4.62147	1.6194	-6.38334	1.88845
	503	-4.51282	1.56161	-6.3152	1.87256
	504	-4.44814	1.62038	-6.45859	1.86936
	505	-4.52445	1.66712	-6.16558	1.94486
	506	-4.44767	1.67236	-5.92069	1.93174
	507	-4.30661	1.32199	-5.61699	1.83642
	508	-4.15628	1.41066	-5.70043	1.77542
	509	-4.0646	1.44311	-5.4825	1.78174
	510	-4.27048	1.56047	-5.64412	1.78203
	511	-4.04737	1.57806	-5.42679	1.75176
	512	-3.92694	1.55011	-5.04917	1.73135
	513	-4.08044	1.53506	-4.9872	1.76763
	514	-4.0302	1.57249	-5.22151	1.78837
	515	-4.10936	1.41766	-5.3575	1.84396
	516	-3.94665	1.36283	-5.67873	1.83134
	517	-4.20744	1.31428	-5.12369	1.85747
	518	-4.49714	1.38025	-5.05651	1.8928
	519	-4.39061	1.42717	-5.20321	1.88291
	520	-4.29388	1.50256	-5.15142	1.82344
	521	-4.43319	1.62013	-4.98348	1.89119
	522	-4.39868	1.61354	-5.3896	1.78877
	523	-4.61489	1.57897	-5.1895	1.78218
	524	-4.70948	1.51691	-5.44381	1.75429
	525	-4.56076	1.40889	-5.09692	1.76467
	526	-4.19144	1.44562	-4.9714	1.74259
	527	-4.06038	1.42132	-4.92447	1.83148
	528	-4.25361	1.38117	-5.23635	1.85451
	529	-4.51946	1.62286	-5.50954	1.94882
	530	-4.69231	1.62055	-5.36891	1.91045
	531	-4.43792	1.62477	-5.15697	1.92849
	532	-4.65268	1.6122	-4.80359	1.88591
	533	-4.71359	1.68555	-5.00916	1.85378
	534	-4.28317	1.62055	-4.96163	1.79355
	535	-4.21975	1.54485	-5.11962	1.74111
	536	-4.35909	1.57691	-5.13606	1.6894
	537	-4.41104	1.55827	-5.12328	1.76902
	538	-4.29437	1.51149	-4.94529	1.79036
	539	-4.10693	1.32876	-4.7591	1.73264
	540	-4.05172	1.35689	-4.87204	1.78605
	541	-4.12569	1.43065	-5.80827	1.79966
	542	-3.99675	1.60809	-6.01333	1.93144
	543	-4.01176	1.59639	-5.58249	1.83527
	544	-4.16279	1.60848	-5.69796	1.88328
	545	-4.21196	1.55394	-5.72784	1.86741
	546	-4.24754	1.54737	-5.71234	1.93061
	547	-4.26425	1.56244	-5.75249	1.88941
	548	-4.22611	1.70707	-5.72809	1.85266
	549	-4.21498	1.70459	-5.79682	1.83766
	550	-4.2346	1.44788	-5.68899	1.79466
	551	-4.52751	1.46626	-6.11517	1.90784
	552	-4.46486	1.46384	-6.37167	1.86312
	553	-4.69984	1.58636	-6.97652	1.95344
	554	-4.12536	1.41691	-6.6107	1.91708
	555	-4.18047	1.57424	-7.00111	1.97392
	556	-4.42713	1.59442	-6.72292	2.00787
	557	-4.50878	1.64469	-6.69017	2.00646
	558	-4.67685	1.67597	-6.43872	2.02823
	559	-4.45429	1.56389	-6.30726	1.92404
	560	-4.84097	1.58019	-6.51384	1.86767
	561	-4.395	1.50735	-5.73033	1.81126
	562	-3.92397	1.25445	-5.28409	1.83104
	563	-3.68752	1.27362	-5.1756	1.84818
	564	-3.70078	1.19105	-5.37807	1.88867
	565	-3.66256	1.16252	-5.25273	1.87702
	566	-3.82816	1.21249	-5.30161	1.93953
	567	-3.8543	1.2231	-5.00389	2.1072
	568	-3.65119	1.32697	-5.27709	2.16053
	569	-3.7938	1.52432	-5.55126	2.08074
	570	-4.00528	1.43769	-5.95299	2.12995
	571	-4.0206	1.42406	-5.75306	1.94401
	572	-4.14236	1.40839	-5.85195	2.01255
	573	-3.94938	1.32445	-5.65953	1.94937
	574	-3.9981	1.2873	-5.81388	1.99712
	575	-3.89968	1.28666	-5.80492	2.03111
	576	-3.94896	1.35044	-5.84052	2.06586
	577	-4.0018	1.35773	-5.89455	2.11104
	578	-4.0928	1.31863	-5.72348	2.13091
	579	-4.26443	1.31893	-5.45715	2.14025
	580	-4.11569	1.40881	-5.2114	2.20093
	581	-4.15157	1.39954	-5.09331	2.17518
	582	-4.30113	1.46291	-5.19963	2.13547
	583	-4.16535	1.39205	-5.25839	2.03178
	584	-4.09084	1.36899	-5.3594	2.03724
	585	-4.03987	1.44722	-5.62264	2.12992
	586	-4.09919	1.54472	-5.40452	2.05807
	587	-4.11598	1.58688	-5.24645	2.10777
	588	-4.34543	1.60706	-5.73244	2.13398
	589	-4.26392	1.51744	-6.03192	2.16967
	590	-4.35436	1.50524	-5.95878	2.17385
	591	-4.19613	1.49755	-5.72278	2.07918
	592	-4.30712	1.45758	-5.51936	2.09714
	593	-4.41777	1.51494	-4.92323	2.12282
	594	-3.97346	1.58325	-4.59566	2.12191
	595	-3.6956	1.57799	-4.80311	2.19658
	596	-3.83364	1.55217	-5.05114	2.1474
	597	-3.94305	1.45485	-4.83126	2.08271
	598	-4.34925	1.5165	-5.05774	2.11751
	599	-4.68096	1.51704	-5.48101	2.13083

## Sheet: Fig. 6c
	No graph displayed on Fig. 6c

## Sheet: Fig. 6d
	Positive control									Glug Knock-down
	Time traces						Area over curve			Time traces						Area over curve
		5x Unpaired		5x Paired			5x Unpaired	5x Paired			5x Unpaired		5x Paired			5x Unpaired	5x Paired
	Time (s)	Mean	SEM	Mean	SEM		1.16383	1.18029		Time (s)	Mean	SEM	Mean	SEM		1.16039	1.24377
	0	-3.12219	0.501011	-2.52549	0.391349		0.931816	0.946721		0	-4.69019	0.689979	-2.75883	0.805866		0.777885	1.24377
	1	-3.12219	0.501011	-2.52549	0.391349		1.106	1.28076		1	-2.58228	0.178338	-2.09565	0.608482		0.883341	1.57669
	2	-2.07824	0.518329	-1.33229	0.327126		0.873305	1.21168		2	-2.20113	0.360799	-1.14764	0.555875		0.825249	1.45277
	3	-1.5564	0.486424	-0.988172	0.35098		0.902387	1.27771		3	-2.06236	0.316102	-0.905869	0.472971		1.06134	1.10724
	4	-0.687776	0.350459	-0.7538	0.239357		1.07474	1.10516		4	-0.202145	0.0906593	-0.616676	0.402232		1.10724	1.05809
	5	-0.383378	0.291911	-0.0428948	0.153065		1.06411	1.13163		5	-0.648603	0.232349	-0.0776249	0.3671		1.16039	1.2965
	6	-0.383378	0.291911	-0.0428948	0.417131		0.906276	1.24789		6	-0.94389	0.159114	-0.0074406	0.360377		0.6197	1.45468
	7	-0.595618	0.308051	-0.156164	0.5304		1.03898	1.2571		7	-1.21115	0.0992218	-0.500249	0.517988		0.936069	1.52396
	8	-0.595618	0.308051	-0.379223	0.753459		0.847687	1.19269		8	-0.851072	0.263047	-0.762513	0.561792		1.45799	1.18912
	9	-0.511042	0.416952	-0.379223	0.804378		1.0789	0.904286		9	-0.932475	0.605515	-0.410168	0.667911		1.06134	1.15997
	10	-0.388406	0.435338	-0.10728	0.656024		1.01197	1.33067		10	-0.736791	0.335225	-0.193595	0.692392		0.949056	1.11081
	11	-0.388406	0.435338	0.377787	0.35662					11	-1.18504	0.603488	0.410771	0.380906
	12	-0.884211	0.465885	0.377787	0.35662					12	0.0453962	0.288626	0.286773	0.392528
	13	-1.44872	0.599193	0.363721	0.406832					13	-1.93297	1.06578	-0.189933	0.463018
	14	-1.44872	0.599193	0.363721	0.446227					14	-0.666108	0.723094	-0.111802	0.490492
	15	-1.10036	0.672548	0.478698	0.464856					15	-1.97356	0.445198	-0.103691	0.558132
	16	-0.605487	0.226504	0.64649	0.515303					16	-1.27503	0.0777412	-0.136246	0.622268
	17	-0.605487	0.226504	0.965505	0.581228					17	-0.681369	0.253499	-0.0206345	0.682248
	18	-0.716334	0.276181	1.06833	0.478403					18	-0.933574	0.233561	0.245698	0.556429
	19	-0.716334	0.276181	1.06833	0.447782					19	-0.350783	0.102805	0.305277	0.476198
	20	-0.565195	0.199257	0.768411	0.471291					20	-1.25273	0.726463	0.177268	0.544312
	21	-0.565195	0.199257	0.538035	0.396364					21	-0.107186	0.11067	0.177268	0.593094
	22	-0.657548	0.257155	0.271625	0.262392					22	0.0663168	0.353925	-0.0234926	0.488885
	23	-0.657548	0.257155	0.060998	0.473019					23	-0.0503573	0.379123	0.126266	0.46723
	24	-0.408324	0.557484	0.060998	0.487965					24	-0.303591	0.300778	0.346342	0.531374
	25	0.212414	0.623607	0.229818	0.546977					25	-0.307317	0.152334	0.673293	0.543831
	26	0.585506	0.75595	0.244625	0.613282					26	-0.113384	0.181542	0.49471	0.504503
	27	0.585506	0.75595	0.273758	0.622378					27	-0.320364	0.121493	0.32434	0.47529
	28	0.265902	0.605548	0.440147	0.607491					28	-0.541503	0.164303	0.331558	0.480285
	29	0.0889118	0.284539	0.865777	0.488745					29	-0.480033	0.221045	0.536318	0.377977
	30	-0.100182	0.251293	1.00532	0.349201					30	0.246167	0.280665	0.724308	0.404008
	31	-0.397672	0.441409	1.00532	0.317854					31	0.246167	0.280665	0.251616	0.40632
	32	-0.786286	0.447686	0.836122	0.355854					32	-0.040126	0.147239	-0.121738	0.381774
	33	-1.11017	0.44302	0.795881	0.388558					33	-0.715957	0.122824	-0.0615966	0.399063
	34	-1.11017	0.44302	0.731277	0.386618					34	-0.598366	0.325762	-0.231532	0.416395
	35	-0.76974	0.357126	0.468596	0.4124					35	-0.498131	0.247547	0.158832	0.491078
	36	-0.0302756	0.544593	0.023429	0.365558					36	0.841396	0.372658	-0.0569445	0.361591
	37	-0.0302756	0.544593	-0.303404	0.280548					37	1.17395	0.271951	0.0424781	0.438295
	38	-0.558764	0.318303	-0.321796	0.241261					38	0.115709	0.441462	-0.190855	0.290342
	39	-0.558764	0.318303	-0.321796	0.241261					39	-0.371707	0.30584	-0.166739	0.390929
	40	0.109766	0.33226	-0.240512	0.296609					40	-0.479143	0.264497	-0.448326	0.357207
	41	0.919397	0.502914	-0.200544	0.296467					41	-0.367154	0.295466	-0.136007	0.248344
	42	1.49228	0.458327	-0.116746	0.212669					42	-0.188413	0.357773	-0.084257	0.325064
	43	1.49228	0.458327	0.128226	0.265073					43	0.486894	0.187887	0.451038	0.257917
	44	1.07551	0.0850056	0.28325	0.239136					44	0.486894	0.187887	0.349842	0.344996
	45	0.40736	0.214015	0.28325	0.239136					45	1.0883	0.382951	0.196778	0.500773
	46	-0.235632	0.23414	-0.281066	0.111638					46	0.607323	0.486039	-0.523743	0.46014
	47	-0.441445	0.1996	-0.525883	0.184606					47	-0.190554	0.2562	-0.470393	0.52008
	48	-0.6871	0.0264575	-0.525883	0.184606					48	-0.229866	0.143909	-0.291985	0.438497
	49	-1.08496	0.424315	-0.215157	0.198082					49	-1.43219	0.388577	-0.0136221	0.609725
	50	-1.08496	0.500266	-0.215157	0.201609					50	-1.03032	0.410228	0.525344	0.554561
	51	-0.605277	0.409483	-0.228227	0.214679					51	-1.09183	0.117143	-0.0470959	0.415966
	52	-0.524381	0.385299	-0.49876	0.294419					52	0.357622	0.76486	-0.0430345	0.353815
	53	-0.524381	0.385299	-0.516158	0.311816					53	1.06516	0.603309	-0.329519	0.525943
	54	-0.879846	0.159369	-0.516158	0.359814					54	0.774719	0.728461	-0.545848	0.579327
	55	-0.879846	0.159369	-0.193285	0.282461					55	-0.0288478	0.3826	-0.252716	0.506186
	56	0.0839701	0.296418	0.1704	0.25113					56	-0.200078	0.382812	-0.0081868	0.48235
	57	1.75701	0.602368	0.591948	0.240393					57	0.564058	0.480475	0.550083	0.471708
	58	2.76658	0.465084	0.591948	0.698888					58	1.65077	0.834584	0.923191	0.709083
	59	2.76658	0.465084	0.577256	0.904796					59	1.59006	0.862961	0.879059	0.917008
	60	1.85068	0.300233	0.577256	1.00661					60	0.73632	0.531905	0.844213	1.10417
	61	0.643403	0.647638	0.790713	1.07944					61	-0.256182	0.452826	0.954038	0.984095
	62	-0.0563918	0.720859	0.790713	1.07944					62	-0.854162	0.352761	1.27106	0.556238
	63	-0.0563918	0.720859	0.751245	0.486312					63	-0.896407	0.34091	1.26783	0.617792
	64	0.680242	0.280357	-0.117063	0.290173					64	-0.103216	0.330302	0.625801	0.410372
	65	1.09451	0.478963	-0.220521	0.393631					65	1.55269	0.76134	0.63512	0.43583
	66	1.48663	0.486714	-0.220521	0.43098					66	1.58062	0.74899	0.695428	0.591905
	67	1.48663	0.486714	0.370004	0.656373					67	1.78562	0.89412	0.948635	0.700979
	68	1.38146	0.639792	0.370004	0.872172					68	-0.0535945	0.289415	1.31248	0.756686
	69	1.34618	0.675069	0.348455	0.893721					69	1.21293	0.868874	1.52186	0.824345
	70	1.22251	0.798735	-0.117529	0.870738					70	1.69148	1.1772	1.39972	0.938444
	71	1.1247	0.783632	-0.346341	0.614974					71	1.81885	1.14637	1.35292	1.02661
	72	0.593351	0.6256	-0.376326	0.409253					72	1.00113	0.654419	1.39988	0.982177
	73	0.119398	0.622083	-0.390057	0.422984					73	0.040006	0.22308	1.24113	0.891158
	74	-0.0479721	0.574011	-0.390057	0.449956					74	-0.274287	0.284304	0.746977	0.606064
	75	-0.0479721	0.527787	-0.11095	0.534587					75	0.85443	0.946464	0.441217	0.719211
	76	-0.0199708	0.499786	-0.11095	0.534587					76	0.782845	0.96543	0.651602	0.624706
	77	0.0075362	0.489282	-0.114548	0.479191					77	0.208597	0.487957	0.507106	0.550357
	78	0.243795	0.552166	-0.466373	0.357597					78	-0.134055	0.541746	0.0432934	0.423312
	79	0.479416	0.616772	-0.466373	0.357597					79	0.0188836	0.616286	-0.339045	0.552879
	80	0.49465	0.672607	-0.114927	0.271342					80	-0.168121	0.796474	-0.0397351	0.592938
	81	0.569901	0.731207	0.222658	0.252289					81	1.19681	1.24971	0.351737	0.669335
	82	0.704785	0.596323	0.326208	0.215565					82	1.37959	1.20309	0.72699	0.469999
	83	0.733083	0.538851	0.466139	0.252708					83	0.0443703	0.186353	1.26356	0.402284
	84	0.857884	0.41405	0.561611	0.244288					84	0.252035	0.182443	1.29276	0.431586
	85	1.12441	0.536349	0.561611	0.244288					85	1.05533	0.404002	1.22154	0.471051
	86	1.12441	0.536349	0.297413	0.331914					86	1.04377	0.409165	-0.0630163	0.889135
	87	0.892578	0.746124	0.165398	0.462622					87	0.0699182	0.408152	-0.276359	0.95473
	88	0.892578	0.746124	0.165398	0.462622					88	-0.304459	0.457713	-0.276359	0.95473
	89	1.98208	0.671505	0.542701	0.382456					89	0.757336	0.858398	0.599502	0.684461
	90	2.40628	0.684361	0.666229	0.306385					90	0.869351	0.867199	0.813631	0.663867
	91	2.40628	0.684361	0.666229	0.306385					91	1.25647	0.671518	0.697786	0.665786
	92	2.01427	0.634853	0.666229	0.306385					92	-0.0161299	0.31564	0.537006	0.627373
	93	1.92337	0.494061	0.887658	0.474513					93	0.0670149	0.247658	0.862981	0.64104
	94	1.86903	0.486319	0.887658	0.474513					94	1.25773	0.581233	1.34381	0.559226
	95	1.60535	0.547386	0.347282	0.595986					95	1.51955	1.02177	1.16762	0.705909
	96	1.07194	0.427381	0.00659375	0.651947					96	1.2279	1.00614	1.14192	0.76702
	97	1.07194	0.427381	0.00659375	0.651947					97	1.97362	1.37173	0.997579	0.819757
	98	1.15526	0.38492	0.0900656	0.66742					98	1.7747	0.84871	0.915214	0.765135
	99	1.15526	0.622546	0.154858	0.678258					99	1.79473	0.840767	0.38618	0.891075
	100	0.991629	0.786172	0.154858	0.678258					100	1.42964	0.901836	0.736255	0.710982
	101	0.749263	0.891686	0.154858	0.507945					101	0.820735	0.70161	-0.0608771	0.887217
	102	0.749263	0.891686	0.264889	0.397914					102	1.56389	1.3777	1.03619	0.46853
	103	1.21547	0.633535	0.749698	0.322566					103	0.88749	0.69905	0.841274	0.511981
	104	1.21547	0.633535	0.761991	0.478532					104	0.621771	0.568912	0.737294	0.429078
	105	1.33031	0.579677	0.761991	0.478532					105	0.444855	0.215992	0.664386	0.446374
	106	1.33031	0.579677	0.732808	0.452048					106	0.37462	0.212044	0.610284	0.428256
	107	1.79524	0.608517	0.673631	0.452336					107	0.525863	0.367133	0.612817	0.510326
	108	1.85193	0.814895	0.385926	0.740041					108	0.396085	0.673407	0.10292	0.883942
	109	1.85193	0.814895	0.324604	0.818852					109	-0.388524	0.643171	-0.206817	0.993675
	110	1.60338	0.862944	0.324604	0.98394					110	-0.181312	0.546317	0.197875	0.809049
	111	1.1678	0.813009	0.324604	0.98394					111	-0.836622	0.311588	0.179111	0.756584
	112	1.1678	0.813009	0.17256	0.841633					112	-0.440203	0.205225	0.143012	0.682902
	113	1.77506	0.96743	-0.229774	0.666233					113	0.107875	0.440839	-0.453602	0.779353
	114	2.89262	1.0253	-0.519423	0.486345					114	1.17896	0.98373	-0.546115	0.736085
	115	2.89262	1.0253	-0.519423	0.486345					115	2.36734	1.37984	-0.307814	0.679301
	116	2.68501	0.801612	-0.374204	0.406864					116	1.35822	1.00888	-0.187941	0.660724
	117	2.68501	0.632447	0.276584	0.489744					117	1.7219	1.05774	0.412682	0.735223
	118	2.71774	0.599721	0.625419	0.660662					118	1.00785	0.775717	0.541606	0.770541
	119	2.75298	0.893864	0.625419	0.722047					119	1.41445	0.879391	0.603013	0.808505
	120	2.75298	0.893864	0.556048	0.791418					120	1.00785	0.775717	0.572297	0.839645
	121	1.83875	0.764795	0.351731	0.808048					121	-0.611704	0.570663	0.013547	1.00597
	122	1.83875	0.764795	0.00719689	0.834889					122	0.920227	0.434285	-0.414519	1.06485
	123	2.03949	0.699226	-0.274977	0.858654					123	1.48538	0.573278	-0.527928	1.01861
	124	2.03949	0.699226	-0.274977	0.858654					124	1.48538	0.573278	-0.163554	0.766313
	125	1.09252	0.806356	-0.189034	1.01237					125	0.212518	0.554389	0.0235651	0.788511
	126	0.753714	0.945997	-0.143241	1.179					126	0.00818021	0.606142	-0.160131	0.931049
	127	0.753714	0.945997	-0.143241	1.179					127	0.0896282	0.615219	-0.0674777	0.951611
	128	1.03199	0.839787	-0.22629	1.08113					128	0.0679164	0.694739	0.236363	0.914427
	129	1.4329	0.742211	-0.522643	0.963717					129	1.08422	0.745868	0.0782683	1.08107
	130	1.57366	0.64995	-0.770155	1.02342					130	1.0814	1.0003	0.0452758	1.07004
	131	1.57366	0.64995	-0.854506	1.10777					131	1.55346	0.792319	-0.463969	1.4104
	132	1.30624	0.917371	-0.854506	1.17169					132	0.633405	0.678092	-0.555837	1.23345
	133	1.30624	0.947139	-0.720565	1.14128					133	-0.173076	0.0854929	-0.764659	1.08528
	134	2.15561	1.0612	-0.678073	1.20996					134	0.11296	0.106508	-0.708581	1.12889
	135	3.01179	0.946232	-0.678073	1.20996					135	2.54957	0.929742	-0.343355	1.19044
	136	3.01179	0.946232	-0.675287	1.25027					136	2.44307	0.989078	-0.0262687	0.982855
	137	2.20012	0.720925	-0.558526	1.13885					137	1.07699	0.530357	-0.110521	0.869958
	138	2.20012	0.687458	-0.300142	1.1341					138	0.639233	0.599679	0.0157952	0.805884
	139	2.22248	0.569345	-0.118557	1.16117					139	0.91143	0.636908	-0.408113	1.0161
	140	2.22248	0.569345	0.0718101	0.970805					140	1.4035	0.939924	0.137947	0.93311
	141	1.92791	0.594255	0.0718101	0.891298					141	1.56951	0.865485	-0.547789	1.01394
	142	1.38881	0.507139	-0.43565	1.07705					142	1.81897	0.83113	-0.686098	1.25278
	143	1.22264	0.535994	-0.497328	1.13873					143	1.10433	0.675388	-0.380885	1.03119
	144	1.22264	0.535994	-0.497328	1.29311					144	0.731463	0.225964	-0.396289	1.135
	145	1.81829	0.722814	-0.370683	1.329					145	0.440206	0.360958	-0.168248	1.23164
	146	2.35287	0.834262	-0.370683	1.329					146	1.22772	0.851719	-0.319209	1.30322
	147	2.67068	0.931901	-0.575241	1.37284					147	1.73759	0.996941	-0.449339	1.42962
	148	2.67068	0.931901	-0.736802	1.36949					148	1.4433	0.823638	-1.04914	1.38272
	149	2.02085	0.880094	-1.15628	1.33563					149	0.610452	0.59495	-1.37319	1.33188
	150	1.32733	0.871548	-1.41446	1.28723					150	-0.131583	0.286036	-1.82497	1.08725
	151	0.933979	0.747719	-1.41446	1.28723					151	-0.724891	0.284644	-1.64077	1.18965
	152	0.631935	0.598446	-1.12898	1.39772					152	-0.0625334	0.320193	-1.36503	1.22382
	153	0.631935	0.598446	-1.12898	1.45619					153	-0.0389322	0.276963	-0.957829	1.1893
	154	0.66637	0.775453	-1.21376	1.54096					154	0.0382539	0.275692	-0.893491	1.17387
	155	0.709977	1.0327	-1.78557	1.60937					155	-0.362251	0.166356	-1.6555	1.23001
	156	1.19314	1.08744	-1.78557	1.48836					156	-0.283333	0.319816	-1.70972	1.31652
	157	1.98328	1.11238	-1.75094	1.45373					157	0.841329	0.857119	-2.0211	1.38258
	158	2.40556	1.13943	-1.36357	1.27433					158	0.296623	0.654184	-1.60994	1.35743
	159	2.40556	1.13943	-1.06949	1.17059					159	1.27741	0.974114	-1.13172	1.20693
	160	1.92694	1.31341	-0.630445	1.16452					160	-0.315932	0.797061	-0.793542	1.1673
	161	1.88171	1.24162	0.144911	1.27228					161	-0.152021	0.759856	-0.146679	1.25573
	162	1.88171	1.24162	0.144911	1.27228					162	-0.471999	0.598886	-0.212657	1.4321
	163	2.31702	1.0045	-0.474423	1.58063					163	0.617242	0.612784	-0.713467	1.53102
	164	2.31702	1.0045	-1.06437	1.63522					164	2.0874	1.06117	-1.27285	1.69147
	165	1.84444	1.02702	-1.06437	1.56557					165	1.54855	1.12923	-0.876209	1.57923
	166	1.11402	1.15217	-0.763228	1.21948					166	0.439137	0.726578	-1.16801	1.4183
	167	1.11402	1.15217	-0.763228	1.21948					167	-0.0559918	0.78178	-0.521114	1.13956
	168	1.11574	1.27105	-0.750602	1.13759					168	-0.0256581	0.341129	-1.17742	0.976081
	169	1.96089	1.01658	-0.750602	1.13759					169	0.234608	0.266568	-1.13305	1.16541
	170	3.31444	0.759455	-0.00985717	1.33084					170	1.96775	0.900393	-0.764311	1.42249
	171	3.31444	0.759455	0.306081	1.15444					171	1.82604	0.965256	-0.525057	1.47319
	172	1.98905	0.854555	0.306081	1.15444					172	0.119671	0.460625	-0.513362	1.25502
	173	1.40254	1.12767	0.0698584	1.20476					173	0.139889	0.454944	-0.685815	1.21045
	174	1.26446	1.156	-0.228821	1.42193					174	0.190647	0.613458	-0.911579	1.34289
	175	0.669374	1.62212	-0.569106	1.57394					175	-0.474935	1.07276	-0.808476	1.39037
	176	0.0248856	1.59689	-0.90321	1.56621					176	-0.382653	1.07252	-0.896726	1.33654
	177	0.0248856	1.10804	-0.90321	1.44535					177	-0.185914	0.969464	-0.953856	1.30048
	178	0.0974313	1.03549	-0.781345	1.32349					178	-0.051778	0.491325	-0.923856	1.17728
	179	0.820002	1.28563	-0.507736	1.3738					179	-0.29643	0.545024	-1.13258	1.33428
	180	1.87298	1.49859	-0.264822	1.56772					180	-0.29742	0.759023	-1.27949	1.6178
	181	1.87298	1.49859	0.183951	1.28997					181	1.23486	0.94037	-1.10109	1.72212
	182	1.80593	1.2077	0.183951	1.28997					182	-0.463109	0.807272	-0.646692	1.46282
	183	1.07514	1.07143	-0.55234	1.15697					183	0.00392012	0.460549	-1.20289	1.33903
	184	0.996438	1.08372	-1.53069	1.63623					184	-0.611648	0.482492	-2.17387	1.82574
	185	0.996438	1.08372	-1.53069	1.63623					185	-0.365797	0.383737	-2.31083	1.9278
	186	1.46108	0.972902	-1.25496	1.7538					186	0.686764	1.01952	-2.07868	1.94352
	187	1.46108	0.972902	-1.1788	1.67764					187	0.385545	0.388925	-1.47663	1.7531
	188	1.45181	0.757632	-1.1788	1.67118					188	1.12798	0.565039	-1.31151	1.50392
	189	1.18688	1.02256	-1.54205	1.66823					189	0.706297	0.588097	-1.49035	1.49988
	190	0.971519	1.38619	-1.54205	1.63179					190	0.131286	0.68348	-1.9563	1.73889
	191	0.971519	1.56559	-1.36003	1.44977					191	-0.313605	0.748068	-2.06794	1.6015
	192	1.22453	1.76812	-0.886463	1.28713					192	-1.74184	0.154223	-1.51116	1.23059
	193	1.84751	1.68193	-0.784917	1.28118					193	-1.37194	0.168591	-1.51116	1.23059
	194	2.34728	1.53797	-0.784917	1.34982					194	-0.226296	0.543456	-1.38085	1.30688
	195	2.54409	1.36701	-0.90237	1.48109					195	0.0181394	0.466333	-1.88493	1.68334
	196	2.56822	1.37123	-0.90237	1.81866					196	-0.0310114	0.443861	-1.57189	1.83372
	197	2.83094	1.10852	-0.768377	1.87942					197	-1.14749	0.487359	-1.67471	1.81645
	198	3.33165	0.812474	-0.637961	1.80883					198	-0.352639	1.01502	-1.42044	1.78913
	199	3.33165	0.812474	-0.527582	1.69846					199	0.946908	0.904749	-1.28433	1.6578
	200	2.6165	0.975952	-0.527582	1.47045					200	0.305981	0.733453	-1.24172	1.50548
	201	2.08036	1.26696	-0.527582	1.47045					201	-0.267955	0.385832	-1.6263	1.4782
	202	2.08036	1.26696	-0.489743	1.49426					202	-0.780583	0.391717	-1.73486	1.62579
	203	2.13323	1.21856	-0.489743	1.49426					203	-0.572415	0.388106	-2.03591	1.70178
	204	2.15559	1.19751	-0.845384	1.76157					204	-0.773901	0.647502	-2.09319	1.71338
	205	2.27203	1.45946	-1.06287	1.656					205	-1.1818	0.607739	-2.44301	1.53697
	206	2.58209	1.87091	-1.06287	1.656					206	-1.77352	0.442363	-1.76256	1.34152
	207	2.58209	1.87091	-1.06287	1.65555					207	-1.09367	0.495685	-1.96179	1.387
	208	2.17585	1.64976	-1.15839	1.60019					208	-1.72116	0.429998	-1.65086	1.56792
	209	1.64641	1.33447	-1.49369	1.77734					209	-0.324871	0.364478	-2.53343	1.66041
	210	1.48216	1.44377	-1.49369	1.77734					210	-0.530333	0.609927	-2.08786	1.80792
	211	1.48216	1.44377	-1.23001	1.70473					211	-0.0302105	0.450568	-1.83883	1.67091
	212	1.7981	1.81129	-1.23001	1.70473					212	-0.461904	0.553392	-1.69503	1.76874
	213	2.27679	2.08615	-1.40213	1.87231					213	0.0375179	0.664232	-1.9013	1.84133
	214	2.61294	1.75	-1.75286	1.92016					214	0.174043	0.649954	-2.24281	1.82564
	215	2.61294	1.58912	-2.17033	1.95742					215	-0.0226567	0.622536	-2.62179	1.7412
	216	2.44296	1.40865	-2.17033	1.95742					216	0.0552344	0.613653	-2.69627	1.77289
	217	2.42936	1.33956	-2.12941	1.9549					217	-0.097112	0.775873	-2.59323	1.75601
	218	2.17596	1.21087	-1.80088	1.85556					218	0.125265	0.614723	-2.55171	1.81002
	219	1.71207	1.17083	-1.74263	1.83541					219	-0.499926	0.302404	-2.77229	1.79322
	220	1.47843	1.24044	-1.74263	1.83541					220	-0.597599	0.297056	-2.74308	1.76708
	221	0.997352	1.25005	-1.74263	1.80859					221	-0.714455	0.300594	-2.58303	1.68385
	222	0.383321	1.45087	-1.66465	1.682					222	-1.38354	0.25117	-2.55239	1.57091
	223	0.383321	1.45087	-1.49312	1.51048					223	-2.146	0.125688	-2.5511	1.45367
	224	0.60139	1.5326	-1.20429	1.42898					224	-1.48917	0.350711	-2.94838	1.42348
	225	1.02409	1.43937	-1.20429	1.7026					225	-1.55638	0.276038	-2.70561	1.52127
	226	1.33349	1.40897	-1.23824	1.73656					226	-1.37423	0.45073	-2.83089	1.72966
	227	1.5682	1.17426	-1.53386	2.02101					227	-1.96978	0.694766	-2.711	1.92752
	228	1.59911	1.1051	-1.73928	2.22644					228	-1.62586	0.909971	-3.11225	2.17435
	229	1.59911	0.998797	-1.73928	2.26658					229	-1.19221	0.476007	-3.02438	2.26051
	230	1.15997	1.13646	-1.61316	2.14046					230	-0.38014	0.552034	-3.00446	2.27644
	231	0.387151	1.30268	-1.58814	2.01444					231	-1.3042	0.400946	-2.83158	1.95322
	232	0.177516	1.17183	-1.58814	1.69601					232	-1.27166	0.34736	-3.08063	1.84903
	233	0.177516	1.17183	-1.92279	1.63618					233	-1.88601	0.395589	-3.5213	1.74709
	234	0.589155	1.19778	-2.243	1.94141					234	-1.62566	0.597486	-3.69068	1.76316
	235	0.939862	1.22307	-2.243	1.94141					235	-1.7888	0.790385	-3.49461	1.66812
	236	1.22173	1.16818	-1.85391	1.97397					236	-1.88419	0.800657	-3.23897	1.63221
	237	1.22173	1.16818	-1.85391	1.97397					237	-2.30888	0.644286	-2.91628	1.57601
	238	0.965874	1.02188	-1.86459	1.9391					238	-1.86747	0.548346	-3.39781	1.6211
	239	0.464735	1.08632	-2.12194	2.04559					239	-1.68434	0.351136	-3.56869	1.88424
	240	0.464735	1.08632	-2.27352	2.12992					240	-1.58217	0.219838	-3.83488	1.93841
	241	0.612666	1.30422	-2.31257	2.16897					241	-2.44721	0.561271	-3.75118	1.94466
	242	1.17284	1.0059	-2.31711	2.17351					242	-1.82541	0.683123	-3.70295	2.09304
	243	1.17284	1.0059	-2.35339	2.15974					243	-1.03166	0.657251	-3.54789	2.03263
	244	1.05618	0.772408	-2.35339	2.15974					244	-0.851344	0.65557	-3.85254	2.19934
	245	0.795552	1.03304	-2.33865	2.14853					245	-0.884317	0.688146	-3.9693	2.17017
	246	0.795552	1.18572	-2.09229	1.9956					246	-2.15278	0.818583	-3.78998	2.0154
	247	1.03328	0.947996	-1.72013	1.85828					247	-1.20919	0.664797	-3.58597	1.9504
	248	1.05008	0.907025	-1.35376	1.78244					248	-2.5987	0.683758	-3.41389	1.84992
	249	1.03328	0.877251	-1.34667	1.96381					249	-1.61278	0.693962	-3.14231	1.69946
	250	0.685312	1.11142	-1.34667	1.96381					250	-1.96689	0.406579	-3.7893	1.93877
	251	0.0907176	1.61967	-1.69734	2.10563					251	-2.60526	0.330164	-3.60375	1.85919
	252	0.0907176	1.61967	-2.18953	2.11207					252	-2.3926	0.32289	-3.73468	1.80989
	253	0.109128	1.73007	-2.61539	2.09366					253	-2.71198	0.337867	-3.92471	1.78141
	254	0.470947	1.68836	-2.61539	2.09366					254	-2.41687	0.414601	-4.04849	1.79168
	255	0.646281	1.51302	-2.46612	2.08373					255	-3.44128	0.825603	-4.53738	2.08022
	256	0.695406	1.4639	-2.05106	2.11113					256	-2.43701	1.19258	-4.17887	2.12258
	257	0.890057	1.45946	-2.05106	2.11113					257	-4.09524	0.982538	-4.24263	2.29701
	258	1.87638	1.7861	-2.16183	2.21106					258	-2.00155	0.807947	-4.23527	2.26771
	259	1.87638	1.7861	-2.46863	2.32465					259	-1.92426	0.513865	-4.38061	2.37
	260	1.27788	1.51934	-2.96898	2.44451					260	-1.66774	0.431748	-4.71523	2.19466
	261	0.991011	1.50849	-2.96898	2.44451					261	-2.2612	0.392877	-4.44027	2.15241
	262	0.822268	1.67156	-2.60902	2.17876					262	-2.49457	0.47671	-4.17069	1.87585
	263	0.533378	1.72785	-2.60902	2.17876					263	-2.84788	0.31039	-4.08418	2.06586
	264	0.328224	1.58796	-2.7672	2.19967					264	-2.36357	0.452574	-4.52065	2.22202
	265	0.0349476	1.62848	-3.15158	2.35					265	-2.71464	0.273235	-4.82854	2.45259
	266	-0.0445053	1.70794	-3.15158	2.35					266	-3.46275	0.617273	-4.96174	2.3237
	267	-0.182294	1.93573	-2.83351	2.12192					267	-2.76906	0.179885	-4.55213	2.17208
	268	-0.206308	2.0006	-2.49018	2.02022					268	-4.37545	0.652402	-4.59904	2.12105
	269	-0.289116	2.08341	-2.49018	2.05322					269	-3.32958	0.699177	-4.7523	2.11713
	270	-0.240597	1.85116	-2.49132	2.07069					270	-4.63491	0.681077	-4.82829	2.13298
	271	-0.240597	1.85116	-2.50578	2.08516					271	-3.53925	0.806478	-4.62915	2.07697
	272	-0.139894	1.86449	-2.77698	2.19286					272	-4.2778	0.677395	-4.8965	2.03528
	273	-0.0676891	1.80058	-3.32425	2.43904					273	-3.80961	1.05455	-5.22457	2.0254
	274	0.239086	1.48551	-3.32425	2.43904					274	-3.80961	1.05455	-5.1207	2.0766
	275	0.240658	1.41549	-2.83727	2.44502					275	-2.20062	0.647046	-4.39525	2.05179
	276	0.240658	1.00005	-2.72149	2.32924					276	-2.36464	0.568315	-4.37286	2.01367
	277	0.240658	1.00005	-2.72149	2.17768					277	-2.54861	0.63174	-4.36003	1.95812
	278	0.390383	1.21793	-3.06476	2.20109					278	-2.88409	0.822569	-4.86629	2.02992
	279	0.390383	1.44309	-3.06476	2.20109					279	-3.1614	0.900846	-5.07049	2.22916
	280	0.234417	1.59906	-3.05733	2.25833					280	-3.83601	0.65565	-5.42196	2.15764
	281	-0.0394062	1.66772	-3.03942	2.27756					281	-4.44105	0.971664	-5.49447	2.12638
	282	-0.0394062	1.66772	-3.03942	2.27756					282	-4.89851	0.947229	-5.51312	2.02535
	283	0.190349	1.45814	-3.27944	2.42152					283	-4.18874	1.10707	-5.77096	2.16134
	284	0.190349	1.45814	-3.48894	2.48651					284	-4.10272	1.12006	-6.04353	2.30581
	285	0.0424563	1.33861	-3.63021	2.48055					285	-3.40852	0.922548	-6.12448	2.38717
	286	-0.113316	1.29185	-3.72104	2.51526					286	-2.55382	0.399927	-5.91763	2.43858
	287	-0.113316	1.29185	-3.90934	2.57114					287	-2.55866	0.400117	-5.75341	2.34884
	288	0.148017	1.47442	-4.02132	2.61437					288	-3.55067	1.16164	-6.16051	2.39789
	289	0.148017	1.82198	-4.02132	2.61437					289	-4.28852	1.58562	-6.29765	2.44698
	290	0.0830396	1.88696	-3.32629	2.55604					290	-4.03032	1.04149	-5.91632	2.50717
	291	0.0830396	1.88696	-2.95392	2.20227					291	-5.15904	0.960757	-5.82845	2.44459
	292	0.276794	1.72363	-2.95392	2.20227					292	-4.43678	0.961246	-5.73951	2.34233
	293	0.954933	1.62635	-3.56372	2.22894					293	-3.77797	1.27114	-6.28484	2.4116
	294	0.954933	1.62635	-3.938	2.34291					294	-3.76042	1.26287	-6.42864	2.48023
	295	0.336353	1.74615	-4.08894	2.36727					295	-3.8802	1.20454	-6.59121	2.44757
	296	-0.818665	2.05406	-4.17584	2.37943					296	-6.33165	1.63444	-7.05348	2.42169
	297	-1.52551	2.13549	-4.17584	2.37943					297	-5.60197	1.21171	-6.97193	2.36355
	298	-2.02479	2.00671	-4.12762	2.74113					298	-5.45128	1.26543	-6.91869	2.74496
	299	-2.02479	2.00671	-4.12348	2.83247					299	-5.77343	1.10618	-6.85765	2.61115
	300	-1.68617	1.8603	-4.12348	2.87375					300	-5.3077	1.15601	-6.81677	2.60346
	301	-0.908995	1.74736	-3.93932	2.87486					301	-4.11624	0.638567	-6.67927	2.54548
	302	-0.266575	1.79215	-3.93932	2.87486					302	-5.41916	1.47777	-6.51131	2.55901
	303	0.164558	1.97079	-4.076	2.63653					303	-4.50729	1.05171	-6.51015	2.5665
	304	0.164558	1.97079	-4.72123	2.50243					304	-4.50729	1.05171	-6.78746	2.43336
	305	-0.0771941	2.14965	-4.92746	2.55828					305	-4.41806	1.07104	-6.67698	2.47794
	306	-0.879936	1.82665	-4.94933	2.58016					306	-5.33257	1.5367	-7.27879	2.44518
	307	-1.8053	1.57016	-5.02508	2.71592					307	-5.72354	1.43446	-7.84348	2.67278
	308	-1.97226	1.65991	-5.02508	2.89335					308	-6.03116	1.34871	-8.06715	2.76695
	309	-1.97226	1.65991	-4.90911	3.14601					309	-6.08675	1.33265	-8.1146	3.00176
	310	-1.76895	1.78925	-4.73616	3.00581					310	-5.9892	1.36931	-8.21952	2.93632
	311	-1.55625	1.83805	-4.73616	3.00581					311	-5.92866	1.35374	-8.11425	2.82751
	312	-1.26882	1.74266	-4.76144	2.80733					312	-4.9514	1.01584	-7.78856	2.61648
	313	-0.802309	1.57305	-4.76144	2.80733					313	-4.91081	1.03371	-7.32792	2.5208
	314	-0.326384	1.25762	-4.74942	2.75375					314	-4.69718	1.48495	-7.18392	2.48839
	315	-0.326384	1.25762	-4.74942	2.75375					315	-4.90053	1.59104	-7.36171	2.66156
	316	-1.03545	1.35118	-4.8481	2.64581					316	-5.58159	1.62982	-7.40739	2.52362
	317	-1.63868	1.95441	-5.0913	2.71685					317	-6.15991	1.4671	-7.63466	2.61614
	318	-1.63868	2.14479	-5.28575	2.86449					318	-5.64343	1.24365	-7.65602	2.67919
	319	-1.64428	2.15039	-5.28575	2.86449					319	-5.85144	1.16979	-7.79554	2.70099
	320	-1.92823	2.43302	-5.14839	2.9021					320	-6.29328	1.24028	-7.96355	2.78393
	321	-1.92823	1.59477	-4.92719	2.98807					321	-6.3345	1.22415	-7.81828	2.86904
	322	-1.89756	1.5641	-4.92719	2.98807					322	-5.39221	1.39352	-7.91074	3.02882
	323	-1.2764	1.20811	-5.31086	2.93956					323	-4.85353	1.16285	-8.09371	2.97129
	324	-0.882351	1.3117	-5.65949	2.82599					324	-5.30293	1.92288	-8.25902	2.87874
	325	-0.882351	1.38741	-5.89885	3.06535					325	-5.83972	1.91375	-8.88819	2.957
	326	-1.12155	1.62661	-5.89885	3.11108					326	-6.25234	2.13848	-8.90058	3.17217
	327	-1.32045	1.82551	-5.84063	3.18157					327	-6.25234	2.13848	-8.86602	3.16494
	328	-1.55787	2.06954	-5.66369	3.06532					328	-6.41928	1.67318	-9.05602	3.10061
	329	-1.55787	2.13171	-5.2041	2.93088					329	-6.21997	1.61075	-8.17191	2.89652
	330	-1.43313	2.24081	-5.2041	2.93088					330	-6.68433	1.59029	-8.08253	2.94101
	331	-1.26254	2.07022	-5.30118	2.71734					331	-6.36043	1.54905	-8.13237	2.88054
	332	-1.26254	2.01944	-5.60997	2.72277					332	-6.80562	1.75674	-8.66884	2.89217
	333	-1.43704	1.6	-5.90974	2.88014					333	-6.41973	1.86326	-9.04618	3.0563
	334	-1.43704	1.6	-6.07733	2.92792					334	-7.02058	2.28753	-9.16978	2.96275
	335	-0.853542	1.9211	-6.09187	2.93121					335	-6.89941	2.31791	-9.11622	2.90209
	336	-0.568177	1.74912	-6.13346	2.97279					336	-5.93792	1.95006	-9.15026	2.92071
	337	-0.568177	1.74912	-6.13346	3.08205					337	-6.0384	1.92811	-9.31627	3.05423
	338	-0.730256	1.54873	-6.075	3.02778					338	-5.77215	1.6847	-9.21631	3.13025
	339	-0.792293	1.53776	-5.88862	2.8414					339	-6.67796	2.11099	-9.18027	3.09798
	340	-0.966671	1.65704	-5.88862	2.5551					340	-5.94495	1.60263	-9.0755	3.03575
	341	-1.87279	1.99575	-6.37291	2.4463					341	-6.72789	1.61545	-9.62411	2.99508
	342	-2.84062	2.40651	-6.89126	2.40455					342	-7.32331	1.29924	-9.99237	2.88967
	343	-3.32696	2.50838	-7.12117	2.63446					343	-7.22875	1.22177	-10.041	2.88542
	344	-3.32696	2.1674	-7.12117	2.83337					344	-7.02558	1.33465	-10.1966	3.11225
	345	-3.12184	1.96228	-6.79426	3.02254					345	-6.3852	1.40412	-10.0843	3.13327
	346	-2.79637	1.69456	-6.79426	3.02254					346	-6.69807	1.3422	-9.93091	3.15842
	347	-2.36827	1.88469	-6.91538	3.01648					347	-6.58339	1.27615	-10.3073	3.02392
	348	-2.36827	1.88469	-7.22738	3.17848					348	-6.549	1.28341	-10.3768	3.22248
	349	-2.60486	1.80486	-7.52709	3.37998					349	-7.0662	1.70059	-10.7102	3.29355
	350	-3.07193	1.78956	-7.88615	3.43898					350	-7.41356	1.92755	-11.2442	3.43991
	351	-3.3067	1.87546	-7.88615	3.19672					351	-7.22786	1.67102	-11.1412	3.25012
	352	-3.3067	1.87546	-7.84655	3.15712					352	-7.33726	1.90512	-10.9269	3.22014
	353	-2.86524	2.20514	-7.74114	3.09451					353	-6.79679	1.40244	-10.7872	3.19066
	354	-2.49019	2.64283	-7.74114	3.09451					354	-7.91188	1.76249	-11.2917	3.11184
	355	-2.29042	2.44306	-7.8841	3.17735					355	-7.93338	1.80096	-11.689	3.17563
	356	-2.29042	2.28465	-8.0503	3.22224					356	-7.17676	1.97574	-11.7588	3.20308
	357	-2.81053	1.82047	-8.17673	3.20746					357	-7.23703	1.96296	-11.887	3.26251
	358	-3.71876	1.86158	-8.17673	3.20746					358	-7.61211	1.43157	-11.7717	3.22647
	359	-3.71876	1.86158	-8.02702	3.10895					359	-8.58723	1.94673	-11.6214	3.26186
	360	-2.90094	1.88382	-7.77615	2.97488					360	-7.73992	2.04399	-11.1218	3.14512
	361	-2.76529	2.03451	-7.77615	3.07842					361	-7.73276	2.05352	-11.0422	3.25885
	362	-2.76529	2.03451	-7.89513	3.26566					362	-7.88238	1.96667	-11.4428	3.52099
	363	-2.9034	2.02639	-8.05034	3.42087					363	-8.0217	1.92465	-11.5764	3.63262
	364	-2.97067	1.94038	-8.2251	3.39183					364	-7.87361	2.0258	-11.8099	3.51783
	365	-2.97067	1.86059	-8.59033	3.34295					365	-7.70636	2.07605	-12.0497	3.41793
	366	-2.97067	1.85459	-8.98198	3.31922					366	-7.30632	2.16811	-12.5345	3.44954
	367	-3.18433	1.92968	-8.98198	3.31922					367	-8.0977	2.07009	-12.3524	3.42937
	368	-3.35608	1.89662	-8.95405	3.29303					368	-8.27403	2.01475	-12.2728	3.49245
	369	-3.39022	1.89934	-8.75058	3.28003					369	-8.11177	2.06905	-11.9437	3.42857
	370	-3.42325	1.9101	-8.58397	3.30552					370	-7.76554	1.8472	-12.0118	3.39887
	371	-4.10633	1.93511	-8.34753	3.42673					371	-8.67501	2.03496	-12.2172	3.5854
	372	-4.75669	1.78139	-8.02182	3.54536					372	-8.91926	1.87137	-12.109	3.64295
	373	-4.75669	1.78139	-7.74573	3.41075					373	-8.89412	1.88187	-11.9544	3.65027
	374	-3.50637	1.62458	-7.74573	3.41075					374	-7.73506	2.02877	-11.7869	3.5533
	375	-3.12548	1.88936	-8.24535	3.29247					375	-6.62238	1.44086	-12.1435	3.53335
	376	-3.12548	1.88936	-8.71015	3.35072					376	-8.22645	2.40402	-12.7341	3.53978
	377	-3.41786	2.00665	-8.88391	3.49023					377	-8.18164	1.9391	-12.7085	3.71017
	378	-3.45656	2.04534	-8.95211	3.51608					378	-8.46617	2.15005	-13.1059	3.67076
	379	-3.66374	2.25253	-8.95211	3.51608					379	-8.7194	2.06955	-12.7984	3.65737
	380	-4.19436	2.78003	-8.95211	3.51608					380	-10.2184	2.12099	-12.6727	3.47651
	381	-4.23593	2.77772	-9.01345	3.41512					381	-9.72142	2.12515	-12.6482	3.44282
	382	-4.2466	2.6433	-9.42428	3.41615					382	-9.46343	2.04736	-13.2634	3.45291
	383	-4.39138	2.57686	-9.73426	3.4319					383	-9.42913	2.0597	-13.4875	3.58853
	384	-4.40947	2.57032	-10.0266	3.37648					384	-10.2483	2.71275	-14.0039	3.50953
	385	-4.44295	2.50895	-10.0266	3.37648					385	-10.3155	2.69279	-13.8723	3.44272
	386	-4.49894	2.42579	-9.98124	3.21316					386	-9.90597	2.31886	-13.3285	3.37782
	387	-4.57531	2.4636	-9.98124	3.21316					387	-9.70527	2.15112	-13.2901	3.36611
	388	-4.57531	2.46109	-10.5322	3.22573					388	-9.50799	2.21873	-14.0547	3.46863
	389	-4.51831	2.40409	-10.8227	3.46832					389	-9.65271	2.17391	-14.1164	3.47544
	390	-3.66861	2.15266	-10.8227	3.46832					390	-8.56426	2.52307	-14.2078	3.55021
	391	-3.66861	2.15266	-10.4071	3.62702					391	-8.91117	2.44341	-13.817	3.63669
	392	-4.27615	2.37575	-10.3701	3.68921					392	-10.7697	2.71026	-14.2735	3.95422
	393	-4.27615	2.37575	-10.3701	3.68921					393	-10.7717	2.70963	-14.4187	3.98014
	394	-3.63067	2.13665	-10.4678	3.60935					394	-8.89928	2.59622	-14.7154	3.92561
	395	-3.45035	2.0494	-10.4678	3.60935					395	-8.96291	2.58167	-14.4865	4.00358
	396	-3.31789	2.08764	-10.3931	3.53465					396	-8.9334	2.38688	-14.5588	3.95844
	397	-3.31789	2.18652	-10.3931	3.51659					397	-9.50401	2.2522	-14.2643	3.82791
	398	-3.13689	2.72202	-10.5529	3.423					398	-8.51121	2.47791	-14.4246	3.75877
	399	-3.13689	2.72202	-10.7506	3.4423					399	-9.10034	2.34147	-14.7004	3.73462
	400	-3.67012	2.82188	-10.8711	3.53989					400	-9.28193	2.64707	-14.7892	3.89979
	401	-4.08079	2.61579	-11.1811	3.6276					401	-9.28193	2.64707	-15.195	3.95259
	402	-5.13401	2.40761	-11.4675	3.66952					402	-9.69632	2.22262	-15.474	4.0519
	403	-6.50897	2.47592	-11.8143	3.6864					403	-10.7673	2.12801	-15.3395	3.90698
	404	-6.50897	2.47592	-11.8143	3.6864					404	-11.1377	2.34919	-15.8533	3.91009
	405	-6.25039	2.66704	-11.6855	3.78953					405	-10.8911	2.3637	-15.3712	3.83746
	406	-4.94189	2.85492	-11.0701	3.88732					406	-10.6128	2.3848	-15.3832	4.00982
	407	-4.86602	2.77905	-10.9988	3.98658					407	-10.2936	2.4816	-15.1683	4.04474
	408	-4.86602	2.41038	-10.9988	3.98658					408	-10.3468	2.52705	-15.2085	4.02465
	409	-5.18671	2.73107	-11.5555	4.00512					409	-10.9692	2.43118	-15.8409	3.97722
	410	-5.18671	2.77219	-11.5555	4.00512					410	-10.9923	2.57573	-15.7745	4.01895
	411	-4.62134	2.20682	-11.1111	4.01215					411	-10.4867	2.80424	-15.4965	4.18839
	412	-4.62134	1.92905	-11.1111	4.01215					412	-10.322	2.66893	-15.1814	4.22614
	413	-5.16657	1.85583	-11.1257	3.8986					413	-10.6246	2.76085	-15.4128	4.1394
	414	-5.80003	2.0873	-11.6008	3.78892					414	-10.7663	2.38537	-15.6547	4.1192
	415	-6.57016	2.23063	-12.3054	3.66431					415	-10.9564	2.8268	-16.4742	4.03966
	416	-7.42781	2.22926	-13.1191	3.52005					416	-11.3965	2.78322	-17.0317	3.97393
	417	-7.42781	2.22926	-13.7979	3.40087					417	-11.7349	2.74082	-17.5526	3.8058
	418	-7.34206	2.41329	-14.1808	3.3972					418	-11.9782	2.45251	-17.63	3.8449
	419	-6.35869	2.44294	-14.1808	3.3972					419	-11.2115	2.54217	-17.8997	3.91905
	420	-5.5993	2.42325	-14.0962	3.403					420	-11.2897	2.59219	-17.625	3.88882
	421	-5.17785	2.40587	-14.0854	3.47822					421	-10.731	2.71289	-17.7239	3.94282
	422	-5.04879	2.29183	-14.0684	3.56116					422	-11.1589	2.69792	-17.7704	4.09055
	423	-5.04879	2.29183	-13.9074	3.64155					423	-11.0968	3.05479	-17.6842	4.11876
	424	-5.45868	2.23078	-13.7432	3.53836					424	-11.4784	2.96709	-17.7873	4.14397
	425	-6.21796	2.50598	-13.7432	3.53836					425	-12.1018	2.85036	-17.8979	4.12344
	426	-6.53523	2.82277	-13.9253	3.564					426	-12.5783	3.04468	-17.9269	4.11349
	427	-6.98401	2.82455	-14.4846	3.66631					427	-12.6192	3.0545	-18.2237	4.32921
	428	-6.98401	2.5882	-15.1956	3.67628					428	-12.6895	3.04859	-18.5966	4.25353
	429	-6.98355	2.58775	-15.3793	3.48808					429	-11.6376	3.15713	-18.6511	3.9911
	430	-6.84413	2.65948	-15.3793	3.48808					430	-12.6977	2.81078	-18.6832	3.83525
	431	-6.67409	2.71421	-15.184	3.51783					431	-11.6574	2.99205	-19.0001	4.05802
	432	-6.38365	2.69758	-15.184	3.51783					432	-13.0311	3.05349	-18.9895	4.20053
	433	-6.30676	2.62069	-15.529	3.7628					433	-11.4384	3.35954	-19.2534	4.26123
	434	-6.26155	2.53772	-15.9341	3.82191					434	-11.4443	2.56272	-19.3434	4.28923
	435	-6.26155	2.53772	-16.2819	3.82401					435	-10.5765	2.72181	-19.5619	4.2994
	436	-6.19923	2.4754	-16.2819	3.82401					436	-11.4532	2.99373	-19.7218	4.12974
	437	-6.19923	2.42098	-15.9733	3.86371					437	-12.6561	3.42683	-19.7108	4.27508
	438	-6.31545	2.4504	-15.6765	3.93478					438	-13.2779	3.37799	-20.0409	4.40797
	439	-6.31545	2.4504	-15.6765	4.11088					439	-13.226	3.39376	-19.9341	4.47587
	440	-5.70558	2.75453	-15.7	4.13439					440	-12.2469	3.0897	-19.9719	4.63786
	441	-5.44421	2.78894	-16.2778	4.12252					441	-11.9618	2.93136	-20.1536	4.59865
	442	-5.44421	2.78894	-16.7183	4.04314					442	-11.1294	2.88176	-20.0812	4.53147
	443	-6.50045	2.70967	-16.9347	3.94026					443	-11.8474	2.72719	-20.3268	4.59861
	444	-6.50045	2.70967	-17.1908	3.87931					444	-12.7942	2.93499	-20.2592	4.35272
	445	-6.48735	2.73632	-17.234	3.92246					445	-12.7556	2.95047	-20.7156	4.63672
	446	-4.18482	2.60895	-17.2348	4.18028					446	-10.0365	3.28388	-20.4428	4.68357
	447	-4.18482	2.60895	-17.2348	4.18028					447	-9.98018	3.29178	-20.6855	4.71662
	448	-5.84276	2.6621	-17.3285	4.12318					448	-12.7479	3.06832	-21.1232	4.58075
	449	-7.11769	2.82284	-17.4002	4.03454					449	-13.2616	3.19965	-21.2879	4.49273
	450	-7.59091	2.8642	-17.5936	4.01103					450	-12.9866	3.06057	-21.4049	4.43267
	451	-8.26183	2.88852	-17.912	4.03844					451	-13.7572	3.37659	-21.5393	4.42953
	452	-8.746	2.69021	-18.0223	4.0719					452	-13.5892	3.02632	-21.8733	4.41966
	453	-8.746	2.69021	-18.0897	4.05782					453	-14.7106	3.39775	-22.0236	4.57166
	454	-7.88089	2.16585	-18.1503	4.07352					454	-13.2596	3.67058	-22.0815	4.56872
	455	-7.88089	2.53037	-18.5838	4.07501					455	-13.1815	3.69257	-22.3346	4.552
	456	-8.00357	2.80767	-18.605	4.09627					456	-14.3201	3.6046	-22.4941	4.59165
	457	-8.10743	2.91152	-18.605	4.13456					457	-14.0941	3.33661	-22.2285	4.55854
	458	-8.1669	2.78276	-18.3413	4.14313					458	-14.5761	3.52287	-22.2865	4.62965
	459	-8.33413	2.66785	-18.3413	4.14313					459	-14.3326	3.67575	-22.1297	4.6321
	460	-8.59292	2.92665	-18.3807	4.131					460	-15.3667	3.85448	-22.3861	4.64949
	461	-8.59292	3.09085	-18.7232	4.15234					461	-14.6778	3.65267	-22.508	4.7133
	462	-8.2655	3.00561	-19.0326	4.19277					462	-15.2695	3.69896	-22.812	4.74198
	463	-7.84138	2.58149	-19.2313	4.2233					463	-13.3404	3.4248	-23.0313	4.87974
	464	-7.84138	2.56035	-19.3681	4.19754					464	-13.5328	3.43785	-23.2595	4.9142
	465	-7.84138	2.56035	-19.4488	4.15347					465	-14.1902	3.32718	-23.4051	4.90231
	466	-7.56674	3.18703	-19.5811	4.12858					466	-14.3481	3.29671	-23.4868	4.92459
	467	-6.37614	3.30374	-19.9236	4.16519					467	-13.6283	3.75987	-23.7754	4.91348
	468	-6.37614	3.30374	-20.2727	4.26803					468	-13.4879	3.79903	-24.0185	4.97952
	469	-6.72923	3.25601	-20.4663	4.32091					469	-13.0287	3.67093	-24.1936	4.92698
	470	-7.96312	3.2432	-20.4663	4.32091					470	-14.2755	3.43284	-24.2625	4.91865
	471	-8.18766	3.17919	-20.4187	4.37347					471	-14.082	3.46654	-24.1715	4.98986
	472	-8.18766	3.17919	-20.346	4.34685					472	-14.0469	3.47809	-24.2938	5.0762
	473	-7.8787	3.08273	-20.346	4.34685					473	-13.7764	3.68269	-24.134	4.99825
	474	-7.8333	3.10375	-20.57	4.42623					474	-13.8301	3.7905	-24.5668	5.23173
	475	-7.8333	3.10375	-21.0575	4.45949					475	-13.9162	3.77423	-24.6328	5.02882
	476	-8.26457	3.19927	-21.5519	4.37867					476	-13.1408	3.32957	-24.9589	4.94147
	477	-8.77145	3.18041	-21.7882	4.24142					477	-13.96	3.17967	-24.8127	4.8063
	478	-8.77145	3.18041	-21.7882	4.24142					478	-13.5117	3.44351	-24.9679	4.88171
	479	-8.51453	2.98958	-21.5041	4.22747					479	-14.2899	3.43302	-24.6345	4.99654
	480	-8.51453	3.05965	-21.2026	4.24621					480	-13.6326	3.40847	-24.6975	5.12109
	481	-8.55953	3.10466	-21.0573	4.16453					481	-14.1493	3.48446	-25.0219	4.89935
	482	-9.08946	2.75427	-21.0573	4.16453					482	-14.676	3.76493	-25.2788	4.91151
	483	-9.08946	2.75427	-21.4031	4.24815					483	-14.9494	3.68151	-25.5268	4.93233
	484	-8.21542	2.85631	-22.0253	4.48739					484	-14.6287	4.30789	-25.9435	5.2187
	485	-8.21542	2.85631	-22.0379	4.49997					485	-13.7521	3.74301	-26.1685	5.24248
	486	-8.8449	2.89321	-22.0379	4.61798					486	-15.1968	3.92045	-25.82	5.2414
	487	-9.25585	2.88606	-22.0379	4.61798					487	-14.7788	3.63945	-25.7629	5.08503
	488	-9.6168	2.94759	-22.1757	4.50693					488	-15.1145	3.71568	-25.8928	5.03657
	489	-10.0831	2.97644	-22.4688	4.47043					489	-15.2118	3.70015	-26.1134	5.11071
	490	-10.2589	2.92903	-22.6769	4.45348					490	-15.2908	3.74621	-26.4053	5.12443
	491	-10.2589	2.92903	-22.7015	4.46542					491	-15.4616	3.69554	-26.35	5.18166
	492	-9.76595	2.99083	-22.729	4.47089					492	-15.0378	3.46041	-26.6048	5.19708
	493	-9.10387	3.16297	-22.7724	4.49403					493	-14.1708	3.65874	-26.6166	5.21159
	494	-9.10387	3.16297	-22.9861	4.52958					494	-14.8893	4.13616	-26.8247	5.28901
	495	-10.0586	3.40592	-23.4425	4.52161					495	-16.4709	4.09485	-27.0911	5.16865
	496	-10.6927	3.40639	-23.7979	4.48583					496	-16.6483	4.03733	-27.3376	5.13586
	497	-10.6927	3.40639	-23.9457	4.44849					497	-16.6533	4.03566	-27.3777	5.07631
	498	-10.4656	3.36284	-23.9457	4.44849					498	-15.4658	3.5673	-27.4081	5.15361
	499	-10.2211	3.37297	-23.8605	4.40337					499	-16.3008	4.18162	-27.2976	5.05628
	500	-10.2211	3.37297	-23.8048	4.49691					500	-15.6016	3.52629	-27.2964	5.10078
	501	-10.5389	3.24129	-23.8048	4.49691					501	-16.1243	3.73202	-27.4955	5.16854
	502	-10.8102	3.08558	-23.9201	4.61158					502	-15.9568	3.62557	-27.7104	5.28083
	503	-10.826	3.09456	-24.3693	4.62733					503	-15.542	3.87056	-27.9725	5.28684
	504	-11.1688	3.14812	-24.9839	4.65162					504	-15.1433	3.83404	-28.5441	5.30229
	505	-11.8821	3.18475	-25.2056	4.62457					505	-15.869	3.88069	-28.529	5.22418
	506	-12.1784	3.3541	-25.2224	4.63294					506	-16.3199	3.84837	-28.8063	5.22927
	507	-12.1784	3.3541	-25.2699	4.58265					507	-16.9082	4.08655	-29.0136	5.15647
	508	-11.9651	3.49562	-25.5459	4.5877					508	-16.9447	3.9934	-29.1579	5.14408
	509	-11.737	3.59459	-26.0408	4.69815					509	-16.6675	4.43828	-29.4096	5.41311
	510	-11.737	3.59459	-26.4911	4.81485					510	-16.7725	4.37567	-29.7441	5.48519
	511	-11.8499	3.65712	-26.4911	4.72587					511	-16.9501	4.38817	-29.9281	5.54806
	512	-11.9688	3.72963	-26.4066	4.64133					512	-17.4007	4.25741	-29.9414	5.3561
	513	-12.3809	3.72879	-26.3155	4.65617					513	-17.6836	4.2101	-29.5774	5.30915
	514	-12.8105	3.70017	-26.3155	4.65617					514	-17.8255	4.19793	-29.7195	5.29998
	515	-12.9682	3.82445	-26.8225	4.67164					515	-17.0897	3.76509	-29.9945	5.2769
	516	-12.9682	3.82445	-27.2303	4.68698					516	-18.289	4.21227	-30.1924	5.27996
	517	-12.5823	3.56406	-27.4135	4.69263					517	-16.7481	3.67809	-30.2215	5.34701
	518	-12.3934	3.44892	-27.467	4.70558					518	-16.007	3.82889	-30.3	5.34189
	519	-12.3934	3.44892	-27.6086	4.73754					519	-16.1267	3.79204	-30.5119	5.47538
	520	-13.5763	3.65909	-27.8539	4.79941					520	-18.8076	4.37014	-30.971	5.48651
	521	-13.8865	3.89062	-28.0949	4.85597					521	-18.888	4.34108	-31.057	5.54382
	522	-13.8865	3.8065	-28.3046	4.85036					522	-18.2601	3.93791	-31.4839	5.35108
	523	-13.8865	3.8065	-28.4333	4.81156					523	-17.9743	3.79461	-31.3139	5.40459
	524	-13.9465	3.78505	-28.7161	4.73358					524	-17.7472	3.79015	-31.67	5.35529
	525	-14.3298	3.90997	-29.0211	4.67896					525	-18.8799	4.16944	-31.9008	5.50646
	526	-14.6672	3.90667	-29.0835	4.68487					526	-18.9268	4.14728	-31.9068	5.49668
	527	-14.888	3.82101	-29.179	4.69668					527	-18.5852	3.92622	-31.7523	5.57356
	528	-14.888	3.77501	-29.2966	4.65617					528	-18.3431	4.0111	-31.9237	5.54818
	529	-14.8597	3.74663	-29.2966	4.65358					529	-18.7063	3.99614	-32.0024	5.55388
	530	-14.506	3.81391	-29.2966	4.64252					530	-18.1714	4.28382	-32.2808	5.49102
	531	-14.4989	3.90582	-29.4284	4.69818					531	-19.5764	4.30112	-32.3407	5.5189
	532	-14.2937	3.97263	-29.6385	4.74605					532	-18.918	4.36339	-32.4778	5.5309
	533	-13.8431	4.1512	-29.8711	4.80794					533	-19.5122	4.28155	-32.6315	5.5652
	534	-13.8431	4.1512	-30.0739	4.85568					534	-18.8002	4.55333	-32.6928	5.64783
	535	-14.3458	4.18098	-30.2617	4.88444					535	-19.4409	4.46139	-33.0657	5.6619
	536	-15.3639	4.05317	-30.5462	4.95682					536	-19.6198	4.44441	-33.406	5.81741
	537	-15.3639	4.05317	-30.9297	5.01631					537	-19.9813	4.70868	-33.8532	5.83592
	538	-15.3033	4.42004	-31.2585	4.95513					538	-19.9393	4.74881	-33.8259	5.81481
	539	-15.3033	4.42004	-31.6848	4.83368					539	-19.1285	4.28259	-34.0643	5.70221
	540	-15.7601	4.19774	-32.0709	4.80259					540	-19.2272	4.22156	-34.2296	5.67957
	541	-15.7601	4.04659	-32.0709	4.80259					541	-19.419	4.41744	-34.4671	5.77179
	542	-15.7254	4.01195	-31.8407	4.86853					542	-19.3664	4.64029	-34.5717	5.90439
	543	-15.4634	4.05517	-31.6762	4.8021					543	-20.5678	4.40406	-34.4081	5.78418
	544	-15.2231	4.23567	-31.6762	4.8021					544	-19.4531	4.54503	-34.5005	5.81383
	545	-15.2231	4.2902	-32.1038	4.83982					545	-20.3472	4.24787	-34.6034	5.75005
	546	-15.3531	4.42025	-32.6934	4.8487					546	-19.1321	4.41859	-34.9456	5.68561
	547	-15.9877	4.64517	-33.157	4.85313					547	-20.1398	4.33804	-35.1437	5.58383
	548	-17.0623	4.6203	-33.3118	4.8372					548	-20.5518	4.59191	-35.2569	5.46118
	549	-17.679	4.5614	-33.3478	4.76975					549	-21.2647	4.56081	-35.5933	5.36312
	550	-17.679	4.5614	-33.416	4.70195					550	-21.5583	4.58889	-35.923	5.48344
	551	-16.9724	4.55883	-33.6397	4.723					551	-20.7662	4.63949	-35.9679	5.58996
	552	-16.9724	4.55883	-34.0663	4.77289					552	-21.0502	4.81636	-36.2072	5.57098
	553	-17.137	4.58177	-34.4299	4.77849					553	-21.0034	4.7892	-36.4292	5.64301
	554	-17.8879	4.5627	-34.6437	4.77128					554	-21.2199	4.74198	-36.7211	5.70597
	555	-18.8553	4.62946	-34.826	4.76298					555	-22.017	4.60017	-36.7832	5.68536
	556	-18.8553	4.62946	-35.0154	4.75047					556	-21.8733	4.48708	-36.8353	5.64177
	557	-18.6063	4.828	-35.1494	4.73007					557	-21.1864	4.44196	-36.6671	5.49753
	558	-18.6063	4.828	-35.2349	4.72276					558	-21.1536	4.45442	-36.693	5.33012
	559	-18.7183	4.74911	-35.4735	4.74246					559	-22.0017	5.08131	-37.1306	5.3814
	560	-19.0781	4.90062	-35.8326	4.74833					560	-22.7652	5.04429	-37.8419	5.54122
	561	-19.0781	4.90062	-36.0833	4.712					561	-22.3476	4.94797	-37.92	5.55953
	562	-18.8998	4.93657	-36.3593	4.65558					562	-22.2335	4.76165	-37.9702	5.60148
	563	-18.7561	5.00469	-36.8489	4.67599					563	-22.2028	4.81746	-38.1529	5.60383
	564	-18.6117	5.04081	-37.2756	4.76373					564	-21.6365	4.85279	-38.4224	5.66706
	565	-18.6117	5.04081	-37.3442	4.75076					565	-22.5774	5.02037	-38.5643	5.63895
	566	-19.5137	4.83033	-37.377	4.76171					566	-22.531	5.03749	-38.7634	5.56173
	567	-20.4429	4.72534	-37.4231	4.68722					567	-22.8676	5.03024	-38.8624	5.51064
	568	-20.5837	4.86617	-37.705	4.69877					568	-22.8015	5.00208	-38.9869	5.535
	569	-20.5837	4.99829	-38.0962	4.72947					569	-22.8828	5.02451	-39.1473	5.53033
	570	-20.5837	5.05842	-38.438	4.71845					570	-22.8076	5.08756	-39.3033	5.53744
	571	-20.6585	5.13315	-38.6471	4.64583					571	-23.624	5.36478	-39.6331	5.43063
	572	-21.016	5.13216	-38.7235	4.57537					572	-23.5327	5.39875	-39.8881	5.31004
	573	-21.0881	5.2042	-38.7843	4.57096					573	-23.997	5.36409	-39.9354	5.30281
	574	-21.0881	5.26499	-38.8828	4.60824					574	-23.079	4.78435	-39.7652	5.28922
	575	-20.6856	5.22476	-39.066	4.62446					575	-22.685	4.7444	-39.6887	5.29928
	576	-20.6856	5.23239	-39.428	4.63676					576	-23.12	4.76981	-39.8464	5.28007
	577	-20.8592	5.40602	-39.8825	4.69689					577	-23.1917	4.76729	-40.2341	5.39516
	578	-20.9999	5.5049	-40.2026	4.74838					578	-23.6197	5.0847	-40.5552	5.53012
	579	-21.4207	5.49505	-40.4	4.69597					579	-22.8834	4.79387	-40.6754	5.50703
	580	-22.0905	5.55642	-40.7668	4.6122					580	-24.3897	4.95129	-40.8539	5.377
	581	-22.3085	5.59455	-41.2514	4.61176					581	-23.6751	4.83779	-41.1735	5.38419
	582	-22.3846	5.54204	-41.5026	4.61543					582	-23.7709	4.97778	-41.2365	5.38985
	583	-22.5359	5.47262	-41.5026	4.60926					583	-23.8234	5.0168	-41.3311	5.39745
	584	-22.5642	5.43623	-41.4741	4.53784					584	-23.8699	4.9986	-41.2606	5.34049
	585	-22.6226	5.46921	-41.4741	4.49211					585	-24.4873	4.80802	-41.3525	5.30517
	586	-23.0931	5.62837	-41.7559	4.51153					586	-24.5757	4.77382	-41.6669	5.2383
	587	-24.1034	5.7714	-42.012	4.46385					587	-25.9058	5.07663	-41.8377	5.15961
	588	-24.9402	5.72906	-42.3536	4.35652					588	-25.7938	5.14382	-41.9729	4.94971
	589	-25.2783	5.71725	-42.6805	4.28742					589	-25.7245	5.06811	-42.1513	4.84785
	590	-25.2783	5.71725	-42.851	4.2958					590	-25.7989	5.03585	-42.1555	4.80288
	591	-24.6525	5.87733	-43.051	4.32228					591	-25.8774	5.12932	-42.3532	4.80286
	592	-24.6525	5.87733	-43.3764	4.33074					592	-25.5529	5.11747	-42.6063	4.91642
	593	-24.8557	5.99079	-43.7687	4.33297					593	-26.3615	5.13236	-42.796	4.95707
	594	-25.5948	5.93605	-44.1712	4.35155					594	-25.901	4.91517	-43.0025	4.99293
	595	-25.9776	5.88412	-44.5583	4.37099					595	-26.3562	5.01697	-43.1806	4.98698
	596	-25.9776	5.88412	-44.6945	4.29255					596	-25.9928	4.95111	-43.4138	4.94731
	597	-25.8978	5.80435	-44.7239	4.30881					597	-26.6418	5.29037	-43.4575	4.9218
	598	-25.8978	5.80185	-44.7239	4.2332					598	-25.762	4.78194	-43.5382	4.82205
	599	-26.3881	5.87749	-44.8804	4.19243					599	-26.3893	5.02027	-43.6104	4.70301
	600	-26.4712	5.94998	-44.9798	4.15929					600	-26.905	5.09332	-43.6695	4.60802
	601	-26.4712	5.94998	-45.1545	4.16911					601	-26.4566	4.99227	-43.7218	4.6553
	602	-26.4712	5.94998	-45.5333	4.18722					602	-26.754	5.11654	-44.1017	4.70809
	603	-26.7274	5.97947	-45.824	4.16972					603	-26.7882	5.22022	-44.3612	4.71895
	604	-27.7767	6.00415	-45.934	4.13023					604	-27.6334	5.26139	-44.3809	4.68733
	605	-28.4023	6.07479	-46.0475	4.04581					605	-28.3359	5.3516	-44.582	4.63347
	606	-28.4418	6.09407	-46.2192	3.95388					606	-28.498	5.33828	-44.8132	4.50854
	607	-28.5445	5.96774	-46.4777	3.92181					607	-28.5889	5.25007	-44.965	4.49381
	608	-29.0471	5.91621	-46.7703	3.90837					608	-28.4859	5.34465	-45.0766	4.44485
	609	-29.7907	5.95548	-47.0055	3.89395					609	-29.0886	5.3594	-45.1458	4.43361
	610	-30.3614	5.96106	-47.186	3.87948					610	-29.8358	5.55699	-45.2677	4.43612
	611	-30.3614	5.96106	-47.389	3.83899					611	-29.1303	5.45114	-45.2494	4.48184
	612	-30.3512	5.98157	-47.6119	3.76589					612	-29.5665	5.57962	-45.4992	4.54138
	613	-30.0671	6.05892	-47.7643	3.68212					613	-28.8889	5.41457	-45.491	4.47971
	614	-30.0671	6.05892	-47.9327	3.63464					614	-29.185	5.33467	-45.6215	4.45694
	615	-30.2699	6.21432	-48.1348	3.61241					615	-29.2289	5.31516	-45.7963	4.36966
	616	-30.768	6.43042	-48.3607	3.57277					616	-30.2839	5.45929	-46.0084	4.31266
	617	-31.1885	6.42659	-48.5728	3.547					617	-30.4426	5.51353	-46.4	4.2218
	618	-31.4488	6.12946	-48.7003	3.56547					618	-30.4355	5.45627	-46.5252	4.17793
	619	-31.4488	6.12946	-48.8499	3.57669					619	-30.5302	5.50526	-46.7418	4.16086
	620	-31.1687	6.27099	-49.0492	3.52402					620	-30.401	5.43298	-46.6793	4.14072
	621	-31.1687	6.27099	-49.3485	3.41154					621	-31.0398	5.76904	-46.8916	4.08618
	622	-31.6483	6.33064	-49.6153	3.30824					622	-31.1002	5.78418	-47.0639	4.04951
	623	-32.3673	6.25659	-49.6629	3.25516					623	-31.5923	5.81823	-47.1081	3.97963
	624	-32.6478	6.08325	-49.7349	3.27078					624	-30.8348	5.37031	-47.1113	3.9828
	625	-32.7266	6.14802	-49.9412	3.32382					625	-30.4911	5.30831	-47.2595	4.05766
	626	-32.8763	6.03758	-50.1281	3.31453					626	-31.2835	5.73934	-47.4288	4.18076
	627	-33.4077	6.13288	-50.3557	3.25465					627	-31.9829	5.80431	-47.5718	4.03944
	628	-33.7074	6.14751	-50.6253	3.20681					628	-31.1875	5.44528	-47.66	3.93128
	629	-33.7074	6.14751	-50.8524	3.14048					629	-30.8293	5.23458	-47.7032	3.87526
	630	-33.3213	5.99777	-51.0576	3.05057					630	-30.6959	5.28315	-47.9242	3.78129
	631	-33.2726	6.35007	-51.2351	3.00225					631	-30.5042	5.13302	-48.0072	3.70713
	632	-33.2726	6.35007	-51.356	2.9923					632	-31.039	5.24114	-48.0997	3.66067
	633	-34.3182	6.43308	-51.4334	2.99685					633	-32.3346	5.68039	-48.1894	3.67306
	634	-35.1624	6.23593	-51.5633	2.97669					634	-32.3536	5.67103	-48.3985	3.77815
	635	-35.4036	6.00764	-51.8132	2.91109					635	-31.9433	5.55574	-48.5147	3.68761
	636	-35.5167	5.90009	-52.1218	2.84096					636	-31.7987	5.45341	-48.8182	3.63656
	637	-35.6292	5.83265	-52.359	2.76491					637	-32.0366	5.30962	-49.0464	3.48057
	638	-35.7205	5.86965	-52.4938	2.70925					638	-32.5586	5.53838	-49.2368	3.56169
	639	-35.999	6.05258	-52.5976	2.65153					639	-33.1672	5.74421	-49.2722	3.55773
	640	-36.5296	6.2302	-52.6964	2.53679					640	-33.7421	5.83515	-49.4471	3.54441
	641	-37.031	6.23597	-52.7602	2.45429					641	-33.8669	5.90165	-49.5127	3.44926
	642	-37.4252	6.09651	-52.9102	2.44638					642	-34.1601	5.93795	-49.6039	3.4386
	643	-37.7964	5.99176	-53.203	2.38953					643	-33.9467	5.87602	-49.8567	3.35763
	644	-37.8215	6.01691	-53.4273	2.28029					644	-34.1343	5.94985	-50.0789	3.19863
	645	-37.8215	6.16845	-53.5079	2.21481					645	-34.1343	5.94985	-50.0836	3.15574
	646	-37.8215	6.18014	-53.5814	2.14459					646	-33.9867	5.72796	-50.0792	3.08721
	647	-37.862	6.22059	-53.8241	2.06979					647	-34.2383	5.71389	-50.1457	3.00225
	648	-38.1697	6.15731	-54.1436	2.04752					648	-34.1032	5.66778	-50.362	2.92108
	649	-38.593	6.12859	-54.2797	2.02591					649	-34.3445	5.66358	-50.5423	2.901
	650	-39.0805	6.23847	-54.3109	1.98498					650	-34.6692	5.79358	-50.6872	2.92351
	651	-39.6044	6.29058	-54.3464	1.92973					651	-35.2094	5.99333	-50.7449	2.93704
	652	-40.0281	6.18175	-54.4299	1.82485					652	-35.2767	6.01445	-50.8228	2.92584
	653	-40.0967	6.19821	-54.6148	1.70742					653	-35.5526	6.00609	-51.1232	2.80447
	654	-40.0967	6.19821	-54.8555	1.65089					654	-35.64	5.96571	-51.2488	2.69306
	655	-39.9828	6.08432	-55.1034	1.64369					655	-35.2603	5.8214	-51.3823	2.58835
	656	-39.9828	5.96699	-55.2987	1.58886					656	-35.6135	5.96786	-51.4274	2.57103
	657	-40.4282	5.90505	-55.4533	1.46572					657	-35.8479	6.03354	-51.5293	2.4612
	658	-40.4906	5.96744	-55.4775	1.33253					658	-35.7757	5.88893	-51.6256	2.43671
	659	-40.4906	6.04332	-55.4856	1.33081					659	-35.8533	5.85376	-51.5521	2.43669
	660	-40.4906	6.04332	-55.4856	1.29776					660	-36.2747	5.95276	-51.6163	2.45805
	661	-40.7997	6.17484	-55.648	1.28673					661	-36.8252	5.85232	-51.6503	2.47198
	662	-41.6298	6.21347	-55.9923	1.26484					662	-37.1826	6.00752	-52.0227	2.46854
	663	-42.5263	6.20904	-56.2885	1.22392					663	-38.2116	6.16832	-52.4165	2.39367
	664	-42.9039	6.08614	-56.2885	1.15356					664	-38.3869	6.08573	-52.4331	2.26813
	665	-42.9171	5.88564	-56.2575	1.10385					665	-38.0617	5.90639	-52.2174	2.15476
	666	-43.0117	5.75074	-56.2575	0.98633					666	-36.7407	5.63803	-52.2675	2.1227
	667	-43.3418	5.74113	-56.4875	0.961772					667	-37.6028	6.17043	-52.5363	2.07787
	668	-43.8664	5.82394	-56.6467	0.934122					668	-38.1105	6.21669	-52.8395	2.04089
	669	-44.0124	5.86902	-56.7312	0.881094					669	-38.4124	6.26451	-52.9465	2.02135
	670	-44.0124	5.86902	-56.7877	0.812912					670	-38.2209	6.18948	-53.0832	2.00301
	671	-43.7358	5.91235	-56.7976	0.75062					671	-38.2467	6.18147	-53.0845	1.97519
	672	-43.631	6.08231	-56.8013	0.691664					672	-38.1806	6.06371	-53.0326	1.92491
	673	-43.631	6.1539	-56.8978	0.637427					673	-38.5673	6.0368	-53.0115	1.77439
	674	-43.7733	6.29622	-57.1386	0.621063					674	-38.6021	6.03662	-53.1669	1.6938
	675	-43.9226	6.32126	-57.3405	0.605691					675	-38.7699	6.08159	-53.2417	1.71887
	676	-44.0203	6.28275	-57.4044	0.554284					676	-38.5312	6.00173	-53.1818	1.72554
	677	-44.4713	6.12104	-57.4566	0.47672					677	-38.1849	5.83853	-53.2402	1.68626
	678	-45.2249	5.88389	-57.4566	0.424717					678	-39.1307	6.00935	-53.4558	1.69797
	679	-45.8436	5.69559	-57.4669	0.427843					679	-39.2288	6.03983	-53.5091	1.7402
	680	-46.3261	5.65675	-57.6133	0.389183					680	-39.797	6.04368	-53.6751	1.70075
	681	-46.4335	5.75306	-57.8224	0.301366					681	-39.9909	6.08213	-53.914	1.62488
	682	-46.4335	5.7156	-57.8224	0.301366					682	-40.0446	6.05686	-53.9446	1.53101
	683	-46.4335	5.7156	-57.7823	0.262266					683	-40.0744	6.09598	-53.9233	1.50083
	684	-46.5403	5.47611	-57.7823	0.262266					684	-40.4893	6.131	-54.2067	1.50417
	685	-46.9211	5.33772	-58.0304	0.28205					685	-40.6722	6.12139	-54.3023	1.5386
	686	-47.2158	5.24358	-58.2731	0.247473					686	-40.0843	5.92423	-54.381	1.50006
	687	-47.2771	5.30486	-58.4589	0.222166					687	-40.0138	5.90269	-54.3548	1.4944
	688	-47.3038	5.45231	-58.6138	0.223098					688	-40.2879	5.93652	-54.4553	1.51592
	689	-47.507	5.65555	-58.7297	0.194224					689	-40.8786	5.97183	-54.6015	1.44055
	690	-47.756	5.64885	-58.8225	0.19931					690	-40.8924	5.97753	-54.6838	1.44691
	691	-47.756	5.48068	-58.8225	0.19931					691	-40.745	5.82311	-54.7246	1.43362
	692	-47.7408	5.4364	-58.7375	0.307184					692	-40.3675	5.70017	-54.507	1.44307
	693	-47.7408	5.26702	-58.7375	0.308508					693	-40.3575	5.64393	-54.5961	1.47575
	694	-48.3224	5.30844	-58.7375	0.333911					694	-41.1631	5.79429	-54.6935	1.32804
	695	-48.8312	5.34228	-58.6961	0.370782					695	-41.9245	5.95652	-54.8046	1.30025
	696	-48.8935	5.04815	-58.6897	0.428219					696	-42.0256	5.90898	-54.8435	1.27589
	697	-48.8935	4.99646	-58.6897	0.428219					697	-41.3278	5.56779	-54.9086	1.28733
	698	-48.8246	4.92752	-58.7369	0.432742					698	-41.3278	5.56779	-54.8632	1.29208
	699	-48.8246	4.92752	-58.8565	0.445313					699	-41.4115	5.52795	-54.9972	1.26132
	700	-49.3106	5.19466	-59.0001	0.482843					700	-42.3559	5.76895	-55.1209	1.29744
	701	-49.6753	5.24228	-59.0001	0.482843					701	-42.5057	5.69957	-55.1938	1.2996
	702	-49.6753	5.05214	-58.9428	0.585602					702	-42.5081	5.69843	-55.0812	1.33991
	703	-49.6902	4.84535	-58.7585	0.632576					703	-41.9857	5.53955	-54.9242	1.32799
	704	-49.8216	4.61986	-58.7585	0.632576					704	-41.6514	5.50094	-55.0163	1.23494
	705	-50.1685	4.76054	-59.1646	0.510219					705	-41.912	5.57725	-55.2712	1.18817
	706	-50.2677	4.8335	-59.4636	0.481623					706	-42.3821	5.43799	-55.4959	1.18548
	707	-50.4464	4.82703	-59.4689	0.486885					707	-42.7365	5.23303	-55.6065	1.18451
	708	-50.9589	4.65969	-59.4885	0.58859					708	-43.3206	5.41208	-55.7565	1.13187
	709	-51.4307	4.43152	-59.5073	0.611336					709	-43.1804	5.47677	-55.921	1.07914
	710	-51.6413	4.30731	-59.5491	0.653199					710	-43.2452	5.55128	-55.926	1.10545
	711	-51.7352	4.29253	-59.5983	0.643702					711	-43.2964	5.54829	-55.9831	1.14763
	712	-51.8576	4.22864	-59.647	0.663462					712	-43.3016	5.52897	-56.0389	1.14293
	713	-51.8576	4.22864	-59.647	0.663462					713	-43.4408	5.46495	-56.1115	1.15063
	714	-51.7235	4.25258	-59.6252	0.718073					714	-43.5274	5.44174	-56.0688	1.2016
	715	-51.4225	4.38143	-59.5875	0.768419					715	-43.6555	5.39575	-55.9716	1.22376
	716	-51.4225	4.38143	-59.5541	0.802672					716	-43.4458	5.21706	-55.9456	1.17074
	717	-51.576	4.17632	-59.5541	0.802672					717	-43.929	5.26875	-55.9021	1.1739
	718	-51.7266	3.87303	-59.5642	0.799315					718	-43.9991	5.14862	-56.0967	1.06982
	719	-51.7311	3.68506	-59.6667	0.780239					719	-44.111	4.90758	-56.0697	1.08179
	720	-51.9356	3.70196	-59.775	0.776081					720	-44.2958	4.74255	-56.5079	0.970693
	721	-52.4844	3.85391	-59.8653	0.760196					721	-44.6626	5.0139	-56.5293	1.01513
	722	-53.0306	3.87538	-59.9366	0.716724					722	-44.7886	5.09095	-56.7918	0.994668
	723	-53.3553	3.73623	-59.9503	0.712348					723	-44.7505	5.08368	-56.6576	0.980719
	724	-53.3647	3.642	-59.9503	0.712348					724	-44.7486	5.02975	-56.7363	1.00594
	725	-53.3647	3.642	-59.9214	0.773295					725	-44.7318	4.97739	-56.5214	1.02609
	726	-53.3175	3.62696	-59.9214	0.835847					726	-45.0876	4.89031	-56.7215	0.962885
	727	-53.3071	3.63242	-59.9093	0.829388					727	-45.4057	4.74477	-56.7577	0.962996
	728	-53.2359	3.54537	-59.9219	0.841924					728	-45.3721	4.69517	-56.8305	0.953415
	729	-53.2359	3.52815	-59.9454	0.839218					729	-44.7991	4.47424	-56.7745	0.943389
	730	-53.3863	3.46544	-60.0378	0.800759					730	-45.2902	4.69144	-56.7815	0.951578
	731	-53.6367	3.51846	-60.1999	0.746286					731	-45.4287	4.69916	-56.9584	0.896209
	732	-53.925	3.47544	-60.2561	0.720893					732	-45.7655	4.74856	-57.1429	0.897076
	733	-54.337	3.31688	-60.2561	0.720893					733	-46.0792	4.60456	-57.1965	0.842727
	734	-54.3631	3.13705	-60.1679	0.772468					734	-46.4204	4.60858	-57.1457	0.882434
	735	-54.4703	3.18308	-60.0465	0.872665					735	-46.0385	4.36917	-56.9615	0.939373
	736	-54.5195	3.18647	-59.9775	0.922992					736	-46.4783	4.50936	-56.8894	0.981639
	737	-54.816	3.23002	-59.9775	0.922992					737	-46.5271	4.48574	-56.9017	0.968965
	738	-55.037	3.23718	-60.0826	0.887813					738	-46.8887	4.45456	-57.0567	0.948244
	739	-55.037	3.1012	-60.2626	0.837208					739	-47.4528	4.45542	-57.2514	0.889489
	740	-54.9732	3.03742	-60.292	0.866652					740	-47.337	4.38015	-57.292	0.890609
	741	-54.6627	2.78969	-60.292	0.896531					741	-46.318	4.01184	-57.0523	1.01665
	742	-54.6627	2.78969	-60.2232	0.953575					742	-46.4281	3.96293	-56.8269	1.06036
	743	-55.0571	2.77607	-60.2006	0.949379					743	-46.8537	4.02931	-56.7715	1.11283
	744	-55.2018	2.8274	-60.2006	0.949379					744	-47.3033	4.06947	-56.9908	1.00804
	745	-55.2018	2.8274	-60.2524	0.888324					745	-47.4793	3.99434	-57.0571	1.01809
	746	-54.96	2.69086	-60.2956	0.858524					746	-47.1906	3.84798	-57.2132	0.956192
	747	-54.96	2.69086	-60.3446	0.870904					747	-47.3758	3.76377	-57.1325	1.03154
	748	-55.0516	2.46997	-60.4503	0.873311					748	-47.4911	3.49265	-57.3126	0.978906
	749	-55.1736	2.3627	-60.5046	0.869386					749	-48.2786	3.59624	-57.4855	0.905621
	750	-55.3391	2.35258	-60.549	0.84125					750	-48.4122	3.53376	-57.5962	0.862565
	751	-55.6021	2.39716	-60.549	0.84125					751	-48.65	3.56509	-57.6599	0.847042
	752	-55.8878	2.39728	-60.5391	0.861677					752	-48.4919	3.56291	-57.5248	0.986628
	753	-56.0355	2.33299	-60.5391	0.90112					753	-48.6407	3.47361	-57.5253	1.01593
	754	-56.0355	2.26212	-60.5432	0.905212					754	-48.8681	3.46279	-57.71	0.976783
	755	-56.0166	2.2432	-60.5669	0.873375					755	-48.945	3.40326	-57.7092	0.951137
	756	-55.783	2.1961	-60.5669	0.873375					756	-48.6799	3.27245	-57.6903	0.979749
	757	-55.5874	2.09741	-60.5195	0.893965					757	-48.8885	3.09756	-57.7351	0.957482
	758	-55.5874	2.09741	-60.3554	0.953254					758	-49.1455	3.0953	-57.6107	0.996836
	759	-56.0768	2.05596	-60.1874	0.99498					759	-49.407	3.09457	-57.7227	0.941891
	760	-56.8251	2.12091	-60.1874	0.99498					760	-50.5777	3.26474	-57.8785	0.954314
	761	-57.1369	2.14484	-60.2506	0.968952					761	-50.6842	3.24677	-57.9151	0.997143
	762	-57.1369	2.14484	-60.5224	0.86858					762	-50.6333	3.15495	-58.0851	0.943334
	763	-56.843	2.08253	-60.689	0.838871					763	-50.3646	2.93979	-58.0464	0.97869
	764	-56.8086	2.07463	-60.7314	0.869326					764	-50.1758	2.8838	-58.0652	1.01801
	765	-56.8086	2.07463	-60.7416	0.877418					765	-50.254	2.85364	-58.0786	1.01601
	766	-57.2293	2.1449	-60.782	0.85892					766	-51.0669	3.03672	-58.2322	0.966003
	767	-57.3423	2.11963	-60.8827	0.823967					767	-51.5553	2.94543	-58.4786	0.889962
	768	-57.3423	2.11963	-60.9378	0.805402					768	-51.5188	2.83311	-58.5258	0.905743
	769	-57.2504	2.02779	-60.9378	0.805402					769	-51.6787	2.76382	-58.625	0.910975
	770	-57.1941	1.96833	-60.9074	0.803273					770	-51.6039	2.65	-58.5534	0.945077
	771	-57.1823	1.89928	-60.8039	0.8222					771	-51.7603	2.57071	-58.5883	0.885186
	772	-57.1823	1.81651	-60.678	0.872576					772	-52.0548	2.45105	-58.4244	0.912255
	773	-57.492	1.74226	-60.678	0.896615					773	-52.1178	2.3152	-58.5094	0.901575
	774	-58.0172	1.77374	-60.6766	0.914914					774	-52.9812	2.57044	-58.5732	0.961751
	775	-58.0172	1.77374	-60.6766	0.961719					775	-52.8233	2.39183	-58.5619	0.957215
	776	-57.9608	1.81924	-60.6024	0.978048					776	-52.7079	2.36981	-58.4993	1.04044
	777	-57.9608	1.81924	-60.6024	0.978048					777	-52.6965	2.3187	-58.4988	1.04007
	778	-57.9661	1.69286	-60.6089	0.972051					778	-52.7258	2.23912	-58.4894	1.05958
	779	-57.9958	1.70823	-60.6885	0.941442					779	-53.3434	2.15001	-58.5204	0.973955
	780	-58.0077	1.72015	-60.7727	0.928928					780	-53.4794	2.09987	-58.5718	0.961758
	781	-58.0133	1.7258	-60.8982	0.923463					781	-53.8356	2.07356	-58.5907	1.00681
	782	-58.1726	1.67527	-61.0564	0.895149					782	-53.7418	1.99148	-58.6829	0.995218
	783	-58.3817	1.5443	-61.0564	0.895149					783	-53.8492	1.94514	-58.6532	1.03902
	784	-58.3817	1.5443	-61.0322	0.927008					784	-53.9427	1.91999	-58.557	1.05569
	785	-58.2143	1.49863	-60.8969	0.994612					785	-54.0487	1.82593	-58.5034	1.07843
	786	-58.0583	1.4757	-60.8375	1.00001					786	-53.9477	1.75029	-58.4205	1.10641
	787	-58.0145	1.46907	-60.8375	1.00001					787	-54.1579	1.685	-58.5217	1.08886
	788	-57.8416	1.44357	-60.8836	0.970288					788	-54.3595	1.64042	-58.5189	1.08553
	789	-57.5607	1.42984	-60.8877	0.955189					789	-54.2706	1.3371	-58.5197	1.10815
	790	-57.5607	1.42984	-60.9102	0.941207					790	-54.1615	1.35729	-58.4413	1.13806
	791	-58.2093	1.51653	-60.9696	0.93924					791	-54.8068	1.6898	-58.5228	1.14223
	792	-58.5207	1.5973	-61.023	0.919871					792	-54.8952	1.67075	-58.5833	1.20172
	793	-58.5477	1.59409	-61.0413	0.891109					793	-55.029	1.64262	-58.8766	1.09542
	794	-58.6914	1.72116	-61.0413	0.891109					794	-55.6247	1.65939	-59.0016	1.0576
	795	-58.6914	1.69405	-60.9121	0.960565					795	-55.7913	1.68805	-59.0216	1.06988
	796	-58.6517	1.65437	-60.6949	1.03995					796	-55.7865	1.61936	-58.8097	1.08964
	797	-58.3934	1.53588	-60.6949	1.03995					797	-55.7858	1.41494	-58.6434	1.15309
	798	-58.2914	1.51141	-60.8002	0.989281					798	-55.3132	1.61922	-58.6498	1.20774
	799	-58.2914	1.51141	-60.9892	0.942083					799	-55.7317	1.50736	-58.7215	1.19095
	800	-58.2915	1.44101	-61.1362	0.92052					800	-55.6417	1.4373	-58.8621	1.16718
	801	-58.3794	1.42692	-61.265	0.900365					801	-56.0199	1.33191	-58.9656	1.11494
	802	-58.5399	1.45367	-61.265	0.900365					802	-56.3027	1.39347	-58.9236	1.20202
	803	-58.7208	1.37905	-61.1986	0.973765					803	-56.459	1.36116	-58.8576	1.21003
	804	-58.9432	1.27569	-60.9959	1.02817					804	-56.6084	1.30853	-58.9044	1.15338
	805	-59.0745	1.29889	-60.7977	1.05248					805	-57.0117	1.35225	-58.8974	1.14911
	806	-59.0745	1.29889	-60.7977	1.05248					806	-57.0699	1.34699	-58.875	1.1484
	807	-58.8188	1.30598	-61.0465	0.97206					807	-56.0711	1.70198	-58.9032	1.23169
	808	-58.6394	1.26434	-61.239	0.956011					808	-56.2251	1.70678	-59.0419	1.18028
	809	-58.517	1.1436	-61.239	0.956011					809	-56.6285	1.28072	-59.0235	1.17292
	810	-58.4181	1.07293	-61.233	0.957506					810	-56.711	1.19442	-58.915	1.13409
	811	-58.4181	1.11731	-61.233	0.957506					811	-57.0549	1.08066	-58.971	1.08404
	812	-58.5553	1.28401	-61.233	0.957506					812	-57.4404	1.15937	-59.1568	1.07193
	813	-58.6988	1.42751	-61.2017	0.98425					813	-57.6396	1.25117	-59.152	1.09625
	814	-58.8975	1.48037	-61.0758	0.982983					814	-57.657	1.37178	-59.0451	1.09856
	815	-59.1008	1.3961	-61.0318	0.971655					815	-58.0651	1.50741	-59.0291	1.12447
	816	-59.1008	1.2233	-61.0318	0.980016					816	-57.7825	1.30961	-59.0035	1.11168
	817	-58.9259	1.04832	-61.0617	1.02771					817	-57.6395	1.25454	-59.1093	1.12205
	818	-58.9064	1.15178	-61.0812	1.04719					818	-57.6316	1.25344	-59.1066	1.11895
	819	-58.9064	1.17802	-61.1095	1.04494					819	-58.0884	1.19362	-59.0546	1.14395
	820	-59.0222	1.30485	-61.1646	0.981968					820	-58.2577	1.25364	-59.0394	1.08507
	821	-59.0854	1.36801	-61.2513	0.928843					821	-58.0955	1.43789	-59.0299	1.12631
	822	-59.0854	1.46858	-61.3506	0.936019					822	-58.274	1.50225	-59.2027	1.10246
	823	-58.9438	1.51391	-61.3506	0.936019					823	-58.2451	1.43484	-59.3404	1.06513
	824	-58.6947	1.4699	-61.1941	0.975989					824	-58.4737	1.29327	-59.3388	1.06318
	825	-58.4421	1.35672	-61.1409	0.962072					825	-57.9853	1.32965	-59.2827	1.03863
	826	-58.4421	1.35672	-61.1409	0.962072					826	-58.3275	1.20673	-59.3664	1.03223
	827	-58.7004	1.40932	-61.2379	0.964947					827	-58.7295	1.26249	-59.4549	1.02693
	828	-58.7746	1.40384	-61.282	0.968434					828	-58.8902	1.1892	-59.3236	1.10513
	829	-58.7884	1.3652	-61.3215	0.97093					829	-58.6873	1.23831	-59.4035	1.05862
	830	-58.9972	1.3281	-61.3215	0.97093					830	-58.8272	1.19622	-59.4525	1.04309
	831	-59.4257	1.39189	-61.3215	1.01153					831	-59.2196	1.33794	-59.5254	1.04003
	832	-59.426	1.39224	-61.3198	1.01039					832	-59.445	1.30524	-59.4946	1.07865
	833	-59.426	1.43018	-61.3155	1.00615					833	-59.4958	1.31053	-59.4178	1.09394
	834	-59.1334	1.37386	-61.3	0.986086					834	-59.0847	1.34708	-59.2277	1.06886
	835	-59.1334	1.37386	-61.2454	0.9315					835	-59.0547	1.44709	-59.2035	1.06553
	836	-59.2513	1.43315	-61.2454	0.9315					836	-59.3937	1.46477	-59.0513	1.09849
	837	-59.5457	1.43687	-61.3059	0.970003					837	-59.252	1.50888	-59.3065	1.09943
	838	-59.5457	1.33367	-61.482	0.957589					838	-59.4925	1.50716	-59.3696	1.11455
	839	-59.336	1.12397	-61.6129	0.954479					839	-58.846	1.48189	-59.3602	1.17278
	840	-59.1011	1.06035	-61.7407	0.911901					840	-59.2502	1.37589	-59.4441	1.1296
	841	-59.1011	1.1049	-61.7407	0.911901					841	-59.1301	1.34138	-59.5374	1.07824
	842	-59.1296	1.13341	-61.6376	0.866821					842	-59.3162	1.39334	-59.631	1.04015
	843	-59.2279	1.1702	-61.4102	0.9551					843	-59.384	1.50844	-59.4361	1.13855
	844	-59.2714	1.15061	-61.4102	0.994355					844	-59.2598	1.59046	-59.4948	1.12209
	845	-59.2737	1.13979	-61.4118	0.996007					845	-59.2657	1.59214	-59.4621	1.14296
	846	-59.4453	1.25006	-61.5343	0.950714					846	-59.4588	1.60585	-59.5335	1.09657
	847	-59.7278	1.46759	-61.5343	0.950714					847	-60.4028	1.3986	-59.4859	1.06215
	848	-59.7278	1.46759	-61.4905	0.916695					848	-59.9561	1.67691	-59.4579	1.05407
	849	-59.2744	1.27739	-61.4805	0.950635					849	-59.5833	1.58063	-59.3909	1.04556
	850	-58.8387	1.08332	-61.4805	0.950635					850	-59.1854	1.50121	-59.4207	1.05135
	851	-58.8387	1.08332	-61.5138	0.975826					851	-59.5503	1.27817	-59.4946	1.02145
	852	-59.0149	1.21354	-61.5492	1.00139					852	-59.8386	1.32748	-59.625	1.03421
	853	-59.0889	1.25583	-61.585	1.0349					853	-59.9476	1.35203	-59.6425	1.06737
	854	-59.1612	1.30819	-61.7166	1.02508					854	-59.9171	1.41594	-59.7561	1.07696
	855	-59.3436	1.31524	-61.7443	1.00074					855	-59.7743	1.51756	-59.8032	1.07352
	856	-59.3436	1.31524	-61.7443	1.00074					856	-59.9676	1.56329	-59.7905	1.10228
	857	-59.2638	1.33447	-61.4328	1.02553					857	-59.9769	1.56555	-59.529	1.08697
	858	-58.8351	1.16168	-61.4328	1.02553					858	-59.6296	1.4248	-59.5142	1.07314
	859	-58.8351	1.16168	-61.4335	0.994225					859	-59.5971	1.40316	-59.5761	1.03638
	860	-59.191	1.11134	-61.582	1.00596					860	-59.8986	1.38988	-59.7964	1.06023
	861	-59.4866	1.11251	-61.6498	1.02742					861	-59.9667	1.41187	-59.8292	1.10224
	862	-59.6093	1.13556	-61.6498	1.022					862	-60.1626	1.45241	-59.883	1.11002
	863	-59.7179	1.24417	-61.6415	1.01118					863	-60.2303	1.31642	-59.8229	1.07058
	864	-59.7179	1.26907	-61.6415	0.983337					864	-60.1792	1.64743	-59.7973	1.04746
	865	-59.5174	1.34364	-61.6588	0.957491					865	-60.0734	1.63112	-59.7472	1.08316
	866	-59.489	1.31524	-61.7176	0.982567					866	-59.8111	1.69276	-59.776	1.12657
	867	-59.489	1.29319	-61.7401	1.00098					867	-59.8381	1.70066	-59.7473	1.1098
	868	-59.6801	1.27792	-61.7488	0.974208					868	-60.3222	1.47173	-59.7211	1.12204
	869	-59.6801	1.24333	-61.7697	0.927315					869	-60.3531	1.48045	-59.6408	1.06539
	870	-59.5899	1.1531	-61.7697	0.927315					870	-59.8699	1.69362	-59.5665	1.10328
	871	-59.3506	1.09938	-61.7516	0.934735					871	-59.8006	1.6876	-59.6384	1.08688
	872	-59.1618	1.09498	-61.7512	0.970382					872	-59.7901	1.65606	-59.678	1.07227
	873	-59.1618	1.09498	-61.743	0.988811					873	-59.9281	1.56901	-59.7893	1.09204
	874	-59.2654	1.1421	-61.7294	1.00197					874	-60.116	1.45555	-59.7328	1.03431
	875	-59.7169	1.11197	-61.6932	1.01651					875	-60.4034	1.50253	-59.8024	1.05895
	876	-59.9287	1.10476	-61.6932	1.01651					876	-60.4502	1.57085	-59.8239	1.09161
	877	-60.0547	1.12111	-61.7352	1.00634					877	-60.4569	1.5731	-59.9299	1.05607
	878	-60.3316	1.1382	-61.9087	0.978707					878	-60.7892	1.48408	-59.9452	1.14407
	879	-60.3316	1.1382	-61.9087	0.978707					879	-60.7861	1.48315	-60.1079	1.07347
	880	-60.1709	1.13832	-61.8617	1.0161					880	-60.5764	1.43033	-60.0262	1.07201
	881	-59.9286	1.15244	-61.8617	1.0161					881	-60.6168	1.3112	-60.0889	1.02651
	882	-59.8231	1.16238	-61.8747	1.00566					882	-60.5898	1.30612	-60.0215	1.04905
	883	-59.8231	1.16238	-61.8827	0.998967					883	-60.2877	1.6392	-59.9159	1.09439
	884	-59.8498	1.19126	-61.8827	0.998967					884	-60.1214	1.75373	-59.7867	1.14799
	885	-59.8498	1.19126	-61.8693	0.993565					885	-60.0427	1.73058	-59.7904	1.14778
	886	-59.8186	1.24506	-61.8683	1.00537					886	-60.3179	1.60876	-59.8362	1.11794
	887	-59.8111	1.24058	-61.8506	1.03402					887	-60.4685	1.59198	-59.9287	1.09344
	888	-59.787	1.22487	-61.8506	1.04258					888	-60.9738	1.2696	-59.9708	1.08168
	889	-59.787	1.22487	-61.8795	1.07982					889	-60.9457	1.23488	-60.0864	1.08142
	890	-59.8174	1.18703	-61.8795	1.07982					890	-60.7758	1.20092	-60.0605	1.09299
	891	-59.9128	1.22125	-61.8634	1.06999					891	-60.8414	1.39262	-59.9495	1.08503
	892	-59.9308	1.21276	-61.8634	1.06999					892	-60.3583	1.43914	-59.9105	1.10552
	893	-60.0368	1.22626	-61.8788	1.06091					893	-60.8814	1.40329	-59.9187	1.11668
	894	-60.0472	1.2329	-61.9351	1.01487					894	-60.6797	1.40519	-59.9987	1.05188
	895	-60.0472	1.1866	-62.0148	0.964275					895	-60.6727	1.40109	-60.0245	1.04983
	896	-59.9228	1.06217	-62.0148	0.964275					896	-60.6649	1.4026	-59.8996	1.10401
	897	-59.6247	0.924034	-61.9929	0.984892					897	-59.7089	1.7171	-59.7663	1.16593
	898	-59.6247	0.924034	-61.9929	0.984892					898	-59.713	1.71849	-59.7746	1.15362
	899	-60.1339	1.11976	-62.1516	0.97204					899	-60.6191	1.63724	-59.9137	1.12859
	900	-60.3783	1.26124	-62.2405	0.968924					900	-60.7677	1.57556	-60.1559	1.04349
	901	-60.3783	1.26124	-62.2405	0.968924					901	-60.7421	1.55654	-60.2167	1.06188
	902	-60.3412	1.27768	-62.0782	1.0123					902	-60.7561	1.56031	-60.1777	1.11657
	903	-60.3412	1.27768	-62.0782	1.0123					903	-60.6774	1.66586	-60.1881	1.10479
	904	-60.3568	1.25946	-62.1884	0.962747					904	-60.5973	1.65247	-60.2639	1.08709
	905	-60.4513	1.31883	-62.2006	0.964959					905	-60.7809	1.69356	-60.2413	1.09828
	906	-60.4513	1.28971	-62.2006	0.964959					906	-60.8018	1.75501	-60.2084	1.10208
	907	-60.4145	1.25291	-62.1853	0.959462					907	-60.7313	1.76462	-60.2038	1.09754
	908	-59.9986	1.06291	-62.1609	0.936097					908	-60.2246	1.66543	-60.097	1.05728
	909	-59.6962	1.01322	-62.0906	0.960427					909	-59.9951	1.60234	-60.0684	1.06335
	910	-59.6962	1.01322	-62.0588	1.04453					910	-60.435	1.39424	-59.9654	1.0661
	911	-59.7488	1.01244	-62.0588	1.04453					911	-60.6249	1.45571	-60.0477	1.08641
	912	-59.7808	1.04446	-62.0588	1.05245					912	-60.9404	1.32842	-60.0472	1.08206
	913	-59.7865	1.053	-62.0548	1.0572					913	-60.6737	1.49198	-60.0559	1.05868
	914	-59.819	1.08549	-62.0548	1.0572					914	-60.6957	1.48578	-60.0368	1.05082
	915	-59.9495	1.17025	-62.1133	1.00195					915	-60.7468	1.50206	-60.0973	1.06775
	916	-60.3473	1.26063	-62.2788	0.939641					916	-60.8312	1.62174	-60.3572	1.02941
	917	-60.8738	1.32972	-62.3896	0.909941					917	-61.2229	1.59607	-60.3872	1.02148
	918	-61.1508	1.46082	-62.4285	0.94889					918	-61.3099	1.62964	-60.3294	1.05638
	919	-61.1508	1.46082	-62.4285	0.9535					919	-61.3093	1.62037	-60.3213	1.06417
	920	-61.0438	1.55597	-62.3453	0.976988					920	-61.2854	1.62484	-60.2573	1.05692
	921	-60.8556	1.53367	-62.278	1.00989					921	-61.15	1.76915	-60.2275	1.07088
	922	-60.4996	1.35977	-62.2138	1.07643					922	-60.7671	1.66939	-60.2173	1.10946
	923	-60.2076	1.24183	-62.1113	1.12042					923	-60.8897	1.52218	-60.1734	1.07974
	924	-60.0691	1.24163	-62.1113	1.12042					924	-60.9085	1.51815	-60.2149	1.05735
	925	-60.0691	1.24163	-62.2037	1.06105					925	-60.9187	1.52148	-60.3136	1.066
	926	-60.2322	1.28551	-62.3832	1.00956					926	-61.4282	1.18685	-60.468	1.03964
	927	-60.5921	1.31142	-62.3832	1.00956					927	-61.0324	1.63201	-60.5201	1.043
	928	-60.5921	1.31142	-62.2645	1.03456					928	-61.5741	1.23041	-60.4393	1.02383
	929	-60.487	1.31768	-62.2645	1.03456					929	-61.2961	1.41243	-60.4064	1.02076
	930	-60.1788	1.12473	-62.2878	0.98963					930	-60.9552	1.34893	-60.4289	1.00558
	931	-60.1788	1.12473	-62.4053	0.956986					931	-60.9086	1.33632	-60.4144	1.02144
	932	-60.261	1.04549	-62.4796	0.961331					932	-60.536	1.55199	-60.4507	1.02597
	933	-60.4822	1.09341	-62.4796	0.961331					933	-60.6446	1.58254	-60.4151	1.03677
	934	-60.7069	1.14257	-62.4477	1.01569					934	-60.8386	1.62712	-60.453	1.05059
	935	-60.8382	1.27392	-62.4477	1.01569					935	-61.3993	1.34835	-60.4978	1.01337
	936	-60.9599	1.48079	-62.4478	1.01131					936	-61.7273	1.43199	-60.571	1.02092
	937	-61.0521	1.57299	-62.506	0.978075					937	-61.6269	1.52476	-60.6174	1.00252
	938	-61.0521	1.57299	-62.506	0.978075					938	-61.6484	1.53096	-60.5594	1.02116
	939	-60.9654	1.51612	-62.405	0.983263					939	-61.4104	1.56624	-60.5384	0.991102
	940	-60.9641	1.51488	-62.2109	1.04674					940	-61.5605	1.40551	-60.3125	1.0421
	941	-60.9641	1.46554	-62.2109	1.04674					941	-61.5605	1.40551	-60.4053	1.03304
	942	-61.1166	1.44247	-62.4618	1.00896					942	-61.6669	1.43024	-60.6792	1.00086
	943	-61.1361	1.39287	-62.4717	1.0188					943	-61.6669	1.43024	-60.7069	1.01672
	944	-61.1361	1.39287	-62.4717	1.03692					944	-61.7178	1.44531	-60.7017	1.00544
	945	-60.9165	1.36133	-62.2872	1.04594					945	-61.4474	1.55369	-60.5777	0.989165
	946	-60.6781	1.4665	-62.2231	1.0699					946	-61.9742	1.26042	-60.5155	0.999982
	947	-60.6108	1.49486	-62.2138	1.08155					947	-61.4047	1.52456	-60.6262	0.992476
	948	-60.6108	1.49486	-62.2231	1.09085					948	-61.5547	1.41517	-60.4333	1.07555
	949	-60.7643	1.48713	-62.35	1.0558					949	-61.4719	1.39359	-60.5549	1.02461
	950	-60.8831	1.48221	-62.5353	0.995087					950	-61.7731	1.36895	-60.7199	0.993258
	951	-60.9066	1.49039	-62.6021	1.00055					951	-61.592	1.3196	-60.7817	0.978049
	952	-60.9088	1.49163	-62.6021	1.00055					952	-61.692	1.34664	-60.806	0.950904
	953	-61.0002	1.48611	-62.5768	1.0058					953	-61.9193	1.22265	-60.7594	0.891512
	954	-61.0002	1.46399	-62.5679	1.01313					954	-62.0939	1.23106	-60.7549	0.892963
	955	-61.0079	1.45611	-62.5497	1.04634					955	-61.999	1.2428	-60.7016	0.936775
	956	-61.1236	1.37737	-62.5497	1.04634					956	-61.7661	1.36094	-60.7335	0.9882
	957	-61.5718	1.34235	-62.6402	1.06557					957	-61.856	1.4009	-60.7509	1.05319
	958	-61.5817	1.35224	-62.782	1.02846					958	-61.9867	1.44106	-60.8621	1.05058
	959	-61.5817	1.42809	-62.852	1.01642					959	-62.0288	1.39841	-60.9174	1.02741
	960	-61.1075	1.38002	-62.852	1.01642					960	-61.8943	1.1834	-60.9661	1.00463
	961	-61.1075	1.38002	-62.7975	1.04294					961	-61.9091	1.18745	-61.0099	0.995817
	962	-61.258	1.47555	-62.7592	1.03493					962	-62.2959	1.18867	-61.0214	0.982419
	963	-61.303	1.41326	-62.7242	0.999922					963	-62.3149	1.19289	-60.9866	0.984176
	964	-61.3161	1.41563	-62.7242	0.988039					964	-61.7869	1.45927	-60.8872	0.996116
	965	-61.3161	1.37529	-62.7572	0.940465					965	-61.7869	1.45927	-60.9105	0.952039
	966	-61.5376	1.47081	-62.7572	0.940465					966	-61.9378	1.36019	-60.9105	0.952039
	967	-61.8305	1.76366	-62.7455	0.96893					967	-62.4097	1.51065	-60.9808	0.963243
	968	-61.8305	1.78652	-62.6155	1.04852					968	-62.9772	1.16018	-61.0263	0.980672
	969	-61.5777	1.6945	-62.6064	1.04581					969	-62.664	1.17241	-61.0627	0.962961
	970	-61.5009	1.6177	-62.6064	1.04581					970	-62.6577	1.16973	-61.038	0.963598
	971	-61.4965	1.4558	-62.8462	0.936981					971	-61.9474	1.39064	-61.1487	0.885531
	972	-61.4644	1.42368	-62.8462	0.936981					972	-61.9667	1.39513	-61.0072	0.900492
	973	-61.4169	1.41175	-62.7822	0.915266					973	-62.0149	1.35628	-60.9009	0.954001
	974	-61.3648	1.44987	-62.7822	0.946339					974	-62.0102	1.35586	-60.9186	0.972727
	975	-61.364	1.52664	-62.7968	0.961371					975	-62.2941	1.20701	-60.9499	0.967148
	976	-61.364	1.54369	-62.8052	0.969718					976	-62.1515	1.47194	-60.9407	0.991
	977	-61.4532	1.63282	-62.8379	0.989476					977	-62.6234	1.24724	-61.0504	0.943728
	978	-61.5083	1.64889	-62.8858	0.962284					978	-62.6122	1.25443	-61.1438	0.902568
	979	-61.5349	1.60994	-62.8858	0.962284					979	-62.521	1.22148	-61.0755	0.943601
	980	-61.6049	1.55831	-62.8431	1.02967					980	-62.6903	1.15638	-61.0501	0.985881
	981	-61.6049	1.55831	-62.8431	1.02967					981	-62.6857	1.15759	-60.993	0.999937
	982	-61.5847	1.59885	-62.9234	1.03299					982	-62.1144	1.50401	-61.1124	0.950737
	983	-61.5104	1.55256	-63.0022	1.00742					983	-62.0052	1.47951	-61.275	0.913437
	984	-61.4717	1.52303	-63.0967	0.96825					984	-62.2094	1.16122	-61.4021	0.879013
	985	-61.4717	1.51386	-63.2061	0.946915					985	-62.5775	1.13986	-61.4593	0.826514
	986	-61.5069	1.53499	-63.2489	0.984629					986	-62.6463	0.998764	-61.3904	0.880895
	987	-61.6031	1.46251	-63.2489	0.984629					987	-62.8859	1.06409	-61.301	0.889979
	988	-61.6625	1.47185	-63.2065	1.01867					988	-62.4762	1.19245	-61.1673	0.940514
	989	-61.6989	1.50824	-63.1777	1.03795					989	-62.6401	1.24202	-61.166	0.932881
	990	-61.6989	1.53355	-63.144	1.03817					990	-62.5585	1.21757	-61.2819	0.971807
	991	-61.7037	1.53837	-63.0437	1.04476					991	-62.7756	1.08172	-61.3107	0.959392
	992	-61.7079	1.49937	-62.9396	1.05318					992	-63.0566	0.979383	-61.3505	0.926762
	993	-61.7226	1.48561	-62.9214	1.04748					993	-62.9571	0.956972	-61.2788	0.944859
	994	-61.8438	1.51177	-62.9214	1.04748					994	-62.514	1.30657	-61.1023	1.02419
	995	-62.0619	1.54126	-63.0223	1.02284					995	-62.4417	1.5159	-61.089	1.06164
	996	-62.0619	1.54126	-63.0902	1.01769					996	-62.357	1.60249	-61.1658	1.04463
	997	-61.7828	1.39909	-63.1536	1.02737					997	-62.0024	1.49939	-61.2022	1.04464
	998	-61.7828	1.39909	-63.2563	1.06233					998	-62.0795	1.45769	-61.2998	1.03322
	999	-61.7828	1.39909	-63.2563	1.06233					999	-63.1712	1.27196	-61.3869	1.071
