# Supplementary material for: Glycolysis-derived alanine from glia fuels neuronal mitochondria for memory in Drosophila
Source: Nat Metab. 2023 Nov 6;5(11):2002–19. doi: 10.1038/s42255-023-00910-y (PMC10663161; doi:10.1038/s42255-023-00910-y)
Supplement: Supplementary file 12 — Statistical Source Data for Fig. 7. [file 42255_2023_910_MOESM12_ESM.xlsx]

## Sheet: Fig. 7a
	5x spaced				5x massed
	tub-GAL80ts; 54H02-GAL4/+	+/UAS-nebu RNAi HMS01072	tub-GAL80ts; 54H02-GAL4>UAS-nebu RNAi HMS01072		tub-GAL80ts; 54H02-GAL4/+	+/UAS-nebu RNAi HMS01072	tub-GAL80ts; 54H02-GAL4>UAS-nebu RNAi HMS01072
	27	25	34		25	30	26
	52	32	26		18	27	16
	27	29	15		21	19	18
	41	45	9		24	27	25
	45	34	18		34	22	23
	14	20	-1		31	30	30
	42	28	26		22	30	34
	34	43	26		25	27	25
	57	40	8		25	26	27
	40	35	27		23	28	26
	23	37	19		30	26	24
	26	23	36		27	20	23
	36	22	10
	26	34	38

## Sheet: Fig. 7b
	Time traces						Mean amplitude
		+		Nebu Knock-down			+	Nebu Knock-down
	Time (s)	Mean	SEM	Mean	SEM		3.4925	1.1546
	0	0.166938	1.73007	6.95102	2.01181		3.3586	2.6929
	1	2.79719	2.12459	8.13074	2.39888		3.1147	0.457
	2	3.18389	1.73789	9.11531	2.43985		5.4492	0.4053
	3	3.35376	1.99969	9.11531	2.43985		4.1731	0.4296
	4	3.76987	1.39335	8.2217	2.47167		2.4236	0.2008
	5	3.80257	1.44618	8.2217	2.43295		4.4508	0.2568
	6	3.80257	1.36066	8.16571	2.2914		2.9658	4.4105
	7	0.567721	1.10434	8.29379	2.16332		4.4508	1.2568
	8	0.457938	1.21412	8.47698	2.5758		3.9658	4.4105
	9	0.457938	1.28684	8.67531	2.58213
	10	0.999172	1.06561	9.28354	2.64466
	11	0.999172	1.06561	9.28354	2.64466
	12	0.975524	0.760653	9.0196	2.47181
	13	0.731988	0.90426	8.49879	2.46018
	14	0.975524	0.760653	8.49879	2.46018
	15	1.0291	0.818301	8.49879	2.46018
	16	1.09718	0.966949	8.33986	2.37557
	17	1.32907	0.735059	7.91926	1.94948
	18	1.32907	0.735059	7.20453	1.92631
	19	1.90489	0.611978	7.20453	1.92631
	20	1.31982	0.722914	7.29404	1.90383
	21	2.24623	0.68903	7.30146	2.0209
	22	0.339059	0.740612	8.05705	2.04936
	23	-0.729302	1.80897	8.05705	2.04936
	24	-0.729302	1.48734	7.64258	2.13998
	25	-0.293412	1.05145	7.36634	2.36089
	26	0.942618	0.710296	7.36634	2.36089
	27	1.41421	0.631371	7.5092	2.40021
	28	2.14047	0.730075	8.20207	2.45197
	29	2.16843	0.725735	8.42598	2.37636
	30	2.16843	0.725735	8.56941	2.28834
	31	1.6313	0.957449	8.56941	2.28834
	32	1.45829	0.721248	8.59038	2.25122
	33	0.888508	1.01515	8.48944	2.27726
	34	0.888508	1.01515	8.48944	2.27726
	35	0.966381	1.02677	7.73743	2.18424
	36	1.35246	0.652956	7.73743	2.18424
	37	1.35246	0.640692	6.93406	1.97164
	38	0.690413	0.571966	6.77109	1.90452
	39	0.690413	0.571966	6.55169	2.04822
	40	0.94665	1.11781	6.55169	2.04822
	41	0.94665	1.11781	7.24779	2.27775
	42	0.964473	0.632699	8.18032	2.27197
	43	0.862451	0.60756	7.50637	2.1297
	44	0.964473	0.632699	8.36661	1.97992
	45	1.4773	0.638666	7.73469	2.02549
	46	2.40345	0.862311	7.73469	2.02549
	47	2.4879	0.890833	7.4175	1.79826
	48	2.40345	0.862311	7.4175	1.79826
	49	1.21735	0.519534	7.56109	1.90514
	50	1.21735	0.519534	7.56109	1.90514
	51	1.66878	0.290463	7.21366	1.86732
	52	1.66878	0.290463	7.08103	1.73527
	53	1.21014	0.328815	6.97756	1.83874
	54	1.01721	0.521737	6.97756	1.88148
	55	1.01721	0.76435	6.97756	1.88148
	56	1.24291	0.613452	6.78455	2.27047
	57	2.28229	0.945425	6.38046	2.3509
	58	2.28229	0.945425	6.78455	1.96457
	59	2.28229	0.945425	6.85238	1.89674
	60	2.63731	0.676484	7.45814	2.07036
	61	2.63731	0.676484	7.45814	2.07036
	62	1.30105	0.970223	6.88166	2.17404
	63	1.23835	0.563258	6.67874	2.03241
	64	0.865457	0.887856	6.14554	2.04514
	65	0.744248	0.896891	6.05195	1.87931
	66	0.651493	0.76118	5.86138	1.79773
	67	0.47279	0.822888	6.05195	1.55736
	68	0.121814	1.01684	5.86138	1.71721
	69	0.121814	0.679572	6.14123	1.44626
	70	0.368265	0.433121	5.9817	1.26218
	71	0.557107	0.892687	5.9817	1.36563
	72	0.873887	0.72842	5.9817	1.36563
	73	0.873887	0.72842	6.09929	1.45532
	74	0.727927	0.492292	6.32901	1.61989
	75	0.594423	0.489752	6.32901	1.61989
	76	0.594423	0.489752	5.62276	1.65208
	77	-0.0726263	0.617811	5.62276	1.65208
	78	-0.691345	1.12345	6.89129	1.85331
	79	-0.691345	1.12345	6.89129	1.85331
	80	0.281512	1.1416	4.64121	1.8181
	81	0.489416	1.29868	4.64121	1.8181
	82	0.999379	0.843853	4.59315	1.81683
	83	0.999379	0.843853	3.70125	1.81292
	84	1.40377	0.439461	3.70125	1.81292
	85	2.48822	0.692647	4.40986	1.78867
	86	2.48822	0.692647	4.40986	1.78867
	87	2.41471	0.67686	3.74948	1.87035
	88	2.07877	1.0128	3.47819	1.93297
	89	1.71772	1.39126	3.47819	1.93297
	90	1.71772	1.55229	3.47819	1.93297
	91	1.71772	1.39126	3.41672	1.9197
	92	1.8876	1.3824	3.41672	1.9197
	93	2.38935	1.08695	3.81961	1.87704
	94	2.38935	1.08695	3.98133	1.89814
	95	1.14863	1.92375	4.15788	2.01499
	96	1.14863	1.92375	4.52208	2.2339
	97	2.3353	1.38643	4.52208	2.2339
	98	2.42201	1.5813	3.42804	1.63354
	99	2.42201	1.29972	3.10108	1.65036
	100	1.67782	0.975641	2.99579	1.36507
	101	1.54148	0.549193	2.99579	1.36507
	102	1.35793	0.551507	3.02419	1.70953
	103	0.761329	0.954152	3.08007	1.73186
	104	0.543063	0.96825	3.02419	1.70953
	105	0.543063	0.96825	2.72344	1.77914
	106	0.665718	0.845595	2.24924	1.52517
	107	0.978504	0.789999	2.24924	1.52517
	108	0.665718	0.617294	2.73113	1.49148
	109	0.343953	0.27418	2.75961	1.65265
	110	0.343953	0.27418	3.06093	1.62007
	111	0.343953	0.909584	3.38669	1.59935
	112	0.554962	1.60725	3.38669	2.05849
	113	0.554962	1.64056	3.28981	2.15537
	114	0.923663	1.36619	2.4952	1.76335
	115	1.80692	1.74912	2.4952	1.76335
	116	1.80692	1.74912	2.5701	1.76325
	117	1.39501	1.92589	2.88159	1.63066
	118	1.39501	1.75343	2.5701	1.76325
	119	1.36093	1.66915	1.98016	1.75276
	120	1.29033	1.69572	1.73362	1.50422
	121	1.03951	1.60884	1.73362	1.50422
	122	1.29033	1.69572	2.31315	1.58377
	123	1.40457	2.00745	2.95012	1.50155
	124	1.40457	2.00745	2.95012	1.50155
	125	2.10095	1.31107	2.42454	1.22532
	126	3.21272	1.05354	2.42454	1.22532
	127	3.63549	1.49479	2.66274	1.56574
	128	3.63549	1.49479	3.81905	1.65666
	129	2.11364	1.31756	3.81905	1.65666
	130	1.63199	1.16568	2.56318	1.74897
	131	2.11364	1.25818	2.56318	1.74897
	132	2.15467	1.21715	2.53777	1.55159
	133	2.15467	1.21715	2.53777	1.55159
	134	2.02381	1.22698	1.71843	1.49422
	135	2.02381	1.22698	1.71843	1.49422
	136	2.27107	1.43369	1.86246	1.35019
	137	2.39992	1.41954	2.42451	1.22308
	138	2.81489	1.09575	2.21743	1.14799
	139	3.45478	1.46132	2.21743	1.14799
	140	3.9242	1.08557	2.214	1.09007
	141	3.45478	1.46132	1.98846	1.13912
	142	3.11902	0.85767	1.69473	1.00602
	143	3.11902	0.85767	1.32496	0.921305
	144	3.76632	0.951255	1.32496	0.921305
	145	3.76632	0.951255	1.32496	0.921305
	146	3.76632	1.28131	0.915145	1.0522
	147	4.66262	1.07821	0.915145	1.0522
	148	4.73789	1.02574	1.15087	1.04005
	149	4.66262	1.07821	1.47114	1.01549
	150	4.49006	0.878309	1.73024	1.23967
	151	4.49006	0.878309	1.87762	1.10323
	152	4.49006	0.878309	1.73024	1.23967
	153	3.82671	0.957583	1.03635	0.833868
	154	3.82671	0.957583	0.856881	0.824961
	155	4.91058	1.15982	1.03635	0.833868
	156	4.91058	1.15982	1.01736	0.80929
	157	4.49536	0.953885	1.05814	1.17593
	158	4.36486	1.08439	1.05814	1.17593
	159	4.36486	1.21438	1.09948	1.34897
	160	5.18812	0.958219	1.70035	1.04405
	161	5.18812	0.958219	1.77128	1.09078
	162	4.56824	1.5781	1.70035	1.04405
	163	3.91457	1.07694	1.34633	1.09251
	164	4.56824	1.59409	1.14332	1.14311
	165	6.21257	1.85869	0.882444	1.14003
	166	6.21257	1.85869	0.882444	1.14003
	167	6.07858	1.64209	0.882444	1.14003
	168	5.08249	1.275	0.610407	0.874215
	169	5.08249	1.275	0.610407	0.874215
	170	5.84682	1.57931	0.715993	1.2169
	171	5.84682	1.6141	0.715993	1.2169
	172	5.83985	1.62107	0.715993	1.16239
	173	5.64238	1.81853	0.727137	1.15124
	174	5.38369	1.61274	0.727137	1.15124
	175	5.38369	1.61274	0.86068	1.0667
	176	5.95801	1.73453	0.762409	1.08138
	177	6.767	1.90782	0.762409	1.08138
	178	6.767	1.90782	0.237041	1.01231
	179	6.767	1.90782	0.237041	1.01231
	180	6.30612	1.69211	0.237041	1.05033
	181	5.59185	1.49058	0.754502	1.47979
	182	5.3771	1.52102	0.601202	1.42675
	183	5.29484	1.51795	0.601202	1.42675
	184	5.25262	1.55148	0.515713	1.09933
	185	4.64339	1.04103	-0.101236	1.06908
	186	4.8199	1.19913	-1.00827	0.959699
	187	4.8199	1.19913	-1.03788	0.989304
	188	4.92879	1.3125	-1.23039	0.935191
	189	6.195	1.21753	-1.03788	1.05303
	190	6.23446	1.17929	-1.23039	0.935191
	191	6.53082	1.63729	-1.24336	1.0764
	192	6.53082	1.63729	-1.24336	1.0764
	193	6.38583	1.58849	-1.12575	1.20149
	194	5.22173	1.24048	-0.769529	1.24489
	195	3.14363	1.42262	-1.00468	1.08042
	196	3.14363	1.42262	-0.389955	1.25822
	197	5.55922	2.07724	-1.00468	1.05985
	198	5.96471	1.86045	-0.389955	1.25822
	199	5.96471	1.86045	-1.0578	1.1008
	200	5.21319	1.4425	-1.16508	1.10881
	201	5.21319	1.4425	-1.16508	1.10881
	202	5.20606	1.44962	-1.36745	1.10989
	203	4.58563	1.92257	-0.842486	1.04365
	204	4.27457	1.13971	-0.426639	1.13169
	205	4.58563	1.92257	-0.403092	1.24541
	206	4.96401	1.77704	-0.426639	1.15362
	207	5.08461	1.65644	-0.0484656	1.21072
	208	4.96401	1.35926	-0.0703106	1.38685
	209	4.71823	1.41574	-0.0703106	1.38685
	210	4.71823	1.41574	-1.16361	1.23027
	211	5.01462	1.72641	-1.27316	1.17813
	212	5.68469	1.62056	-1.90233	1.26191
	213	5.68469	1.62056	-1.53429	1.29473
	214	3.74391	0.930179	-1.53429	1.29473
	215	3.74391	0.930179	-1.31373	1.18586
	216	4.3952	1.30851	-1.31373	1.18586
	217	4.53236	1.17991	-2.00388	1.46168
	218	5.03337	1.3339	-2.00388	1.46168
	219	5.07243	1.35526	-1.86271	1.38257
	220	5.07243	1.35526	-1.75908	1.38659
	221	4.71268	1.25499	-1.08946	1.63978
	222	4.71268	1.25499	-1.08946	1.63978
	223	4.84059	1.47484	-1.08946	1.63978
	224	4.84059	1.47484	-1.83221	1.66164
	225	2.86039	1.06148	-2.17174	1.54577
	226	2.86039	1.06148	-2.17174	1.54577
	227	2.92721	1.46775	-1.62413	1.98475
	228	4.43893	1.73838	-1.62413	1.98475
	229	4.43893	1.73838	-2.01387	1.67495
	230	3.6583	1.48733	-2.3833	1.68598
	231	3.6583	1.48733	-2.3833	1.68598
	232	5.69986	2.14734	-2.56717	1.86986
	233	5.69986	2.14734	-2.1271	1.82429
	234	5.31347	2.1112	-2.1271	1.82429
	235	4.09786	1.67018	-1.94978	1.72903
	236	5.31347	2.1112	-1.75587	1.71409
	237	6.06376	2.30006	-1.75587	1.71409
	238	6.06376	2.30006	-2.94851	1.58159
	239	2.16565	1.74908	-3.03538	1.63668
	240	2.16565	1.74908	-3.03538	1.66846
	241	3.08171	1.21408	-2.55906	1.72772
	242	3.40251	1.30597	-1.81027	1.71624
	243	3.98923	1.27305	-1.81027	1.71624
	244	4.92394	2.11159	-3.04609	1.45989
	245	4.92394	2.11159	-3.04609	1.45989
	246	4.43594	2.3979	-2.14042	1.4927
	247	4.40763	2.32488	-1.6469	1.66819
	248	3.80698	2.07373	-1.6469	1.66819
	249	3.80698	2.07373	-1.29693	1.84816
	250	3.94877	1.96958	-1.29693	1.84816
	251	4.03498	1.95215	-1.52816	1.40751
	252	3.94877	1.96958	-1.64604	1.29371
	253	2.50082	2.54495	-1.64604	1.29371
	254	2.50082	2.20731	-1.74272	1.76244
	255	2.50082	2.20731	-1.74272	1.76244
	256	2.45344	2.25469	-1.77329	1.79302
	257	2.35076	2.60152	-2.68788	1.78121
	258	2.45344	2.49884	-2.68788	1.78121
	259	2.53731	2.41497	-2.68788	1.78121
	260	2.53731	1.86904	-2.53431	1.66922
	261	3.90497	1.83481	-1.82384	1.78737
	262	2.5716	1.30915	-1.73654	1.92904
	263	2.5716	2.03914	-1.82384	1.78737
	264	2.5716	2.03914	-1.85757	1.92447
	265	2.66976	2.07297	-2.71294	1.8352
	266	2.66976	2.07297	-3.27911	1.68381
	267	1.58259	2.46267	-3.27911	1.68381
	268	1.58259	2.46267	-2.55643	1.83884
	269	1.54808	2.49718	-1.99452	1.75408
	270	3.15192	3.04121	-1.78734	1.94559
	271	1.79996	1.94848	-1.78734	1.94559
	272	3.24208	2.17815	-1.96693	1.59117
	273	3.24208	2.17815	-1.96693	1.59117
	274	5.67475	2.61576	-1.96693	1.59117
	275	5.67475	2.61576	-1.76192	1.66628
	276	3.87779	2.59411	-1.66036	1.40275
	277	3.18555	2.53994	-1.66036	1.40275
	278	3.75484	2.71706	-2.58297	1.48707
	279	3.75484	2.95241	-2.58297	1.48707
	280	3.75484	2.95241	-1.18605	1.50761
	281	2.8035	1.9908	-1.18605	1.50761
	282	2.77714	1.93284	-2.30893	1.46751
	283	1.78007	2.26078	-2.37289	1.4938
	284	1.78007	2.26078	-2.75671	1.7137
	285	3.83623	2.69084	-2.75671	1.7137
	286	4.35263	2.3143	-2.25611	1.82239
	287	4.35263	2.17443	-2.18686	1.75313
	288	3.23985	1.84418	-1.80509	1.92296
	289	2.36347	1.67718	-1.70158	1.62267
	290	2.36347	1.67718	-1.70158	1.62267
	291	2.20962	1.65847	-1.78883	1.68715
	292	2.38154	1.9001	-1.91752	1.60786
	293	2.57535	2.60263	-2.52063	1.68552
	294	3.18021	2.71284	-2.52063	1.68552
	295	5.25695	2.83411	-2.52063	1.68552
	296	5.25695	2.83411	-2.72771	1.8212
	297	4.22318	2.52445	-2.83911	1.82324
	298	2.9095	2.38948	-2.83911	1.82324
	299	2.05701	1.96237	-3.55894	1.70712
	300	2.05701	1.96237	-3.14127	1.64881
	301	2.74645	2.0947	-3.14127	1.64881
	302	3.81313	2.29841	-1.86019	1.5218
	303	3.81313	2.29841	-1.86019	1.5218
	304	3.56989	2.28737	-2.03034	1.69023
	305	2.63962	2.25106	-2.03034	1.69023
	306	2.63962	1.9363	-1.39089	1.72796
	307	2.7443	2.14638	-1.39089	1.72796
	308	3.0294	2.2106	-1.10838	1.5583
	309	3.0294	2.2106	-1.54603	1.72401
	310	0.806505	2.36765	-0.701062	1.7919
	311	0.806505	2.36765	-2.13785	1.73926
	312	0.977722	2.04628	-2.13785	1.75798
	313	1.63385	1.57784	-2.13785	1.75798
	314	1.63385	1.57784	-2.30149	1.92162
	315	2.6723	2.56079	-2.09972	1.88645
	316	2.6723	2.56079	-2.09972	1.88645
	317	2.99807	1.83851	-2.09972	1.88645
	318	2.44088	1.87789	-1.97234	1.82541
	319	2.65482	1.66395	-1.97234	1.82541
	320	2.6485	1.67027	-1.97234	1.82541
	321	2.65482	2.08666	-2.52897	1.64064
	322	2.88561	2.02999	-2.52897	1.64064
	323	3.5921	2.03052	-2.40735	1.52957
	324	3.5921	2.03052	-2.24359	1.69202
	325	1.76322	2.93308	-2.08501	1.76649
	326	1.75031	2.87729	-0.911071	1.90186
	327	1.76322	2.93308	-0.911071	1.90186
	328	2.29767	2.32993	-1.29361	2.0206
	329	2.29767	2.018	-1.84471	1.99727
	330	2.29767	2.018	-1.84471	1.99016
	331	2.13204	1.91084	-2.36765	2.00904
	332	2.55144	2.16691	-2.36765	2.00904
	333	3.26891	1.732	-1.26793	1.88142
	334	3.26891	1.732	-1.26793	1.88142
	335	3.26891	1.732	-1.26793	1.88142
	336	2.54027	1.74808	-1.35078	1.64974
	337	3.94141	2.85554	-1.35078	1.64974
	338	3.94141	2.85554	-1.35078	1.64974
	339	3.94141	2.85554	-1.15243	1.79535
	340	3.47684	2.91265	-0.912994	1.65192
	341	2.46304	2.12743	-0.785061	1.84941
	342	2.20726	1.98923	-0.785061	1.84941
	343	1.73409	1.94005	-1.19272	1.65851
	344	1.73409	1.94005	-1.19272	1.65851
	345	4.22319	2.7532	-0.91642	1.82746
	346	4.52026	2.75388	-0.270245	1.85281
	347	4.52026	2.75388	-0.91642	1.82746
	348	3.12249	1.86361	-0.982534	1.81106
	349	3.12249	1.86361	-1.16881	1.92131
	350	3.11553	1.89823	-1.27797	1.8185
	351	4.5671	3.07261	-1.27797	1.8185
	352	5.42031	2.38752	-1.27797	1.8185
	353	5.42031	2.38752	-1.54245	2.1744
	354	5.57151	2.79293	-1.51253	2.14448
	355	5.24575	2.41566	-1.60035	2.22834
	356	5.41579	2.91982	-2.31518	1.75088
	357	5.24575	2.41566	-2.31518	1.75088
	358	4.04938	2.57537	-0.889174	1.97567
	359	3.55962	2.26611	-0.889174	1.97567
	360	3.55962	2.26611	-0.889174	2.10531
	361	3.02537	2.20434	-1.17378	1.62168
	362	3.02537	2.20434	-1.17378	1.80421
	363	3.06426	2.16545	-1.25401	1.70192
	364	4.14859	2.70598	-2.71414	1.63575
	365	3.71696	2.07587	-2.71414	1.63575
	366	3.71696	2.07587	-1.8236	1.80072
	367	3.53425	2.01179	-1.62345	1.97669
	368	3.53425	2.01179	-1.11012	1.81321
	369	4.52189	2.5501	-1.11012	1.81321
	370	4.82832	2.49716	-1.38488	1.89685
	371	4.8392	2.91521	-1.4725	1.94524
	372	4.82832	2.49716	-1.38488	1.85761
	373	2.5193	1.75197	-1.4725	1.90249
	374	2.47686	1.62939	-1.50946	1.86992
	375	1.83098	1.40646	-1.63191	1.96028
	376	-0.0843051	1.2959	-1.50946	1.83784
	377	-0.0843051	1.2959	-1.74871	1.85677
	378	1.64894	1.40567	-1.7798	1.88786
	379	2.68466	1.71977	-1.7798	1.79605
	380	2.68466	1.71977	-1.70233	1.71858
	381	2.68466	1.71977	-1.68265	1.80785
	382	1.79398	1.58112	-1.68265	1.80785
	383	1.79398	1.58112	-1.68265	1.80785
	384	2.83641	1.9905	-1.28032	1.79103
	385	2.83641	1.9905	-0.790573	2.00116
	386	2.83641	1.93042	-0.200555	1.7136
	387	2.54476	1.57324	-0.200555	1.7136
	388	3.03131	1.69073	-0.200555	1.7136
	389	2.54476	1.57324	-0.980706	1.78763
	390	2.00421	1.64515	-1.09687	1.93004
	391	1.91125	1.2923	-1.25278	2.05971
	392	1.49041	1.06986	-1.41096	1.95091
	393	1.49041	1.06986	-1.41096	1.95091
	394	1.93632	1.94256	-1.38131	2.13858
	395	2.80845	1.64097	-1.35967	2.11694
	396	2.80845	2.01625	-1.35967	2.11694
	397	3.20516	1.92765	-1.19367	2.10614
	398	4.60484	2.33549	-0.585873	1.99468
	399	4.68039	2.25993	-1.19367	2.10614
	400	4.68039	2.24803	-1.40446	1.61852
	401	4.68039	2.24803	-1.40446	1.61852
	402	3.79839	3.22741	-1.40446	1.75152
	403	3.79839	3.22741	-1.55872	1.94992
	404	2.34127	1.97877	-1.55872	1.94992
	405	2.34127	1.97877	-1.55872	1.94992
	406	5.32459	2.38452	-1.65191	1.71689
	407	5.32459	2.38452	-1.65191	1.71689
	408	3.87311	1.77594	-0.925959	1.8165
	409	3.18192	2.08865	-0.120328	1.85321
	410	3.09385	1.94481	-0.120328	1.85321
	411	3.09385	1.94481	-0.818138	1.29765
	412	5.33383	1.85081	-1.87945	1.39511
	413	5.33383	1.85081	-0.979903	1.39415
	414	6.35302	2.85653	-2.38138	1.34107
	415	5.48093	2.36655	-1.85413	1.36803
	416	5.48093	2.36655	-1.85413	1.36803
	417	4.62427	1.91372	-1.17442	1.80058
	418	3.88714	2.51449	-1.17442	1.80058
	419	3.88714	2.51449	-1.42193	1.5647
	420	5.51149	2.09407	-1.42193	1.5647
	421	5.51149	2.18717	-1.42193	1.5647
	422	5.32547	2.37319	-2.39072	1.76045
	423	5.06486	1.72979	-2.39072	1.76045
	424	5.06486	1.72979	-2.66104	1.62651
	425	5.38836	2.46137	-1.58922	1.30616
	426	5.38836	2.46137	-1.66357	1.38051
	427	5.24379	1.77238	-1.66357	1.43738
	428	4.44538	2.57078	-1.91384	1.68765
	429	3.55139	2.44706	-1.94966	1.64859
	430	3.55139	2.44706	-1.98253	1.4967
	431	2.86143	2.59909	-2.2563	1.79653
	432	2.31798	2.41203	-2.42375	1.96397
	433	2.86143	2.59909	-2.2563	2.18459
	434	3.8289	1.80097	-0.985933	1.6966
	435	3.97545	2.13979	-0.985933	1.6966
	436	3.97545	2.13979	-1.88678	1.38574
	437	4.36052	1.96243	-1.90778	1.36145
	438	4.36052	1.96243	-1.88678	1.38574
	439	3.7623	2.24985	-0.803473	1.56455
	440	3.7623	2.24985	-0.803473	1.56455
	441	3.28299	2.72916	-0.803473	1.55436
	442	3.90743	1.68892	-1.11508	1.40593
	443	3.62827	1.96809	-0.902831	1.54918
	444	3.62827	1.96809	-0.902831	1.54918
	445	3.50037	2.01879	-0.902831	1.54918
	446	3.4657	1.93282	-1.99394	1.44239
	447	2.59839	2.40694	-1.99394	1.44239
	448	3.26511	2.05039	-1.75999	1.80311
	449	3.26511	2.05039	-1.43617	1.56598
	450	3.36129	1.95422	-1.32252	1.731
	451	3.91692	1.6205	-0.652749	1.57767
	452	3.91692	1.6205	-1.32252	1.731
	453	4.37741	2.21514	-0.652749	1.57767
	454	5.5483	2.53016	-1.50094	1.61741
	455	5.5483	2.53016	-1.8449	1.32567
	456	4.06989	2.13981	-2.07593	1.54796
	457	4.06989	2.13981	-2.47483	1.78752
	458	4.47548	2.99091	-2.38607	1.69876
	459	5.72025	2.0328	-2.38607	1.68995
	460	4.87929	2.65247	-2.38607	1.4941
	461	5.72025	2.0328	-2.58175	1.5487
	462	4.87929	2.65247	-2.58175	1.5487
	463	5.79695	2.60232	-1.64942	1.30371
	464	3.28111	1.65697	-1.64942	1.30371
	465	5.61891	2.47246	-1.64942	1.30371
	466	5.10027	2.52208	-1.7146	1.59194
	467	5.10027	2.52208	-1.46788	1.3934
	468	5.10027	2.52208	-1.7146	1.64012
	469	5.93519	3.01938	-1.81291	1.37448
	470	6.98269	2.38878	-2.51517	1.57
	471	7.40629	2.71196	-2.45123	1.44343
	472	6.98269	2.38878	-2.55119	1.256
	473	5.84311	2.836	-2.45123	1.44343
	474	5.84311	2.836	-1.16899	1.54683
	475	5.91609	2.92545	-1.16899	1.54683
	476	5.91609	2.92545	-2.27387	1.74442
	477	5.06189	2.89574	-3.01935	1.80554
	478	4.08796	2.35007	-3.0643	1.83365
	479	3.84642	2.2386	-3.0643	1.71123
	480	3.44946	2.5215	-3.05864	1.70558
	481	3.44946	2.5215	-2.98537	1.89673
	482	6.06167	2.0579	-2.79225	1.70361
	483	7.19681	2.85838	-2.50104	1.57873
	484	6.06167	2.0579	-2.50104	1.57873
	485	3.89368	2.62722	-2.50104	1.57873
	486	3.89368	2.42764	-2.64068	1.59411
	487	3.89368	2.42764	-2.99672	1.8512
	488	4.12892	2.1924	-3.0503	1.87268
	489	3.39715	2.64815	-3.0503	1.87268
	490	6.09383	2.56017	-3.0503	1.87268
	491	4.00707	2.61695	-2.5355	1.45494
	492	6.09383	2.56017	-2.44634	1.36577
	493	4.65495	2.28815	-2.44634	1.36577
	494	5.22327	2.78932	-2.92433	1.85522
	495	5.22327	2.37218	-2.92433	1.85522
	496	5.67352	2.33908	-2.58239	1.99613
	497	5.67352	1.92193	-1.66266	1.83544
	498	5.67352	2.31968	-2.18229	1.79506
	499	5.38742	2.01985	-2.18229	1.79506
	500	4.49321	3.06802	-2.35008	1.7355
	501	4.49321	2.82882	-2.67807	1.58679
	502	4.49321	2.82882	-3.14957	1.6549
	503	4.68463	2.07269	-3.14957	1.6549
	504	4.68463	2.07269	-2.59499	1.71211
	505	5.73832	2.17658	-2.59499	1.72159
	506	8.14559	2.93383	-2.82731	1.94443
	507	8.14559	2.93383	-2.82731	1.95391
	508	5.32549	2.93518	-2.46613	1.95133
	509	4.11279	2.80176	-2.46613	1.95133
	510	4.29372	3.91356	-3.19889	2.2527
	511	4.11279	2.80176	-3.36798	2.01868
	512	4.29372	2.65881	-3.19889	2.2527
	513	4.4958	2.45674	-2.61743	1.85338
	514	6.40626	2.60607	-2.61743	1.85338
	515	6.40626	2.60607	-2.58316	1.43794
	516	6.93804	2.46308	-3.08605	1.56933
	517	6.0211	2.22249	-2.79153	1.64631
	518	6.93804	2.73043	-2.79153	1.72231
	519	5.93771	2.61856	-2.79153	1.72231
	520	5.93771	2.61856	-2.90134	1.52098
	521	5.63323	2.59838	-2.90134	1.52098
	522	5.63323	2.59838	-2.87753	1.81502
	523	8.56822	2.83461	-2.87753	1.81502
	524	8.56822	2.83461	-2.90274	1.46447
	525	8.56822	2.83461	-2.90274	1.46447
	526	7.76273	2.35571	-2.90274	1.46266
	527	8.66613	2.99908	-3.91983	1.88106
	528	7.84399	2.72437	-3.91983	1.88106
	529	7.84399	2.72437	-3.20554	1.51674
	530	6.94916	3.616	-3.20554	2.05822
	531	6.84708	2.13237	-2.36689	1.75939
	532	6.84708	2.13237	-3.32422	2.1769
	533	8.26951	3.3078	-3.31266	2.11987
	534	8.33051	3.2468	-3.32422	1.41045
	535	8.33051	3.03672	-4.6672	1.67548
	536	8.01574	3.10408	-4.6672	1.67548
	537	8.01574	3.10408	-3.20359	2.10032
	538	8.956	3.64443	-3.16653	2.06326
	539	8.956	3.64443	-2.40828	1.80073
	540	8.87658	3.66423	-3.16653	1.96746
	541	8.87658	3.66423	-2.34478	1.65626
	542	9.82294	3.55728	-2.54485	1.78919
	543	9.82294	3.55728	-2.34478	1.65626
	544	7.64074	3.47617	-2.30458	1.90203
	545	7.64074	3.47617	-2.30458	1.90203
	546	8.94686	3.4753	-3.4736	1.70916
	547	9.6816	2.96944	-3.95928	1.82026
	548	9.6816	2.96944	-3.61267	1.73688
	549	7.4682	4.60204	-3.74032	1.77464
	550	6.25476	3.69817	-3.61267	1.6983
	551	6.38149	4.14092	-3.58841	1.67404
	552	6.38149	4.14092	-3.07385	1.48599
	553	6.74728	3.96797	-3.07385	1.48599
	554	6.74728	3.96797	-3.34545	1.68785
	555	6.74728	3.96797	-3.34545	1.6317
	556	6.66108	4.0846	-3.34545	1.6317
	557	7.89789	3.80769	-3.4508	1.43162
	558	6.66108	4.0846	-3.84738	1.28579
	559	6.6473	3.13419	-4.17056	1.54265
	560	6.6473	3.13419	-3.84738	1.21946
	561	7.00938	2.77211	-3.02362	1.44145
	562	7.04517	3.01301	-3.02362	1.47018
	563	7.00938	2.72412	-3.02362	1.47018
	564	6.7311	2.94914	-2.38901	1.87589
	565	6.7311	2.94914	-2.38901	1.87589
	566	7.37145	3.4686	-2.64569	2.16178
	567	7.37145	3.4686	-3.00218	1.79822
	568	7.37145	3.50003	-2.64569	2.16178
	569	6.76273	3.67736	-3.18085	1.27419
	570	7.04676	3.6751	-3.78082	1.89379
	571	6.76273	3.67736	-3.87899	1.48107
	572	7.04676	3.6751	-3.78082	1.88252
	573	8.92712	2.93124	-3.71848	1.82018
	574	8.92712	3.06058	-3.23071	1.89709
	575	8.92712	3.06058	-3.0516	1.87077
	576	9.50135	3.25881	-2.81957	1.9033
	577	9.50135	3.25881	-2.81957	1.9033
	578	8.48442	3.56712	-2.90605	1.82717
	579	8.2095	2.89055	-3.4437	1.82047
	580	8.2095	2.89055	-3.89756	1.72204
	581	8.2095	3.89609	-3.89756	1.72204
	582	7.86797	4.23761	-3.97985	1.9899
	583	7.86797	4.23761	-3.97985	1.9899
	584	6.81799	3.05576	-4.34324	1.95556
	585	8.01155	3.48282	-4.34324	1.95556
	586	8.01155	3.2067	-3.91121	1.66194
	587	8.26744	3.22693	-3.57926	1.72582
	588	9.36497	3.29037	-3.40008	1.85091
	589	9.36497	3.29037	-3.40008	1.85091
	590	8.32908	4.17506	-4.35581	1.66796
	591	7.27025	4.76273	-5.14518	1.75216
	592	8.32908	4.17506	-4.50132	1.25852
	593	7.27025	4.76273	-4.50132	1.25852
	594	7.95349	3.50364	-4.50132	1.25852
	595	7.95349	3.50364	-4.30416	1.37435
	596	10.9202	3.46438	-4.82863	1.25189
	597	11.0798	3.48633	-4.30551	1.60145
	598	10.9202	3.64596	-4.82863	1.15648
	599	6.33279	3.39401	-4.30551	1.7059

## Sheet: Fig. 7c
	Positive control									Nebu Knock-down
	Time traces						Area over curve			Time traces						Area over curve
		5x Unpaired		5x Paired			5x Unpaired	5x Paired			5x Unpaired		5x Paired			5x Unpaired	5x Paired
	Time (s)	Mean	SEM	Mean	SEM		1.00921	1.08173		Time (s)	Mean	SEM	Mean	SEM		1.39007	0.801594
	0	-0.447673	0.636733	-1.30756	0.681442		0.676541	1.08173		0	-3.00029	0.758039	-2.64542	0.796082		1.14484	0.974685
	1	0.449087	0.500408	-0.829672	0.673374		1.36106	1.03952		1	-1.86596	0.804934	-0.84736	0.860385		0.758388	0.758388
	2	0.460455	0.366844	-0.822618	0.56516		1.29522	1.4445		2	-1.58242	0.739718	-0.156493	0.999124		1.0223	1.30252
	3	0.457329	0.336108	-0.935709	0.588667		1.26054	1.26594		3	-0.994668	0.674856	-0.112303	1.03315		0.664221	1.22107
	4	0.495788	0.278851	-0.815186	0.63905		0.980755	1.64329		4	-0.469189	0.772725	0.00337657	0.880285		0.974685	1.14484
	5	0.474235	0.261546	-0.960633	0.774834		1.14817	1.2341		5	-0.0924807	0.684231	-0.181979	0.950518		0.943797	0.584094
	6	0.0713656	0.448438	-0.757604	0.754174		0.62648	1.34116		6	-0.43918	0.711181	0.461654	1.02428		1.16632	0.855731
	7	0.284518	0.481941	-0.577626	0.803984		0.696978	1.36106		7	-0.176639	0.736476	0.457795	1.08671		1.25357	1.0223
	8	0.660864	0.367893	-0.516033	0.732978		1.29522	1.30147		8	0.339095	0.764333	0.711439	1.14169		0.366572	0.908059
	9	1.33777	0.718802	-0.337288	0.745767		0.67198	1.30991		9	0.53004	0.864176	-0.225721	0.985272		0.788662	0.991081
	10	1.17442	0.68218	-0.469812	0.780134		0.598569	1.01755		10	0.327684	0.923863	0.0553931	0.895305		1.63566	0.941086
	11	0.492206	0.669478	-0.487999	0.716538		0.690231	1.05825		11	-0.210775	0.841026	-0.234081	0.796171		0.787834	0.607132
	12	0.180519	0.399256	-0.414148	0.627665		1.3456	0.905991		12	-0.276929	0.667457	1.28472	1.11885		1.08079	0.832157
	13	-0.197422	0.585958	-0.283863	0.574706		1.34345	1.26054		13	-0.416973	0.725443	1.1674	1.14866		1.0223	0.360288
	14	0.0310028	0.645515	-0.0455082	0.56641					14	-0.279162	0.744801	0.834079	0.974772
	15	0.588355	0.58192	0.532121	0.536895					15	0.0333291	1.0463	1.02561	1.23302
	16	-0.0706431	0.614726	0.127422	0.521976					16	0.0512106	0.942352	1.62541	1.66931
	17	-0.499919	0.516063	-0.333409	0.440404					17	0.320324	1.05636	1.68046	1.73267
	18	-0.44579	0.564302	-0.774569	0.413418					18	0.492853	0.942884	1.11754	1.24163
	19	-0.799474	0.564613	-0.953047	0.397542					19	0.297866	0.927148	0.754526	1.23444
	20	-0.383016	0.585824	-1.01376	0.426192					20	0.148219	0.757947	0.786202	1.084
	21	0.0815942	0.565439	-0.583298	0.393588					21	-0.139057	0.583129	0.1591	1.09578
	22	0.253017	0.558406	-0.158197	0.478433					22	-0.0622438	0.496339	0.568037	0.716633
	23	0.795285	0.480806	-0.245874	0.480476					23	0.644501	0.500083	0.3806	0.888507
	24	0.00728483	0.383005	-0.356853	0.36042					24	0.124363	0.453082	1.57568	1.29757
	25	0.195026	0.358371	-0.101612	0.323274					25	-0.000221547	0.383501	1.06634	1.37594
	26	-0.111117	0.51795	0.253816	0.442269					26	-0.344288	0.446044	0.41967	0.720267
	27	-0.449995	0.518553	0.148518	0.493803					27	-0.659144	0.473822	0.224718	0.730147
	28	-0.0922022	0.417932	-0.0133127	0.451363					28	-0.308246	0.545969	0.948147	1.01277
	29	-0.0612852	0.374429	-0.105238	0.273373					29	-0.0838771	0.516858	0.8224	1.02465
	30	0.207297	0.335531	-0.337504	0.288655					30	-0.454559	0.466642	0.133066	0.449629
	31	-0.467007	0.387885	-0.197348	0.280166					31	-1.19801	0.536389	-0.419998	0.331926
	32	-0.0191453	0.276869	-0.401228	0.317384					32	-0.773918	0.491435	-0.422801	0.296098
	33	0.102609	0.271593	-0.211041	0.323536					33	-0.544374	0.58719	0.351825	0.689685
	34	0.100155	0.367444	-0.0521121	0.252742					34	0.00517105	0.576947	0.658157	0.61655
	35	0.416456	0.436668	0.017902	0.280249					35	-0.056879	0.55016	0.642386	0.598033
	36	0.0823545	0.506584	0.210197	0.267115					36	0.213942	0.508899	0.813195	0.857599
	37	-0.012539	0.53901	0.316806	0.307981					37	0.512217	0.55758	0.963599	1.06984
	38	-0.0819201	0.514251	0.533322	0.413413					38	0.741498	0.536682	1.07305	1.08459
	39	-0.539015	0.409144	-0.0353868	0.494565					39	0.456948	0.561346	1.02318	1.04418
	40	-0.737339	0.357805	-0.225064	0.507743					40	-0.0663635	0.483294	0.842071	0.360399
	41	-0.540429	0.33519	0.0436392	0.401266					41	-0.486986	0.451967	-0.495197	1.01618
	42	-0.403892	0.432521	0.205649	0.330609					42	-0.478956	0.474919	-0.784609	1.00727
	43	-0.501234	0.418949	0.679831	0.375418					43	-0.0799611	0.449493	0.169355	0.473318
	44	-0.503242	0.3676	0.42461	0.502859					44	0.234334	0.688371	0.844333	0.76991
	45	-0.613502	0.374937	0.459242	0.500768					45	0.00157417	0.460545	0.63328	0.427248
	46	-0.698327	0.281878	0.300649	0.509733					46	0.119326	0.409106	-0.184643	0.367234
	47	-0.243499	0.402293	0.228635	0.526342					47	0.354269	0.432478	-0.183295	0.353562
	48	-0.339349	0.388802	-0.195337	0.518313					48	0.0795862	0.475897	0.0375348	0.428338
	49	-0.154969	0.359072	-0.0895291	0.55266					49	0.0410772	0.497117	-0.0197846	0.514526
	50	-0.527832	0.419586	0.0595691	0.444088					50	-0.189	0.490143	0.314358	0.437989
	51	-0.391233	0.339224	-0.144656	0.315766					51	-0.153528	0.415168	0.191939	0.264111
	52	-0.421202	0.416039	-0.196141	0.314642					52	-0.0715204	0.305365	-0.440361	0.389499
	53	-0.314393	0.342148	-0.170615	0.291129					53	-0.314898	0.302675	-0.642526	0.35408
	54	-0.299469	0.359207	-0.0351454	0.32377					54	0.0679677	0.306647	-0.832461	0.362989
	55	0.0402878	0.377011	0.236237	0.445128					55	-0.175155	0.446675	0.475451	0.486605
	56	-0.0174964	0.362592	0.387877	0.419122					56	0.11959	0.326554	0.507307	0.490082
	57	-0.217386	0.305787	0.600012	0.448012					57	0.135368	0.301068	0.631371	0.438509
	58	-0.0748047	0.320179	0.877458	0.434774					58	0.228233	0.264124	-0.282	0.520477
	59	-0.0492376	0.20977	0.214974	0.365671					59	-0.011199	0.325356	-0.657512	0.543694
	60	-0.0261629	0.362063	0.553864	0.362652					60	-0.177857	0.472227	-0.459463	0.46046
	61	-0.0336532	0.382696	0.619875	0.212757					61	0.0576655	0.676706	0.735066	0.731978
	62	0.140817	0.291621	0.501944	0.317563					62	0.216128	0.316037	0.199285	0.382837
	63	-0.176788	0.385462	0.352513	0.323274					63	0.466369	0.288859	0.393379	0.319684
	64	-0.683481	0.410736	0.642261	0.350865					64	-0.431709	0.362328	0.0268517	0.177309
	65	-0.424334	0.400391	0.0892567	0.24719					65	-0.242138	0.464184	0.653382	0.301386
	66	0.138732	0.343112	0.181591	0.233129					66	-0.162938	0.366113	0.326543	0.437335
	67	0.296313	0.34876	0.16787	0.164447					67	-0.0164084	0.30848	0.41502	0.452589
	68	0.243868	0.151254	-0.0805929	0.240756					68	0.129029	0.347289	-0.412127	0.443282
	69	0.362889	0.166113	-0.0412473	0.220388					69	0.109156	0.451635	-0.477882	0.448934
	70	0.13484	0.211539	-0.0387839	0.170748					70	0.050518	0.353158	0.0117734	0.238414
	71	0.159912	0.275302	0.386879	0.209999					71	0.555053	0.36297	0.607665	0.445655
	72	-0.0257093	0.257378	0.189686	0.189207					72	0.326132	0.390629	0.641224	0.397214
	73	-0.399593	0.149969	0.119598	0.167813					73	0.230252	0.220926	0.455888	0.137461
	74	-0.296227	0.24154	-0.12507	0.233791					74	0.00808393	0.289824	0.111388	0.243609
	75	-0.674606	0.399091	-0.3328	0.307116					75	-0.2171	0.361991	0.355829	0.249524
	76	-0.923135	0.376281	-0.653994	0.403102					76	-0.989011	0.432622	-1.13569	0.628157
	77	-0.551026	0.150724	-0.950564	0.307721					77	-0.944915	0.40668	-0.939406	0.652338
	78	-0.468947	0.198623	-0.595664	0.11293					78	0.0971613	0.38194	-0.339501	0.446063
	79	-0.0827735	0.299379	-0.061749	0.287021					79	0.252005	0.356161	0.454274	0.287909
	80	0.0642563	0.243694	0.128946	0.271923					80	-0.0726106	0.338909	0.553823	0.39758
	81	0.425008	0.299968	0.067469	0.234947					81	-0.0270354	0.359426	0.532286	0.436254
	82	0.339371	0.326443	-0.0730616	0.322359					82	-0.390805	0.429175	-0.72153	0.508066
	83	0.524727	0.29483	-0.13358	0.350044					83	-0.346207	0.440748	-0.753457	0.508046
	84	0.311184	0.440006	0.0236236	0.260241					84	0.172366	0.389735	0.0536022	0.276098
	85	0.231348	0.455351	-0.00310797	0.31832					85	0.117289	0.399484	0.810667	0.540657
	86	0.470074	0.438986	0.194509	0.406588					86	0.371167	0.420715	0.59005	0.605067
	87	0.558067	0.369133	0.352914	0.297281					87	0.159209	0.373202	-0.443522	0.326252
	88	0.785348	0.350545	0.379426	0.285705					88	0.252664	0.568849	-1.00664	0.502235
	89	0.641496	0.332308	0.493285	0.210632					89	0.111339	0.569038	-0.798337	0.537767
	90	1.03979	0.342209	0.69042	0.379619					90	-0.0206121	0.566658	-1.2484	0.623489
	91	0.852146	0.264436	0.331575	0.334501					91	0.162425	0.464775	-0.49537	0.50739
	92	1.00463	0.333475	0.205742	0.511958					92	0.231929	0.481079	-0.513903	0.441705
	93	0.587808	0.317505	0.123604	0.418539					93	-0.0658822	0.512696	-0.608875	0.498616
	94	0.716563	0.33359	0.483281	0.312961					94	-0.0839568	0.433125	-0.508121	0.481374
	95	0.798005	0.297585	0.529663	0.405702					95	-0.0797146	0.456906	-0.649752	0.546456
	96	0.834549	0.272324	0.5931	0.450562					96	-0.0752015	0.442501	-0.866235	0.419809
	97	-0.310331	0.613819	0.297733	0.496954					97	-0.678362	0.637431	-0.666394	0.537412
	98	0.117804	0.530233	0.138539	0.516333					98	-0.281444	0.617377	-0.571	0.550001
	99	-1.58814	2.29073	-0.382277	0.480982					99	-1.04343	0.424585	-0.528207	0.68379
	100	-2.3069	2.45733	-1.33163	1.22862					100	-1.32328	0.779095	-1.1833	1.35463
	101	-0.978759	1.67465	-1.21592	1.22302					101	-1.49299	0.788821	-1.29533	1.31905
	102	-0.609888	0.890908	0.385467	0.510813					102	-0.810336	0.388431	-0.311289	0.49625
	103	-1.28286	0.595674	0.358653	0.430721					103	-0.970677	0.42013	-0.40295	0.598038
	104	-1.17946	0.559975	0.187614	0.402411					104	-0.872952	0.678848	-0.492331	1.33122
	105	-1.01106	0.452594	0.0345648	0.355766					105	-0.4539	0.69945	-0.340354	1.29452
	106	-0.462029	0.262849	0.0786653	0.312521					106	-0.488987	0.639004	-0.630075	1.24242
	107	-0.386138	0.279632	-2.43351	1.5447					107	-0.546147	0.447535	-0.0379122	0.845972
	108	-0.19349	0.404099	-2.51476	1.55315					108	-0.690801	0.504745	-0.367406	0.780027
	109	-0.198293	0.516414	-2.16126	1.22596					109	-0.484285	0.397605	-0.219316	0.680244
	110	-0.174246	0.512438	-1.78382	0.959552					110	-0.384572	0.417401	0.111148	0.643474
	111	-0.590202	0.444818	-1.54862	0.801393					111	-0.0230744	0.428163	0.363218	0.711849
	112	-0.422656	0.542334	-1.39724	0.720065					112	-0.348712	0.46406	-0.124454	0.507198
	113	0.176166	0.753577	-1.1981	0.712618					113	-0.140644	0.582797	-0.575912	0.585585
	114	0.382332	0.726866	-0.904014	0.768224					114	-0.545532	0.662259	-1.12006	0.647097
	115	0.202407	0.488844	-0.886347	0.859005					115	-0.543988	0.65542	-1.11819	0.771273
	116	-0.0656069	0.45823	-1.24728	0.878811					116	0.322193	0.807449	-1.16196	0.569256
	117	0.172009	0.507038	-1.46135	0.956205					117	0.550678	0.746919	-0.451933	0.463694
	118	0.492479	0.58489	-2.06856	0.950019					118	0.334626	0.812863	-0.557555	0.475117
	119	0.444146	0.65816	-1.82297	0.91295					119	0.250987	0.785346	-0.272217	0.482966
	120	0.00483636	0.523754	-1.63394	0.801021					120	-0.0429254	0.70799	-0.825228	0.58581
	121	-0.139901	0.591114	-1.57664	0.848235					121	-0.133747	0.76992	-0.743741	0.657652
	122	-0.0336468	0.678043	-1.62563	0.863987					122	-0.0347894	0.873356	-1.41909	0.829822
	123	-0.216495	0.598005	-1.51561	0.90811					123	0.345184	0.79861	-0.544178	0.566341
	124	-0.215155	0.64775	-1.77146	1.03089					124	0.463602	0.817315	-0.455832	0.548406
	125	-0.456703	0.679933	-1.75418	1.00573					125	0.276067	0.810263	-0.364866	0.574317
	126	-0.540804	0.655438	-2.11797	1.06008					126	0.706358	0.88275	-0.215118	0.602444
	127	-0.3893	0.572991	-1.68852	0.987729					127	0.524227	0.846197	-0.243979	0.649858
	128	-0.0537371	0.702793	-1.75911	1.21841					128	0.949591	1.00382	-0.61151	0.60409
	129	0.23346	0.67689	-1.73755	1.10461					129	0.889808	1.00971	-0.785856	0.599542
	130	-0.495919	0.822529	-2.43629	1.0767					130	0.353733	1.10659	-0.738872	0.60703
	131	-0.969055	0.765852	-2.58267	1.04626					131	0.0370086	1.12689	-0.859142	0.701385
	132	-0.9641	0.865435	-2.61896	1.09703					132	0.217641	1.2042	-0.720571	0.747946
	133	-0.292523	0.793869	-2.69389	1.17518					133	0.928333	1.17356	-0.761115	0.645202
	134	-0.108785	0.758552	-2.4298	1.12837					134	0.772299	1.16104	-0.672388	0.438083
	135	-0.551137	0.754727	-2.25309	1.1292					135	0.569386	1.14641	-0.774945	0.588162
	136	-0.367119	0.644047	-1.8006	0.914179					136	0.650306	1.10894	-0.741385	0.60808
	137	-0.373711	0.668207	-1.38099	1.02295					137	0.760025	1.15737	-0.606851	0.568814
	138	-0.552228	0.664763	-1.85584	1.03765					138	0.285839	1.11959	-0.47363	0.592709
	139	-1.12721	0.862981	-1.71895	1.05481					139	0.362094	1.282	-0.344653	0.736019
	140	-1.62171	0.885243	-2.34239	1.14357					140	0.322165	1.30733	-0.225305	0.84255
	141	-0.88992	0.889055	-2.14304	1.12074					141	0.73912	1.35243	-0.869977	0.840411
	142	-0.826143	0.878832	-1.76194	0.996593					142	0.171021	1.25318	-1.34364	0.781994
	143	-1.02492	0.834062	-1.24599	0.886806					143	0.173718	1.2258	-1.68642	0.870578
	144	-0.941924	0.850446	-1.58454	1.03325					144	0.237152	1.18204	-1.73114	0.888539
	145	-1.11791	0.923304	-1.7047	0.977933					145	0.198311	1.17878	-1.84832	0.947314
	146	-1.0128	0.797685	-2.54332	1.10361					146	0.261422	1.22943	-1.48434	0.802123
	147	-1.34717	0.873151	-3.04189	1.1868					147	0.420213	1.23653	-1.8352	0.816034
	148	-1.21734	0.901755	-2.7372	1.08293					148	0.506879	1.40489	-1.57576	0.629597
	149	-1.35195	0.949089	-2.86102	1.15468					149	0.204852	1.51565	-1.69645	0.918094
	150	-1.16637	1.06436	-2.67607	1.03391					150	0.374725	1.49207	-1.30734	0.82006
	151	-1.25178	1.04226	-2.42534	1.11699					151	0.529263	1.3485	-1.53714	0.881924
	152	-1.38012	1.01969	-2.45664	1.05082					152	0.832465	1.33087	-1.44958	0.569953
	153	-1.26093	0.989182	-2.49149	1.01525					153	0.543777	1.30271	-1.7398	0.72101
	154	-1.24625	0.998397	-3.08282	1.03058					154	0.74848	1.34621	-1.316	0.596601
	155	-0.92039	0.939868	-2.97738	1.12739					155	0.304695	1.24146	-1.51674	0.712589
	156	-1.70502	1.01608	-3.14637	1.1365					156	0.111896	1.24424	-1.85455	0.666281
	157	-1.5332	0.937102	-2.90974	1.00731					157	-0.00172351	1.22369	-1.23173	0.676252
	158	-1.60547	1.03579	-3.02027	0.994964					158	0.00582763	1.24558	-1.53817	0.676849
	159	-1.19125	0.940309	-3.54769	1.02205					159	0.476076	1.25306	-0.844183	0.584983
	160	-1.36321	1.08157	-3.74737	1.04547					160	1.27708	1.32444	-0.909835	0.76195
	161	-1.06791	1.12044	-3.72698	1.05681					161	1.01923	1.3844	-1.51515	0.923456
	162	-0.936281	1.11126	-3.29541	1.03335					162	0.730485	1.38927	-1.38025	0.930785
	163	-0.676555	0.957794	-3.14039	1.03485					163	0.920623	1.29054	-0.662582	0.745142
	164	-0.99885	0.852983	-3.54179	1.0623					164	0.801312	1.34493	-0.712468	0.638521
	165	-1.33839	0.938575	-4.21193	1.01168					165	0.600789	1.32352	-1.07915	0.592142
	166	-1.42533	0.933276	-4.38457	0.9943					166	0.368094	1.34558	-1.63331	0.747855
	167	-1.82485	0.890195	-4.12739	1.05637					167	-0.13394	1.29672	-1.68623	0.720581
	168	-1.92249	1.1775	-4.10003	1.20491					168	0.0232882	1.39804	-1.4822	0.670851
	169	-1.54317	1.04723	-3.6102	1.17674					169	0.201897	1.27705	-1.46922	0.648886
	170	-1.64122	0.975192	-3.8388	1.18743					170	0.147553	1.25846	-1.40606	0.602822
	171	-1.82132	0.939432	-3.7741	1.18938					171	0.480414	1.1763	-1.34026	0.635448
	172	-2.20255	0.884456	-4.35202	1.14241					172	0.532788	1.19965	-0.968462	0.566939
	173	-2.01256	0.751315	-4.11883	1.09768					173	0.75944	1.37448	-1.18806	0.635536
	174	-1.77383	0.86699	-3.94011	1.16781					174	0.678419	1.35091	-0.999287	0.662343
	175	-0.799651	0.861753	-3.23936	1.23657					175	0.83578	1.34636	-1.2306	0.627569
	176	-1.10671	0.916566	-3.23692	1.23807					176	0.598706	1.36501	-1.40158	0.524915
	177	-1.49269	0.970019	-4.01368	1.16882					177	-0.155462	1.42982	-1.84612	0.630336
	178	-1.72301	1.06471	-4.41414	1.18262					178	0.227169	1.46738	-2.28327	0.616429
	179	-1.54652	0.938292	-4.36166	1.14515					179	0.0211245	1.44837	-2.23422	0.62547
	180	-2.31127	1.00275	-4.13841	1.1472					180	-0.407242	1.44203	-1.81376	0.703542
	181	-2.02113	0.839795	-3.55067	1.05217					181	-0.469312	1.33113	-2.39768	0.697469
	182	-1.65134	0.958565	-3.27092	1.09985					182	-0.297259	1.44831	-2.1635	0.732134
	183	-1.30967	0.84431	-3.35286	1.17392					183	-0.611325	1.3258	-2.65458	0.713466
	184	-1.87899	0.960757	-3.70058	1.13798					184	-0.205113	1.43457	-2.81524	0.768354
	185	-2.22636	1.08685	-3.92494	1.16654					185	-0.165127	1.51166	-2.26504	0.840098
	186	-1.73805	1.27477	-3.91372	1.22401					186	0.266254	1.5408	-2.38121	0.780958
	187	-1.78067	1.21819	-3.12032	1.05387					187	0.296232	1.47186	-2.35177	0.932993
	188	-1.4247	1.24502	-3.34774	1.10936					188	0.368348	1.52117	-3.09462	0.824149
	189	-1.90292	0.989334	-3.48342	1.06333					189	-0.136776	1.50601	-2.16379	0.819874
	190	-2.68574	0.959709	-4.12473	1.12956					190	-0.634863	1.61837	-2.24085	0.838338
	191	-2.69971	1.02721	-4.25812	1.2103					191	-0.412876	1.59695	-2.22756	0.816043
	192	-2.72699	1.0303	-4.2945	1.17933					192	-0.695987	1.61347	-2.84614	0.893402
	193	-2.59804	1.0885	-4.26597	1.16799					193	-0.616701	1.56252	-2.97105	0.906836
	194	-2.39083	1.00659	-3.90929	1.0156					194	-0.426626	1.52549	-2.84042	0.901775
	195	-2.02094	1.06502	-3.99834	0.98481					195	-0.940513	1.38376	-3.24463	0.783122
	196	-2.09766	1.09379	-3.74454	0.985336					196	-0.636767	1.45486	-3.05696	0.792323
	197	-1.97216	1.16082	-4.15845	1.02163					197	-0.361348	1.34127	-2.68753	0.804005
	198	-1.97306	1.22956	-4.36821	0.984462					198	0.0507399	1.47243	-2.89537	0.766424
	199	-2.59319	1.18248	-4.54072	1.07187					199	-0.334619	1.43895	-2.46456	0.732853
	200	-2.93836	1.08701	-4.2614	0.981558					200	-0.377517	1.49446	-2.50052	0.6592
	201	-2.64097	1.24221	-3.81664	0.884583					201	0.00169989	1.58681	-2.49846	0.676303
	202	-2.56156	1.18367	-3.31252	0.879717					202	-0.358215	1.56706	-2.82098	0.850466
	203	-3.18595	1.32051	-4.17055	1.01344					203	-0.79496	1.678	-2.87441	0.86056
	204	-3.16671	1.22973	-4.92799	0.991093					204	-0.90873	1.66058	-2.52798	0.931958
	205	-3.19067	1.22857	-5.44785	1.05998					205	-0.336801	1.61777	-2.43443	0.881764
	206	-2.82498	1.25069	-5.13525	1.06128					206	-0.44731	1.64821	-2.38502	0.815724
	207	-2.75238	1.09479	-4.53459	1.0279					207	-0.284487	1.58819	-2.38242	0.852696
	208	-2.21953	1.16854	-4.25425	1.02599					208	-0.504099	1.711	-2.70899	1.00383
	209	-2.32101	1.19219	-4.43833	1.00641					209	-0.633767	1.64832	-2.99029	0.96116
	210	-2.70941	1.27765	-5.194	1.17277					210	-0.785344	1.55055	-3.23408	0.773474
	211	-3.2251	1.27156	-5.08856	1.23544					211	-0.628383	1.53892	-2.70043	0.69371
	212	-3.23045	1.26261	-4.59959	1.14285					212	-0.533145	1.63595	-3.32294	0.842919
	213	-3.08458	1.10703	-4.75849	1.1436					213	-0.885651	1.68288	-2.5219	0.797631
	214	-2.95285	1.09752	-4.84071	1.03025					214	-1.00608	1.64996	-2.87479	0.953491
	215	-3.09348	1.16843	-5.20152	1.10416					215	-1.01336	1.6376	-2.20882	0.687532
	216	-2.98181	1.20663	-5.14848	1.14292					216	-1.25921	1.70231	-2.45357	0.926748
	217	-2.91296	1.23566	-5.45361	1.1724					217	-1.33073	1.70085	-2.71674	0.904952
	218	-3.11393	1.22197	-5.51701	1.26721					218	-1.0445	1.72543	-2.85235	1.03271
	219	-3.42636	1.20652	-5.40866	1.26296					219	-0.763789	1.56261	-3.91449	1.08727
	220	-3.32842	1.22148	-5.44618	1.26504					220	-0.933318	1.61029	-3.86232	1.22358
	221	-3.17572	1.23088	-5.43013	1.16757					221	-0.533503	1.51568	-4.06731	1.26316
	222	-2.86282	1.33136	-5.39633	1.16772					222	-0.100703	1.47841	-3.22137	1.22249
	223	-2.93439	1.28094	-5.38226	1.18512					223	0.169915	1.5216	-4.05263	1.21046
	224	-3.11793	1.13678	-5.47335	1.12969					224	0.0110272	1.49429	-3.29096	1.19968
	225	-3.48924	1.19735	-5.58104	1.11187					225	-0.18519	1.49787	-3.88536	1.1226
	226	-3.31701	1.35344	-5.93061	1.1026					226	-0.00728521	1.48872	-3.1945	0.913199
	227	-2.81294	1.45824	-5.77831	1.14512					227	-0.234014	1.63432	-3.64939	0.923286
	228	-2.71466	1.52501	-5.52472	1.22353					228	-0.195617	1.63599	-3.76788	0.895275
	229	-3.44383	1.30683	-5.52854	1.2168					229	-0.780378	1.6851	-3.75483	0.940258
	230	-3.48012	1.16494	-6.06243	1.16132					230	-0.696821	1.67735	-3.50576	0.884516
	231	-3.19045	1.16605	-6.01204	1.12365					231	-0.426871	1.61588	-2.85607	0.641654
	232	-3.28518	1.19243	-5.43657	1.09734					232	-0.258183	1.52225	-2.77403	0.682065
	233	-2.64884	1.28237	-5.18386	1.15994					233	-0.203624	1.58549	-2.84972	0.993102
	234	-2.42738	1.48564	-5.3308	1.19039					234	-0.244603	1.70246	-3.1583	1.07946
	235	-2.41538	1.55825	-5.39599	1.24458					235	-0.310907	1.67798	-2.88692	1.14923
	236	-2.49659	1.66717	-5.85808	1.23229					236	0.0623955	1.62705	-3.437	1.13966
	237	-2.92503	1.47947	-6.41878	1.14005					237	-0.122949	1.61585	-2.9035	1.03179
	238	-2.99483	1.41276	-6.37567	1.13666					238	-0.0966092	1.69775	-3.8026	1.17938
	239	-3.0971	1.467	-6.00823	1.1342					239	-0.217876	1.71406	-3.44377	1.07069
	240	-3.14635	1.53338	-5.26843	1.19901					240	-0.115968	1.63825	-3.58335	1.03688
	241	-2.96743	1.57184	-5.00496	1.08371					241	0.0106875	1.57678	-2.83051	0.605093
	242	-2.76818	1.52021	-4.98623	1.12745					242	0.242376	1.56645	-3.28993	0.634447
	243	-2.67011	1.35289	-5.42529	1.08766					243	0.0972657	1.5514	-2.97716	0.590334
	244	-3.08581	1.47063	-5.70278	1.10317					244	0.0522101	1.59533	-3.37313	0.914698
	245	-3.53621	1.28763	-5.88597	1.04577					245	-0.655389	1.67963	-3.16596	0.918834
	246	-3.70183	1.32995	-6.08999	1.19066					246	-0.740382	1.69397	-3.6883	0.914251
	247	-3.82603	1.23768	-6.0582	1.19386					247	-1.16928	1.60002	-3.58845	0.92255
	248	-3.58961	1.23007	-5.37178	1.16742					248	-1.38379	1.58826	-3.82081	0.885011
	249	-3.27355	1.23663	-5.5709	1.12487					249	-1.64136	1.55754	-3.13304	0.785762
	250	-3.56867	1.1531	-5.86809	1.17124					250	-1.80948	1.55682	-3.33998	0.734683
	251	-5.15546	1.1457	-6.28924	1.18463					251	-1.84572	1.73834	-3.60819	0.765477
	252	-5.55116	1.12584	-6.28618	1.15756					252	-2.15843	1.78161	-3.68488	0.857636
	253	-5.55663	1.0738	-6.39912	1.16738					253	-2.22613	1.78544	-3.7527	0.858662
	254	-5.07673	1.20834	-6.23336	1.15175					254	-2.08186	1.78416	-3.37245	0.756362
	255	-5.0808	1.26475	-6.53398	1.04995					255	-2.23577	1.90329	-3.91169	0.875806
	256	-4.98557	1.32229	-6.59649	1.06037					256	-2.11526	1.89069	-3.15526	0.862298
	257	-5.30669	1.27649	-6.31631	1.11691					257	-1.90886	1.78309	-3.58702	0.704927
	258	-5.29032	1.17767	-6.1348	1.1207					258	-2.25861	1.68353	-2.83735	0.692696
	259	-5.33095	1.15487	-6.01339	1.13226					259	-2.04569	1.78342	-3.02768	0.69763
	260	-5.26099	1.23438	-6.39502	1.25231					260	-1.9012	1.87187	-2.96076	0.691298
	261	-5.18711	1.27358	-6.5701	1.28909					261	-1.95382	1.96965	-3.5941	0.869285
	262	-5.04613	1.27806	-6.37928	1.22274					262	-2.0092	1.98253	-3.67692	0.771255
	263	-5.26448	1.20405	-6.5011	1.18708					263	-2.13693	1.87183	-3.59924	0.886804
	264	-6.20045	1.40761	-6.65133	1.27751					264	-2.31538	1.87722	-3.90189	0.708757
	265	-6.16906	1.5138	-6.82644	1.27888					265	-2.41504	1.85757	-3.73126	0.858711
	266	-6.56788	1.63364	-6.84785	1.29683					266	-2.56009	1.93734	-4.149	0.740452
	267	-5.54749	1.50423	-6.59884	1.19951					267	-2.21589	1.9067	-4.04548	0.908811
	268	-6.48833	1.34436	-6.93334	1.16165					268	-2.82297	1.8748	-4.60621	0.772245
	269	-5.98509	1.34841	-7.21184	1.26637					269	-2.29211	1.85427	-4.17599	0.937665
	270	-6.35526	1.43555	-7.2936	1.3005					270	-2.69598	1.84594	-4.54768	0.81798
	271	-5.83361	1.50706	-6.93666	1.30525					271	-2.14226	1.73833	-3.93085	0.902719
	272	-6.7589	1.59333	-7.06133	1.25814					272	-2.82959	1.76551	-4.84861	1.05257
	273	-5.79232	1.64814	-7.13148	1.24247					273	-2.35761	1.93038	-4.18518	1.07847
	274	-6.06465	1.64857	-7.36972	1.22641					274	-2.29056	2.0454	-4.69607	1.01494
	275	-6.33946	1.68878	-8.05272	1.3595					275	-2.1075	1.93149	-3.97471	0.954617
	276	-6.20199	1.61295	-8.10947	1.34277					276	-2.07347	1.92717	-4.18838	0.853276
	277	-6.32929	1.59141	-7.99358	1.42822					277	-2.37213	1.97458	-3.69554	1.09004
	278	-6.05534	1.68476	-7.70699	1.36069					278	-2.73885	1.99356	-4.46355	1.06361
	279	-6.37293	1.68179	-8.20359	1.37102					279	-3.08776	2.03598	-4.40857	1.00055
	280	-6.33329	1.59784	-8.53024	1.30466					280	-2.73366	1.84974	-4.84092	0.913162
	281	-6.20954	1.63954	-8.59293	1.3258					281	-2.53771	1.79454	-3.56811	0.896831
	282	-6.07065	1.60504	-8.70912	1.47174					282	-2.4446	1.84014	-4.08473	0.977893
	283	-6.16242	1.50998	-8.91631	1.59584					283	-2.46725	1.84881	-3.37873	0.888994
	284	-6.49417	1.40308	-9.00896	1.57793					284	-2.65389	1.96917	-3.79049	0.774596
	285	-6.69964	1.46136	-9.25805	1.58178					285	-2.63866	1.91872	-3.79962	0.813644
	286	-6.75453	1.52286	-9.2441	1.59771					286	-2.8157	1.92769	-3.71486	0.718293
	287	-6.07918	1.63365	-8.86029	1.68687					287	-2.32422	1.86267	-3.95318	0.926616
	288	-5.87912	1.67765	-8.82985	1.66496					288	-2.96181	1.95006	-4.6861	0.994937
	289	-6.15915	1.70458	-9.18924	1.62007					289	-2.72035	2.05198	-4.8103	1.03945
	290	-6.36491	1.63697	-9.71644	1.52801					290	-2.69542	1.90825	-4.63834	0.854525
	291	-6.71294	1.53795	-9.98017	1.50023					291	-2.73242	1.92775	-4.50978	0.819942
	292	-5.34063	1.4589	-10.0987	1.48725					292	-2.66002	1.88095	-4.44831	0.863504
	293	-5.35909	1.57038	-9.59439	1.54864					293	-2.91062	1.96828	-4.12805	0.884383
	294	-5.49586	1.51239	-9.46288	1.64228					294	-2.82677	1.97499	-4.02772	0.882637
	295	-5.75821	1.52476	-9.41761	1.6717					295	-2.94473	1.95104	-4.2727	0.879384
	296	-5.70574	1.52147	-9.69605	1.67332					296	-3.10119	1.93371	-4.23895	0.827185
	297	-5.91563	1.54727	-10.024	1.64381					297	-3.35599	1.98135	-4.96734	0.998052
	298	-6.26015	1.44665	-10.3363	1.61772					298	-3.06033	1.98247	-4.69898	0.770413
	299	-6.01037	1.47729	-10.4661	1.66126					299	-3.0809	2.06826	-4.84607	1.00263
	300	-5.67147	1.51563	-10.7182	1.66873					300	-3.18144	2.15616	-4.43176	0.947867
	301	-5.43954	1.75163	-10.6924	1.60495					301	-3.08692	2.25171	-4.39543	1.10423
	302	-5.64198	1.53973	-10.3826	1.5999					302	-3.03046	2.16848	-5.12196	1.22011
	303	-6.20748	1.54191	-9.90138	1.69934					303	-3.77316	2.08282	-5.12299	1.24325
	304	-6.25996	1.52821	-10.256	1.71672					304	-3.53778	2.13105	-5.20653	1.15785
	305	-6.40762	1.58209	-11.1781	1.64915					305	-3.40276	2.08175	-4.25446	1.00072
	306	-6.08512	1.39891	-11.5862	1.69561					306	-3.16046	2.15153	-4.65805	1.04495
	307	-6.26125	1.46063	-11.7504	1.71053					307	-3.43132	2.13744	-4.43022	1.1603
	308	-5.83191	1.59507	-11.407	1.71844					308	-3.20553	2.10246	-5.66466	1.10189
	309	-5.99121	1.67126	-11.2873	1.77244					309	-3.33413	2.10065	-5.04527	1.08687
	310	-6.08737	1.58735	-11.0841	1.75373					310	-3.6504	2.15818	-6.02633	1.11101
	311	-6.50398	1.59664	-11.1597	1.7106					311	-3.86	2.16939	-5.09962	1.26803
	312	-6.00752	1.53522	-11.4492	1.63391					312	-3.53956	2.21522	-5.62409	1.13063
	313	-6.26706	1.53288	-11.9455	1.61698					313	-3.46055	2.22987	-4.78439	1.15281
	314	-6.06589	1.55509	-11.93	1.6062					314	-3.41916	2.24192	-6.15099	1.32083
	315	-6.64118	1.525	-11.9915	1.57857					315	-3.76305	2.27184	-5.31889	1.46876
	316	-6.82324	1.74732	-12.102	1.70911					316	-3.70907	2.28694	-5.90681	1.44817
	317	-7.00579	1.79804	-12.2583	1.81138					317	-3.82481	2.24029	-4.78394	1.16288
	318	-6.70889	1.84825	-12.1261	1.86251					318	-4.12303	2.20435	-5.09072	0.970746
	319	-6.78947	1.81072	-12.7843	1.81853					319	-3.93081	2.12025	-4.55139	0.896203
	320	-6.24067	1.89122	-12.9396	1.86716					320	-3.92702	2.18881	-5.96681	1.16555
	321	-6.25995	1.77952	-12.6552	1.91677					321	-4.09292	2.24799	-5.59752	1.27285
	322	-5.94168	1.8209	-12.4446	1.90533					322	-4.15176	2.32111	-6.27853	1.31634
	323	-5.98504	1.80527	-12.5482	1.9373					323	-4.12134	2.36842	-5.32898	1.3465
	324	-6.25398	1.81136	-13.1678	1.86052					324	-4.04622	2.40137	-5.86688	1.42793
	325	-6.1034	1.85279	-13.6186	1.86317					325	-4.13093	2.40977	-5.8687	1.45821
	326	-6.17783	1.78071	-13.0035	1.95367					326	-4.51177	2.39602	-6.52738	1.46242
	327	-5.9162	1.95518	-13.3418	1.96959					327	-4.32411	2.42266	-6.06086	1.43404
	328	-6.25775	1.81929	-13.2947	1.93727					328	-4.51509	2.32371	-6.17617	1.35699
	329	-6.49073	1.8955	-13.8288	1.92639					329	-4.65071	2.22905	-5.80097	1.23024
	330	-7.04404	1.82574	-14.3842	2.0763					330	-5.02965	2.16487	-5.82278	1.17424
	331	-7.19988	1.92525	-14.458	2.25091					331	-4.92082	2.24706	-5.40659	1.20144
	332	-6.43265	1.83846	-14.068	2.40186					332	-4.70079	2.25569	-5.85852	1.1387
	333	-5.83228	1.96908	-14.1969	2.41446					333	-4.64801	2.3208	-6.33184	1.39807
	334	-5.74419	1.9934	-14.7207	2.27422					334	-4.93991	2.33294	-6.11325	1.1644
	335	-6.8973	2.04285	-15.1364	2.19172					335	-5.86208	2.24923	-6.08781	1.23506
	336	-7.27043	1.94618	-15.3531	2.23034					336	-6.28918	2.19917	-5.65413	0.912788
	337	-7.0836	1.95784	-15.1154	2.37396					337	-6.30623	2.27856	-5.44538	1.16192
	338	-6.51796	2.08156	-15.1242	2.49557					338	-5.90851	2.32547	-6.47501	0.987425
	339	-7.03904	2.02016	-15.1356	2.50928					339	-5.5868	2.38613	-6.25551	1.19984
	340	-6.72567	2.08242	-15.2684	2.43158					340	-5.41116	2.32347	-6.79988	1.31274
	341	-7.00968	2.14529	-15.4632	2.35619					341	-5.58431	2.20091	-5.91905	1.38651
	342	-6.97496	2.12149	-16.0749	2.50487					342	-5.94092	2.30123	-6.71418	1.16935
	343	-7.17383	2.07643	-16.3049	2.51959					343	-5.94666	2.32365	-5.77282	1.09329
	344	-6.85149	1.93106	-15.795	2.66546					344	-6.25119	2.38354	-6.4442	1.00254
	345	-6.92608	1.97204	-15.8776	2.76286					345	-6.24402	2.42335	-5.83957	1.09147
	346	-6.78362	1.97765	-15.8277	2.83683					346	-6.25252	2.39751	-6.86325	1.05992
	347	-6.74371	1.99189	-16.5023	2.72083					347	-6.0248	2.36518	-6.43307	1.30358
	348	-6.63394	2.1109	-16.701	2.67797					348	-5.80512	2.41696	-7.38272	1.14658
	349	-6.98588	2.13968	-16.6543	2.74273					349	-5.91321	2.42187	-6.52528	1.15497
	350	-7.44389	2.14675	-16.7855	2.78137					350	-6.56865	2.42479	-7.14759	0.939342
	351	-7.8703	2.03769	-17.2373	2.78874					351	-7.19276	2.37218	-6.43279	0.996212
	352	-7.37305	1.94232	-17.2496	2.84936					352	-7.70877	2.44046	-6.81213	0.879027
	353	-7.40872	1.88084	-17.2454	2.89965					353	-7.89394	2.47008	-6.64354	1.13316
	354	-7.29478	1.87821	-16.9121	2.96519					354	-8.02674	2.60306	-6.71592	1.17532
	355	-7.50269	1.9069	-17.1305	2.94863					355	-8.18655	2.71852	-6.96566	1.30809
	356	-7.01161	1.94795	-17.1986	2.95377					356	-8.14645	2.74474	-6.95087	1.17491
	357	-7.65383	1.97294	-17.9352	2.93848					357	-7.81011	2.53081	-6.14752	1.22306
	358	-7.24149	2.068	-18.0564	2.98441					358	-7.29672	2.5634	-6.27883	1.0677
	359	-7.54187	2.06589	-18.0776	3.00319					359	-7.36041	2.62805	-6.23945	1.10241
	360	-7.3092	2.1582	-17.9441	3.11786					360	-7.03697	2.71572	-7.48823	1.14374
	361	-7.8736	2.08907	-18.0002	3.15029					361	-7.73058	2.65846	-6.5044	1.14592
	362	-7.92514	2.17741	-18.7292	3.09994					362	-7.69413	2.6357	-7.20051	0.983938
	363	-8.0262	2.17631	-19.2586	3.03626					363	-7.95275	2.64858	-6.68321	1.05768
	364	-7.50958	2.26429	-19.4841	3.07448					364	-7.70155	2.70039	-7.00863	1.02705
	365	-7.39338	2.18855	-18.528	3.22975					365	-7.97216	2.84401	-6.56471	1.08764
	366	-7.55621	2.11562	-18.3154	3.27941					366	-7.99715	2.83525	-6.64729	1.07254
	367	-7.92516	2.0658	-18.8013	3.21988					367	-8.13732	2.8184	-6.49461	1.33544
	368	-8.08544	2.21072	-19.4661	3.18807					368	-7.95112	2.83198	-6.45893	1.26928
	369	-8.24767	2.31109	-19.8634	3.14788					369	-8.06983	2.85366	-6.57408	1.38796
	370	-8.27921	2.30697	-20.0915	3.17354					370	-8.16815	2.98329	-7.13793	1.51285
	371	-8.68579	2.19693	-19.7077	3.28575					371	-8.69829	2.94807	-6.4126	1.35199
	372	-8.32617	2.26937	-19.773	3.29468					372	-8.35476	3.02889	-6.73277	1.39736
	373	-8.45742	2.33517	-20.0953	3.32638					373	-8.53314	2.99367	-6.83526	1.24592
	374	-8.23297	2.45613	-20.0788	3.33734					374	-8.68393	3.05546	-7.25638	1.32021
	375	-8.43336	2.36029	-19.8656	3.38832					375	-8.83892	3.06877	-7.647	1.23872
	376	-8.71376	2.28878	-20.0288	3.36535					376	-8.91933	3.01437	-7.24566	1.26644
	377	-8.94193	2.23785	-20.8078	3.25467					377	-8.95795	3.05848	-7.11963	1.34285
	378	-9.02759	2.22363	-20.9365	3.24689					378	-9.01337	3.05698	-6.95211	1.30729
	379	-8.46198	2.17636	-20.359	3.28087					379	-9.34579	3.15949	-6.99386	1.28089
	380	-8.4784	2.29598	-20.0748	3.38117					380	-9.50441	3.13847	-7.63989	1.23284
	381	-8.94366	2.4288	-20.2565	3.35516					381	-9.61429	3.20189	-7.59215	1.42602
	382	-9.02805	2.43971	-20.3897	3.37689					382	-9.28712	3.29688	-8.07899	1.13013
	383	-8.98735	2.38875	-21.2045	3.27989					383	-9.63821	3.33535	-7.26114	1.21495
	384	-9.02681	2.45423	-21.4364	3.28481					384	-9.57872	3.45418	-7.20883	0.953927
	385	-9.78643	2.47888	-21.6444	3.30032					385	-9.64297	3.47073	-6.9733	1.21884
	386	-9.88023	2.43626	-21.4068	3.39621					386	-10.2272	3.49175	-7.47291	1.37058
	387	-9.98773	2.24289	-21.083	3.458					387	-10.6396	3.46196	-7.81208	1.42207
	388	-9.68362	2.33188	-20.9752	3.46987					388	-10.4578	3.49899	-7.42085	1.31008
	389	-9.59139	2.32835	-21.3292	3.42721					389	-10.5179	3.52921	-7.27265	1.36857
	390	-9.52561	2.40997	-21.4125	3.45257					390	-10.4371	3.64528	-7.43106	1.24278
	391	-9.96715	2.3427	-21.286	3.41329					391	-10.7332	3.67816	-8.12522	1.38635
	392	-10.0864	2.42356	-21.3687	3.36782					392	-10.6856	3.73208	-8.20646	1.46076
	393	-10.2249	2.48451	-21.9349	3.3078					393	-11.2323	3.73154	-8.33041	1.25354
	394	-9.88146	2.53749	-21.7396	3.40056					394	-11.2765	3.77233	-7.87068	1.30973
	395	-9.93481	2.44307	-21.7459	3.46434					395	-11.5248	3.7846	-7.49746	1.16005
	396	-9.96991	2.38812	-21.7161	3.40366					396	-11.6107	3.81655	-7.79634	1.46848
	397	-10.0691	2.39461	-22.0555	3.31625					397	-11.4581	3.79608	-8.314	1.24821
	398	-10.4948	2.39692	-22.43	3.27253					398	-11.7779	3.84307	-8.12548	1.33038
	399	-10.6116	2.45545	-22.5675	3.26952					399	-12.1309	3.9073	-8.81797	1.1905
	400	-10.3526	2.349	-22.4941	3.28433					400	-12.3419	3.89807	-8.44261	1.36577
	401	-10.8826	2.44816	-22.7368	3.43837					401	-12.2396	3.96634	-8.69661	1.33115
	402	-10.948	2.448	-22.662	3.43763					402	-12.7129	3.97924	-8.25018	1.42849
	403	-10.6951	2.30714	-22.663	3.41138					403	-12.6112	4.02091	-8.19973	1.21651
	404	-11.0201	2.44337	-22.608	3.41028					404	-12.6492	4.00347	-7.90707	1.33168
	405	-10.7269	2.4559	-23.0814	3.39894					405	-12.7395	4.06049	-8.58444	1.40874
	406	-11.0336	2.65244	-23.3228	3.38263					406	-12.6795	4.13102	-8.52465	1.4099
	407	-10.691	2.57945	-23.5301	3.31528					407	-12.8122	4.25637	-8.6997	1.44282
	408	-11.2564	2.57635	-23.8768	3.33888					408	-12.966	4.2638	-8.81116	1.59311
	409	-11.5667	2.47589	-23.7136	3.48953					409	-13.2462	4.26911	-8.56846	1.52387
	410	-11.8583	2.5601	-23.8617	3.58015					410	-13.6296	4.23299	-8.61615	1.46371
	411	-11.9152	2.58975	-24.2918	3.47657					411	-13.9195	4.35116	-8.73375	1.31289
	412	-11.4863	2.64345	-24.4841	3.49675					412	-14.1227	4.34335	-9.03226	1.27412
	413	-11.4462	2.64675	-24.7798	3.39846					413	-13.9774	4.40249	-8.68229	1.41977
	414	-11.7434	2.63266	-24.4518	3.39839					414	-14.0141	4.45616	-8.58996	1.42803
	415	-11.9855	2.57588	-24.4192	3.44705					415	-14.0691	4.49153	-8.89717	1.51397
	416	-12.1453	2.55687	-24.343	3.51177					416	-14.553	4.47482	-8.70206	1.45896
	417	-12.1576	2.63043	-24.8356	3.48303					417	-14.7955	4.42397	-9.07662	1.49878
	418	-11.6385	2.78362	-25.0476	3.40203					418	-14.6334	4.46312	-9.00468	1.25582
	419	-11.8795	2.74203	-25.2217	3.3792					419	-14.8091	4.52943	-8.96562	1.42528
	420	-12.023	2.66926	-25.1808	3.40552					420	-15.0069	4.54254	-9.231	1.45256
	421	-12.4457	2.61742	-25.0511	3.46327					421	-15.4743	4.58589	-9.0416	1.63267
	422	-13.0465	2.65457	-25.1613	3.42353					422	-15.3628	4.59873	-8.5619	1.16231
	423	-12.6591	2.69335	-25.4669	3.35573					423	-15.574	4.60457	-8.65482	1.25967
	424	-12.642	2.73799	-25.7585	3.33997					424	-15.6913	4.65941	-8.99104	1.4206
	425	-12.8151	2.81831	-25.8747	3.43054					425	-15.7306	4.68203	-9.0409	1.43259
	426	-12.8556	2.83122	-25.5732	3.58937					426	-15.524	4.71829	-9.13703	1.46303
	427	-12.735	2.82143	-25.4408	3.59722					427	-15.4946	4.70888	-9.47906	1.48467
	428	-12.5924	2.88955	-25.8677	3.57373					428	-15.6056	4.73894	-9.7051	1.50488
	429	-12.7415	2.90983	-25.8113	3.59536					429	-15.9978	4.74856	-9.65309	1.45929
	430	-13.3041	2.95673	-26.0961	3.58432					430	-16.4377	4.73811	-9.63953	1.29658
	431	-13.356	2.89098	-26.213	3.56758					431	-16.8614	4.75407	-9.38853	1.53768
	432	-13.6689	2.89268	-26.5494	3.51727					432	-16.5755	4.76807	-9.64167	1.39917
	433	-13.5196	2.79691	-26.6232	3.51548					433	-16.8087	4.79505	-9.5895	1.51754
	434	-13.5449	2.87666	-26.5129	3.54705					434	-16.8783	4.84039	-10.0415	1.3165
	435	-13.0046	3.00472	-26.4576	3.69845					435	-16.9394	4.85396	-9.89538	1.47709
	436	-13.1987	3.05955	-26.6352	3.73415					436	-17.0139	4.88354	-10.094	1.44304
	437	-13.5749	3.24138	-27.7089	3.54072					437	-17.1275	4.95399	-9.42254	1.66069
	438	-13.9836	3.25769	-28.0257	3.50637					438	-17.1095	4.98118	-10.0563	1.57183
	439	-14.0836	3.24816	-28.3875	3.45154					439	-17.0287	5.02759	-9.72064	1.72119
	440	-14.3266	3.16805	-28.1151	3.54269					440	-17.5241	4.91756	-10.4	1.48795
	441	-14.0426	3.09998	-27.8423	3.5975					441	-17.6682	4.91712	-9.97687	1.60638
	442	-14.3256	3.05542	-27.6309	3.6252					442	-17.7062	4.94422	-10.1323	1.46278
	443	-14.2378	3.11679	-27.6865	3.69224					443	-17.6843	4.97745	-9.61674	1.6006
	444	-14.4124	3.1965	-28.0161	3.70423					444	-17.9756	5.05272	-10.4513	1.3808
	445	-14.1578	3.32079	-28.5757	3.53732					445	-17.9351	5.08519	-10.8661	1.57792
	446	-14.3332	3.39537	-28.7201	3.49417					446	-18.0989	5.1084	-11.4357	1.45973
	447	-14.1694	3.53097	-28.8359	3.51734					447	-18.2923	5.12235	-11.2282	1.68043
	448	-14.885	3.45678	-29.1249	3.51138					448	-18.3687	5.0965	-11.1977	1.74053
	449	-15.0956	3.38445	-28.7593	3.67159					449	-18.3752	5.08028	-11.4959	1.87636
	450	-15.5255	3.3516	-29.2194	3.61673					450	-18.5298	5.08067	-11.4958	1.87101
	451	-15.536	3.2841	-29.1867	3.62538					451	-18.8528	5.07902	-11.7971	1.82749
	452	-15.4882	3.31223	-29.3815	3.56014					452	-19.0428	5.12637	-11.688	1.8261
	453	-15.3883	3.35235	-29.302	3.58205					453	-19.08	5.13628	-11.4425	1.72752
	454	-15.2782	3.36544	-29.2814	3.70914					454	-19.1817	5.15311	-11.3119	1.8453
	455	-15.0158	3.47822	-29.2596	3.75965					455	-18.9092	5.1683	-11.6794	1.68075
	456	-15.1775	3.49434	-29.5933	3.74936					456	-19	5.18701	-11.2717	1.77563
	457	-15.7891	3.47085	-30.0989	3.6406					457	-19.1448	5.22246	-12.0368	1.7595
	458	-16.2825	3.44988	-30.3255	3.63402					458	-19.5911	5.16895	-11.6372	1.93941
	459	-16.6871	3.39175	-30.6167	3.66935					459	-19.7547	5.13894	-12.6555	1.7654
	460	-16.2206	3.45491	-30.4968	3.7356					460	-19.7935	5.13446	-12.0773	2.04388
	461	-15.636	3.54828	-30.5712	3.79622					461	-19.3555	5.23277	-12.6472	1.72767
	462	-15.545	3.54662	-30.5142	3.77866					462	-19.4897	5.24804	-12.4439	1.84727
	463	-16.2459	3.5904	-30.7976	3.74651					463	-19.802	5.2371	-12.6669	1.63047
	464	-16.5689	3.58737	-31.0616	3.73192					464	-20.638	5.16233	-12.2058	1.85999
	465	-16.6192	3.66543	-31.2157	3.74982					465	-20.6022	5.16704	-12.679	1.6206
	466	-16.8319	3.64468	-31.3386	3.76767					466	-20.8102	5.25478	-12.6482	1.77639
	467	-16.5317	3.68946	-31.2891	3.84169					467	-20.6566	5.31877	-13.5853	1.65707
	468	-16.7412	3.72426	-31.4063	3.84037					468	-20.6594	5.3159	-13.0856	1.91481
	469	-16.6741	3.74772	-31.7221	3.83879					469	-20.6441	5.24957	-13.9402	1.67464
	470	-17.2896	3.67295	-32.0063	3.83059					470	-20.6872	5.23747	-13.0534	1.89351
	471	-17.6526	3.64481	-31.9764	3.87547					471	-21.2196	5.1985	-13.4349	1.72394
	472	-17.7671	3.66998	-32.3898	3.83329					472	-21.3582	5.2236	-12.9998	1.92563
	473	-17.6895	3.73225	-32.7892	3.79124					473	-21.3653	5.24596	-13.8587	1.6936
	474	-17.5371	3.7091	-32.9381	3.72075					474	-21.4843	5.22831	-13.9052	2.00582
	475	-17.7497	3.65912	-33.0828	3.74165					475	-21.6557	5.2634	-13.9903	1.6363
	476	-18.1765	3.66096	-32.8802	3.90195					476	-21.8627	5.27563	-13.5686	1.92309
	477	-18.3931	3.80573	-33.3335	3.91877					477	-21.8868	5.32757	-13.9697	1.58976
	478	-18.6247	3.89846	-33.6356	3.89736					478	-22.1744	5.3229	-13.7976	2.08171
	479	-18.6345	3.92337	-33.9767	3.83943					479	-22.2999	5.40603	-14.2895	1.81134
	480	-18.8943	3.82307	-34.1651	3.86329					480	-22.5555	5.37259	-14.2499	2.11293
	481	-19.6647	3.93134	-34.4268	3.86665					481	-22.8754	5.37527	-14.5085	1.81497
	482	-19.544	4.01822	-34.6728	3.97029					482	-22.78	5.35664	-14.2466	2.00505
	483	-19.659	4.14991	-34.8549	3.95761					483	-22.9325	5.3957	-14.2548	1.71039
	484	-19.2876	4.23626	-34.9271	3.93166					484	-22.6382	5.43606	-13.7836	1.94321
	485	-19.1495	4.1132	-35.5797	3.89949					485	-22.8186	5.42955	-14.3053	1.79787
	486	-19.1318	4.08683	-35.8378	3.79743					486	-22.9403	5.39981	-14.0744	1.98492
	487	-19.3564	4.13883	-35.884	3.71911					487	-23.0794	5.42914	-14.5566	1.70924
	488	-19.8986	4.23197	-36.1365	3.78418					488	-23.0457	5.46424	-13.879	2.01037
	489	-19.9762	4.29079	-35.7439	3.93621					489	-23.326	5.4842	-14.4048	1.82381
	490	-19.6932	4.37685	-35.8612	3.98813					490	-23.389	5.48697	-14.1769	2.00042
	491	-19.9688	4.29216	-35.8205	3.96042					491	-23.5367	5.47343	-15.0651	1.78418
	492	-19.2927	4.43391	-36.4622	3.87496					492	-23.1157	5.6037	-14.6941	2.04057
	493	-19.9292	4.31916	-36.8923	3.81711					493	-23.5961	5.55937	-15.1367	1.79112
	494	-20.2253	4.29164	-37.2721	3.77787					494	-23.5847	5.59545	-14.328	2.16312
	495	-20.4054	4.30607	-37.2948	3.8823					495	-23.6912	5.62541	-14.7759	1.89555
	496	-20.8939	4.24713	-37.0937	4.03037					496	-24.1877	5.59027	-14.8683	2.15692
	497	-20.6424	4.34889	-37.1719	4.00594					497	-24.254	5.6076	-15.4302	1.84359
	498	-20.6068	4.39777	-37.49	3.8733					498	-24.1203	5.6179	-14.9037	2.07984
	499	-20.6287	4.43815	-37.6444	3.8732					499	-24.0888	5.6093	-15.2843	1.91341
	500	-20.7013	4.48004	-37.695	3.9032					500	-24.1898	5.59099	-15.2285	2.13725
	501	-21.3722	4.44247	-37.6887	4.00035					501	-24.6854	5.58768	-15.5006	1.99786
	502	-21.6588	4.49089	-37.8698	4.00056					502	-24.7565	5.63961	-15.1388	2.22694
	503	-21.9217	4.58019	-38.2556	4.0383					503	-24.6839	5.68974	-15.3773	2.007
	504	-21.4443	4.57523	-38.4515	4.03624					504	-24.6809	5.66505	-15.1784	2.18162
	505	-21.4135	4.63844	-38.645	4.06593					505	-25.3088	5.54252	-15.7372	1.93174
	506	-21.4882	4.64752	-38.4238	4.21452					506	-25.5976	5.51919	-15.5881	2.24055
	507	-21.8343	4.59159	-38.3636	4.17532					507	-25.501	5.54519	-16.166	2.01402
	508	-22.477	4.699	-38.5573	4.13453					508	-25.4653	5.58798	-15.9598	2.26703
	509	-22.5147	4.73248	-38.8254	4.09433					509	-25.8711	5.58199	-16.406	2.13158
	510	-22.372	4.80779	-39.1112	4.14743					510	-26.1615	5.532	-16.3621	2.28919
	511	-22.5395	4.79031	-39.1498	4.20886					511	-26.2175	5.5093	-16.2817	2.11857
	512	-22.5338	4.80284	-39.2716	4.2633					512	-26.1845	5.63696	-16.4823	2.35642
	513	-22.6098	4.88753	-39.4152	4.24116					513	-26.2431	5.64898	-16.5021	2.2036
	514	-22.6807	4.85082	-39.5286	4.21655					514	-26.2752	5.62301	-16.9868	2.25513
	515	-23.3981	4.70988	-39.8984	4.15546					515	-26.5365	5.58672	-16.8287	2.31113
	516	-23.5179	4.70689	-40.0176	4.16136					516	-26.85	5.52164	-16.966	2.31053
	517	-23.5325	4.70462	-40.3611	4.14926					517	-27.1154	5.53658	-17.1359	2.279
	518	-23.5335	4.88073	-40.4638	4.16526					518	-26.7019	5.57224	-16.7756	2.24049
	519	-23.3883	4.94549	-40.6832	4.21249					519	-27.0619	5.5612	-17.7768	2.45013
	520	-23.743	4.97953	-40.6976	4.29735					520	-26.957	5.62078	-17.3664	2.38499
	521	-23.7439	5.00123	-41.0226	4.2603					521	-27.0452	5.68547	-18.3048	2.45309
	522	-24.0106	4.92563	-41.1454	4.25253					522	-27.059	5.71692	-17.29	2.44296
	523	-24.0774	4.98962	-41.1002	4.22085					523	-27.3975	5.72396	-17.781	2.60836
	524	-23.9679	5.01554	-41.1224	4.22432					524	-27.3112	5.69157	-17.6844	2.5306
	525	-24.4866	5.07035	-41.2783	4.2782					525	-27.6259	5.67914	-17.9321	2.55283
	526	-24.6465	5.13744	-41.548	4.29961					526	-27.4896	5.70696	-17.6906	2.57901
	527	-24.8617	5.15228	-41.8137	4.24096					527	-27.6596	5.65469	-17.893	2.60856
	528	-24.9186	5.09436	-42.3049	4.17648					528	-27.5256	5.70413	-17.5385	2.45065
	529	-25.1691	5.04116	-42.4798	4.16951					529	-27.7856	5.66146	-18.1546	2.54174
	530	-25.4071	5.01834	-42.4086	4.20194					530	-27.688	5.67051	-17.7618	2.45609
	531	-25.525	5.06331	-42.5281	4.24327					531	-27.9471	5.64204	-18.2657	2.62305
	532	-25.4373	5.14068	-42.7184	4.17362					532	-28.1682	5.63406	-18.3714	2.49345
	533	-25.3699	5.18054	-42.8503	4.10465					533	-28.1741	5.6864	-18.668	2.58516
	534	-25.5412	5.19277	-43.2225	4.0197					534	-28.2517	5.61669	-18.6588	2.50172
	535	-25.5665	5.17685	-43.2394	4.01849					535	-28.2525	5.63023	-18.637	2.60188
	536	-25.5218	5.15822	-43.0047	4.09106					536	-28.2732	5.64877	-18.9632	2.51376
	537	-25.956	5.19346	-43.5271	4.14674					537	-28.6281	5.61583	-19.0614	2.66805
	538	-26.5769	5.16761	-43.7943	4.07194					538	-28.6577	5.63012	-19.0108	2.51177
	539	-26.6715	5.2307	-43.872	4.11656					539	-28.9302	5.57504	-19.2992	2.68719
	540	-26.3433	5.37227	-43.7346	4.16449					540	-29.0906	5.55978	-19.7059	2.62057
	541	-26.3214	5.42144	-44.0947	4.08953					541	-28.8421	5.65232	-19.7501	2.68578
	542	-26.4708	5.46119	-44.5265	3.9944					542	-29.0638	5.68897	-20.052	2.76328
	543	-26.6436	5.48435	-45.057	3.87235					543	-28.9369	5.73333	-19.6064	2.83153
	544	-26.8193	5.46015	-45.0855	3.88045					544	-29.4587	5.67965	-19.6297	2.85865
	545	-27.3327	5.30643	-44.9954	3.92423					545	-29.5464	5.66658	-19.9755	2.8947
	546	-27.1295	5.33053	-44.8344	4.08503					546	-29.658	5.66453	-20.2135	2.87352
	547	-27.321	5.29983	-44.846	4.08263					547	-29.5742	5.67749	-20.5059	2.84437
	548	-27.5924	5.30291	-45.3271	3.95418					548	-29.9979	5.67479	-20.136	3.03768
	549	-27.7892	5.33422	-45.5769	3.91389					549	-30.2	5.62908	-20.6588	2.8968
	550	-27.5886	5.36814	-45.6763	3.95959					550	-30.1924	5.60341	-20.5889	3.00116
	551	-27.9456	5.35049	-45.846	3.98802					551	-30.0497	5.59668	-20.8979	2.79591
	552	-28.2593	5.3446	-45.8792	4.05897					552	-29.904	5.64911	-20.8439	3.0202
	553	-28.5143	5.34939	-45.959	4.04353					553	-30.1521	5.59414	-20.7912	2.90951
	554	-28.4702	5.41358	-45.9506	4.03715					554	-30.2085	5.68985	-21.2782	3.08073
	555	-28.4182	5.5153	-45.979	4.03936					555	-30.4279	5.65937	-21.4762	2.90408
	556	-28.6906	5.54783	-46.3552	4.03618					556	-30.5857	5.60322	-21.1982	3.07624
	557	-28.9901	5.59541	-47.1043	3.89221					557	-30.6525	5.58907	-21.6968	2.92069
	558	-29.1602	5.49774	-47.1849	3.86236					558	-30.5539	5.57669	-20.9781	3.07767
	559	-29.4617	5.50596	-47.3192	3.91174					559	-30.9179	5.58324	-21.9371	3.09815
	560	-29.1384	5.41664	-46.9529	4.03885					560	-30.4219	5.6442	-20.9605	3.16022
	561	-29.5476	5.42158	-47.1186	4.05702					561	-31.2873	5.59103	-21.8011	3.36248
	562	-29.5363	5.57655	-47.6648	3.98766					562	-31.277	5.65077	-21.2099	3.37135
	563	-29.517	5.69769	-47.965	3.94041					563	-31.1733	5.64313	-21.868	3.27023
	564	-29.887	5.70916	-48.1821	3.92143					564	-31.1021	5.65316	-22.1337	3.20402
	565	-30.074	5.61617	-48.2015	3.9394					565	-31.2882	5.63792	-22.3213	3.30956
	566	-30.7058	5.6473	-48.1439	3.98442					566	-31.6391	5.62779	-22.921	3.20171
	567	-30.6577	5.68512	-48.38	3.89873					567	-31.9549	5.58756	-22.7866	3.45345
	568	-30.3574	5.6713	-48.5817	3.88331					568	-31.5036	5.62105	-22.7319	3.46526
	569	-30.523	5.65764	-48.6498	3.8613					569	-31.6774	5.58341	-23.1242	3.49547
	570	-30.9934	5.5863	-48.581	3.92434					570	-31.7591	5.57945	-22.8105	3.45006
	571	-31.5467	5.50873	-48.6643	3.90507					571	-32.2364	5.55166	-23.4618	3.4842
	572	-31.4491	5.50653	-48.9554	3.80253					572	-32.3065	5.51653	-23.3951	3.44331
	573	-31.574	5.63731	-49.3533	3.72057					573	-32.5066	5.59301	-23.5769	3.40263
	574	-31.4873	5.671	-49.4558	3.77915					574	-32.6639	5.47871	-23.3897	3.48572
	575	-31.8056	5.7467	-49.6449	3.86055					575	-32.821	5.58467	-23.9986	3.29106
	576	-31.7784	5.72942	-49.6522	3.92033					576	-32.7747	5.50841	-23.4221	3.51267
	577	-32.0863	5.8194	-49.7922	3.87859					577	-33.2253	5.4361	-24.0151	3.33795
	578	-32.3285	5.88138	-49.8776	3.89477					578	-33.47	5.35162	-23.7172	3.61454
	579	-32.3467	5.88036	-49.7	3.91961					579	-33.2896	5.41383	-24.0698	3.60713
	580	-32.6157	5.73045	-49.7416	3.93969					580	-33.3483	5.45082	-24.0582	3.60394
	581	-32.6676	5.74307	-50.0017	3.85907					581	-33.4673	5.40987	-23.9945	3.60268
	582	-32.9003	5.80378	-50.0945	3.86299					582	-33.5734	5.41048	-24.2595	3.61147
	583	-32.8236	5.86906	-50.1625	3.80171					583	-33.6377	5.37822	-24.5317	3.58396
	584	-33.0312	5.80306	-50.3158	3.83938					584	-33.6462	5.35686	-24.9223	3.42289
	585	-33.3543	5.87959	-50.6528	3.82598					585	-33.8539	5.4009	-25.301	3.58752
	586	-33.6117	5.81548	-50.709	3.81039					586	-33.6983	5.41036	-24.9127	3.47623
	587	-33.5247	5.83636	-50.8747	3.74311					587	-33.7482	5.41202	-25.5207	3.57908
	588	-33.656	5.85175	-51.1048	3.65235					588	-33.4614	5.44358	-24.965	3.49198
	589	-33.8552	5.8398	-51.1785	3.6204					589	-33.6729	5.3964	-25.1808	3.60424
	590	-34.2467	5.84326	-51.2652	3.74116					590	-33.6929	5.38884	-25.0396	3.62088
	591	-34.1528	5.89565	-51.2674	3.76578					591	-33.9785	5.32653	-25.4712	3.61561
	592	-34.0429	5.9674	-51.5259	3.77818					592	-33.9667	5.33254	-25.3675	3.71848
	593	-34.1426	5.93232	-51.758	3.64334					593	-34.1411	5.32204	-25.7732	3.6109
	594	-34.7108	6.01408	-52.0097	3.66605					594	-34.6001	5.37361	-25.7025	3.74874
	595	-34.9594	6.04881	-52.0811	3.68931					595	-34.8853	5.39379	-26.6738	3.55925
	596	-35.516	6.10233	-52.1524	3.71767					596	-35.3438	5.33428	-26.0764	3.77409
	597	-36.2171	5.91809	-52.3362	3.6651					597	-35.4433	5.30194	-26.4652	3.8016
	598	-36.2015	5.92097	-52.3646	3.67471					598	-35.3247	5.31012	-26.2364	3.79426
	599	-35.9407	5.97765	-52.3742	3.57152					599	-35.7133	5.29797	-26.5844	3.88166
	600	-35.5079	6.04508	-52.5647	3.4524					600	-35.4313	5.34959	-26.7514	3.68846
	601	-35.8644	5.9968	-52.6118	3.45857					601	-35.5398	5.34155	-26.8197	3.85866
	602	-35.9107	5.95727	-52.6261	3.51905					602	-35.2972	5.34742	-26.7843	3.7223
	603	-36.3278	5.92359	-52.6309	3.56449					603	-35.5186	5.36258	-26.9606	3.85477
	604	-36.489	5.94978	-52.8783	3.58208					604	-35.4454	5.46044	-26.8191	3.86781
	605	-36.3383	6.03789	-52.8466	3.62565					605	-35.7826	5.35558	-27.2164	3.89542
	606	-36.4086	6.05375	-52.9831	3.59052					606	-36.0462	5.30749	-27.0561	3.97583
	607	-36.0595	6.13662	-53.0515	3.56582					607	-36.0592	5.36699	-27.7063	3.80167
	608	-36.2996	6.13336	-53.1325	3.50119					608	-35.9357	5.37314	-27.4256	3.97807
	609	-36.5981	6.10512	-53.2448	3.55102					609	-36.204	5.33397	-27.8863	3.77057
	610	-37.1649	6.09285	-53.4042	3.55222					610	-36.5096	5.31987	-27.7844	3.96918
	611	-37.056	6.05588	-53.501	3.56083					611	-36.7226	5.25066	-28.1419	3.77048
	612	-37.4219	6.02216	-53.5668	3.53998					612	-36.509	5.36726	-28.0071	3.88985
	613	-37.3438	6.05203	-53.8194	3.43223					613	-36.5187	5.3544	-28.6577	3.70026
	614	-37.2569	6.12709	-53.9781	3.45304					614	-36.5931	5.34154	-28.1992	3.915
	615	-37.3249	6.14474	-53.8443	3.45009					615	-36.7987	5.30345	-29.0332	3.72647
	616	-37.8304	6.15897	-53.9813	3.49278					616	-36.8672	5.34685	-28.5417	3.90134
	617	-38.015	6.092	-54.0249	3.47381					617	-37.3849	5.2428	-28.9671	3.85632
	618	-37.8861	6.05411	-54.035	3.47804					618	-37.4802	5.24186	-28.9172	3.91538
	619	-38.146	6.01714	-54.4379	3.36285					619	-37.455	5.25538	-28.9487	3.93527
	620	-37.6346	6.11196	-54.6654	3.33088					620	-37.2545	5.26135	-29.0801	3.9601
	621	-38.1937	6.16262	-54.7978	3.29227					621	-37.489	5.27743	-29.321	3.96922
	622	-38.2609	6.10117	-54.8579	3.26909					622	-37.7029	5.19871	-29.9523	3.82484
	623	-38.8549	6.05149	-54.6932	3.31206					623	-37.7672	5.21607	-29.6727	3.92416
	624	-38.6568	6.04371	-54.8942	3.27011					624	-37.8271	5.16327	-30.1499	3.76877
	625	-38.8605	5.98305	-54.9811	3.28453					625	-37.9035	5.19523	-29.8009	3.98085
	626	-39.0487	6.01397	-55.2977	3.13467					626	-37.7769	5.26698	-30.1121	3.9704
	627	-39.1381	6.0627	-55.3981	3.14185					627	-37.8765	5.26335	-30.2533	3.9748
	628	-39.0832	6.07778	-55.5284	3.10921					628	-38.0687	5.21752	-30.7194	4.00961
	629	-39.2872	6.11931	-55.4938	3.16461					629	-38.1504	5.22823	-30.2067	4.00712
	630	-39.5483	6.02211	-55.5472	3.19596					630	-38.5548	5.14497	-31.0569	4.08133
	631	-39.5315	5.98818	-55.6352	3.16851					631	-38.6064	5.13456	-30.4877	4.01064
	632	-39.5019	5.95235	-55.6211	3.08487					632	-38.7108	5.16862	-31.1513	4.03074
	633	-39.5378	5.96404	-55.9293	2.98021					633	-38.7563	5.09048	-31.0902	3.73593
	634	-39.9056	6.02419	-56.0755	2.95525					634	-38.9337	5.22386	-31.1904	4.01098
	635	-39.6756	6.01771	-56.1603	2.98488					635	-38.7167	5.11718	-31.0989	3.92188
	636	-40.0083	6.02847	-55.9862	2.97972					636	-39.2357	5.13683	-31.7291	4.07654
	637	-40.1884	5.98894	-55.9298	2.97354					637	-39.2683	5.1793	-31.3917	4.00173
	638	-40.2748	6.02156	-56.1732	2.90369					638	-39.578	5.11677	-31.4543	3.99622
	639	-40.0996	6.09266	-56.3209	2.89522					639	-39.432	5.13076	-31.5036	4.00101
	640	-39.6807	6.03819	-56.2405	2.91997					640	-39.2572	5.10964	-31.8869	4.01907
	641	-40.1385	5.89388	-56.2046	2.9457					641	-39.4799	5.07348	-31.9927	4.0322
	642	-40.4159	5.80962	-56.2644	2.94134					642	-39.5944	5.14565	-32.179	4.07932
	643	-40.7863	5.90904	-56.3127	2.94101					643	-39.8895	5.13854	-32.43	4.06135
	644	-40.737	5.89922	-56.4112	2.92325					644	-40.0162	5.1299	-32.5641	4.16228
	645	-40.8022	6.01003	-56.8107	2.7843					645	-40.0733	5.10366	-33.3921	3.96648
	646	-40.979	5.97144	-57.003	2.71554					646	-40.0304	5.20176	-33.2171	4.09979
	647	-40.9041	5.99641	-56.9024	2.71879					647	-40.2678	5.12152	-33.197	4.08886
	648	-40.8575	5.87714	-56.7694	2.78105					648	-40.2306	5.08728	-33.0058	4.05841
	649	-41.3244	5.92009	-56.653	2.79692					649	-40.3996	5.12373	-33.0114	4.11516
	650	-41.361	5.90785	-56.7121	2.79525					650	-40.4306	5.13048	-33.6385	4.00275
	651	-41.4856	5.95621	-57.0982	2.67302					651	-40.8317	5.08978	-33.802	4.14241
	652	-41.4251	5.98066	-57.3036	2.60005					652	-40.9967	5.11171	-34.2111	3.99119
	653	-41.3784	5.98958	-57.3248	2.61191					653	-41.0534	5.06743	-33.9751	4.14201
	654	-41.9322	5.78558	-57.2617	2.60126					654	-40.9278	5.10014	-34.208	3.95205
	655	-41.8394	5.80472	-57.1607	2.68137					655	-40.9178	5.12985	-34.164	4.11198
	656	-41.6235	5.8883	-57.2986	2.60738					656	-41.0141	5.13452	-34.3345	4.11078
	657	-41.6122	5.89131	-57.5416	2.64666					657	-40.9185	5.09529	-34.2544	4.12922
	658	-41.9203	5.8787	-57.7364	2.51038					658	-41.4982	5.0225	-34.5917	4.18313
	659	-42.1618	5.77895	-57.7101	2.539					659	-41.9879	4.94516	-34.9814	4.18703
	660	-42.4356	5.73645	-57.7407	2.50743					660	-42.2849	4.90513	-35.3077	4.20063
	661	-42.6394	5.75061	-57.9083	2.51805					661	-42.2176	4.96121	-35.5842	4.14395
	662	-42.7125	5.72741	-58.2318	2.44425					662	-42.147	4.96171	-35.2942	4.20813
	663	-42.6328	5.75765	-58.3082	2.44245					663	-42.1804	5.04922	-36.057	4.16521
	664	-42.5045	5.78484	-58.3671	2.46071					664	-42.1189	5.08003	-35.8423	4.21129
	665	-42.677	5.81478	-58.2841	2.49006					665	-42.2243	5.043	-35.8993	4.18405
	666	-42.9764	5.54143	-58.1588	2.48659					666	-42.5343	4.95148	-35.8265	4.2393
	667	-43.1103	5.49501	-58.2754	2.48312					667	-42.5991	4.99188	-36.1221	4.21867
	668	-43.4703	5.50496	-58.476	2.41946					668	-42.8478	5.01156	-36.3407	4.29901
	669	-43.5006	5.59747	-59.0279	2.30812					669	-42.7647	5.01768	-36.3641	4.3159
	670	-43.3794	5.65723	-59.0835	2.23469					670	-42.8703	5.03628	-36.8957	4.20389
	671	-43.4584	5.77849	-59.1129	2.22378					671	-43.2044	5.03278	-36.9353	4.28097
	672	-43.6799	5.70546	-58.9678	2.22862					672	-43.4612	4.99943	-37.3739	4.09269
	673	-43.8648	5.69388	-58.8816	2.27642					673	-43.586	5.04271	-37.6366	4.31391
	674	-44.0413	5.50182	-58.8908	2.27669					674	-43.3963	4.99488	-37.8665	4.27353
	675	-44.1423	5.42761	-58.9479	2.28779					675	-43.4829	4.88919	-37.9797	4.23323
	676	-44.1374	5.45488	-59.1622	2.26334					676	-43.498	4.86837	-37.8803	4.29122
	677	-44.0155	5.43436	-59.3206	2.29616					677	-43.7196	4.88785	-37.9021	4.19633
	678	-44.2331	5.57231	-59.6216	2.29124					678	-44.1158	4.91986	-38.307	4.34252
	679	-44.0354	5.46446	-59.7114	2.18584					679	-43.9766	4.9472	-38.8535	4.10294
	680	-44.2155	5.48354	-59.5337	2.17885					680	-44.2089	4.98837	-38.647	4.29577
	681	-43.9655	5.52408	-59.5127	2.13694					681	-44.3712	5.00648	-38.76	4.24613
	682	-44.044	5.5214	-59.5707	2.14173					682	-44.4299	4.96345	-38.8681	4.34765
	683	-44.7344	5.34495	-59.5914	2.14701					683	-44.6269	4.89994	-39.017	4.31282
	684	-44.8703	5.26437	-59.5654	2.15823					684	-44.7088	4.85791	-39.2187	4.35793
	685	-44.4679	5.34158	-59.765	2.16349					685	-44.9212	4.86224	-39.528	4.41072
	686	-44.5365	5.36354	-60.081	2.10378					686	-45.2131	4.78656	-39.9403	4.24876
	687	-44.3647	5.3883	-60.2645	1.99978					687	-45.1758	4.8995	-39.7245	4.49672
	688	-44.8825	5.29293	-60.3248	1.9782					688	-45.162	4.90314	-39.9093	4.49425
	689	-45.1524	5.3045	-60.1725	1.9899					689	-45.1174	4.91806	-39.8974	4.49907
	690	-45.5316	5.24013	-60.0929	1.99179					690	-45.4731	4.80824	-40.2831	4.50113
	691	-45.3759	5.31236	-60.2459	2.00712					691	-45.6524	4.79806	-40.5949	4.46614
	692	-45.2965	5.3278	-60.2676	2.02792					692	-45.8246	4.87009	-41.0345	4.49277
	693	-45.6776	5.2236	-60.4199	2.03581					693	-45.8369	4.93615	-41.0802	4.54893
	694	-45.7504	5.2539	-60.4164	1.9961					694	-46.0366	4.87631	-41.367	4.49511
	695	-45.8813	5.26167	-60.4624	1.87039					695	-46.1468	4.885	-41.4323	4.47462
	696	-45.9122	5.26737	-60.4288	1.88253					696	-46.0833	4.90484	-41.6571	4.36768
	697	-45.8645	5.28736	-60.43	1.87276					697	-46.1414	4.89219	-41.5372	4.4896
	698	-45.807	5.2626	-60.6472	1.86987					698	-46.478	4.864	-42.5172	4.40128
	699	-46.1676	5.20484	-60.8764	1.8902					699	-46.7398	4.81652	-42.1306	4.65944
	700	-46.174	5.19649	-60.937	1.84218					700	-47.0244	4.69807	-42.4326	4.57296
	701	-46.2786	5.16881	-60.5673	1.8325					701	-47.0892	4.70528	-42.404	4.67045
	702	-46.3928	5.08314	-60.5251	1.83107					702	-46.9463	4.78061	-42.566	4.67355
	703	-46.7795	5.12833	-60.675	1.82352					703	-47.0304	4.80818	-42.6952	4.62463
	704	-46.8582	5.12274	-60.7044	1.82019					704	-47.3894	4.68763	-42.8001	4.68045
	705	-47.0272	5.10014	-60.9388	1.79349					705	-47.4695	4.68907	-43.0664	4.61543
	706	-46.9865	5.08471	-61.0294	1.7848					706	-47.5686	4.6665	-43.2824	4.66424
	707	-46.9618	5.05367	-61.0833	1.72665					707	-47.3798	4.7486	-43.8042	4.39062
	708	-47.0675	4.95634	-61.0379	1.7265					708	-47.3077	4.77198	-43.5658	4.61299
	709	-47.3625	4.86396	-60.9688	1.66512					709	-47.5305	4.80913	-43.8081	4.67951
	710	-47.6006	4.77809	-61.0072	1.65539					710	-47.8932	4.63515	-43.9862	4.64228
	711	-47.8207	4.73123	-61.2499	1.65143					711	-47.9769	4.62758	-44.0698	4.62865
	712	-47.9686	4.77029	-61.3183	1.66821					712	-48.0925	4.61498	-44.3329	4.60363
	713	-47.9341	4.76241	-61.363	1.66443					713	-48.0954	4.62979	-44.957	4.45045
	714	-47.6555	4.81112	-61.3376	1.68447					714	-48.1136	4.60273	-45.2947	4.38941
	715	-47.6888	4.75653	-61.426	1.54791					715	-48.1304	4.58864	-45.242	4.5064
	716	-47.8068	4.67524	-61.0701	1.51497					716	-48.4193	4.53576	-45.4631	4.50204
	717	-48.2353	4.61205	-61.1429	1.52063					717	-48.4735	4.47332	-45.3869	4.52664
	718	-48.3592	4.58613	-61.2422	1.57322					718	-48.5391	4.48703	-45.5867	4.51769
	719	-48.45	4.57881	-61.4131	1.58417					719	-48.713	4.5002	-46.0467	4.45688
	720	-48.8604	4.58907	-61.6634	1.54884					720	-48.9785	4.46215	-45.9261	4.52923
	721	-48.8961	4.57037	-61.828	1.52053					721	-48.8767	4.42312	-46.5394	4.25904
	722	-48.9629	4.6269	-61.9696	1.5023					722	-48.911	4.46516	-46.1467	4.45165
	723	-49.1296	4.58462	-62.0453	1.4974					723	-49.2589	4.3602	-46.5838	4.28621
	724	-49.2412	4.57877	-61.7009	1.449					724	-49.4341	4.37144	-46.2732	4.57775
	725	-49.1674	4.492	-61.4677	1.45021					725	-49.5403	4.37957	-46.6882	4.47894
	726	-49.1003	4.5575	-61.5369	1.46915					726	-49.6447	4.4499	-46.9873	4.48092
	727	-49.3162	4.54663	-61.8632	1.44136					727	-49.6901	4.45738	-47.1159	4.45378
	728	-49.5617	4.48907	-61.9925	1.39823					728	-49.8211	4.50071	-47.486	4.47488
	729	-50.2197	4.25983	-62.0949	1.33474					729	-49.8462	4.42279	-47.737	4.25215
	730	-50.3168	4.22984	-62.058	1.32429					730	-50.1508	4.32274	-47.9243	4.24519
	731	-50.3404	4.18816	-61.8402	1.31218					731	-50.0614	4.38479	-47.9692	4.25684
	732	-50.5913	4.18379	-61.8429	1.308					732	-50.0929	4.44647	-48.0921	4.28971
	733	-50.3517	4.16771	-61.8686	1.33834					733	-50.4257	4.47445	-48.7975	4.29244
	734	-50.3645	4.15273	-62.0532	1.28745					734	-50.6503	4.42753	-48.7049	4.38757
	735	-50.5379	4.14928	-62.1989	1.20455					735	-51.0288	4.28065	-49.0558	4.26978
	736	-50.7017	4.19582	-62.4243	1.16808					736	-50.8347	4.24521	-48.4233	4.36082
	737	-50.79	4.1832	-62.3929	1.19004					737	-50.8147	4.25902	-48.8652	4.20883
	738	-51.1528	4.04043	-62.3931	1.22695					738	-50.7822	4.2629	-48.9363	4.22661
	739	-51.6864	3.9294	-62.3134	1.23823					739	-50.9507	4.29802	-49.1551	4.19006
	740	-51.675	3.92052	-62.2888	1.22748					740	-51.0683	4.29826	-49.3285	4.22721
	741	-51.585	3.9962	-62.2049	1.14884					741	-51.1212	4.27166	-49.346	4.22971
	742	-51.6741	3.97631	-62.1857	1.11076					742	-51.4281	4.16916	-49.4777	4.2396
	743	-51.9683	3.84232	-62.3083	1.12356					743	-51.3952	4.17946	-49.5078	4.2256
	744	-52.0011	3.81933	-62.4541	1.11433					744	-51.5238	4.21905	-49.7943	4.20863
	745	-52.0819	3.82028	-62.4109	1.14244					745	-51.4705	4.24829	-49.945	4.21977
	746	-51.9379	3.83282	-62.3366	1.14645					746	-51.4515	4.23266	-50.1947	4.22398
	747	-52.0034	3.80927	-61.988	1.09923					747	-51.5957	4.20057	-50.357	4.18708
	748	-52.2641	3.75308	-62.0297	1.05507					748	-51.8398	4.20992	-50.5665	4.20131
	749	-52.5271	3.76239	-62.1455	1.09111					749	-52.0987	4.12904	-50.5401	4.25176
	750	-52.5253	3.66985	-62.2521	1.10125					750	-52.0715	4.11828	-50.5322	4.24684
	751	-52.7489	3.69198	-62.4242	1.03161					751	-52.2745	4.05966	-50.846	4.23827
	752	-52.8619	3.61417	-62.485	1.0137					752	-52.2604	3.99725	-50.7795	4.19318
	753	-53.0391	3.63693	-62.4927	0.995669					753	-52.3493	4.01301	-51.153	4.16976
	754	-53.345	3.59347	-62.6914	0.887106					754	-52.4157	4.06908	-50.9554	4.26919
	755	-53.6037	3.54701	-62.6812	0.885676					755	-52.6141	4.01208	-51.1865	4.16655
	756	-53.509	3.53533	-62.6065	0.877905					756	-52.5791	4.00654	-51.1062	4.28716
	757	-53.2432	3.60969	-62.5872	0.873667					757	-52.6886	3.99444	-51.3755	4.21901
	758	-53.2735	3.63293	-62.5306	0.917222					758	-52.8315	4.00574	-51.5225	4.21067
	759	-53.2791	3.61599	-62.4252	0.895392					759	-53.0057	3.95303	-51.7016	4.18184
	760	-53.4075	3.56371	-62.4595	0.916246					760	-52.97	3.93096	-51.7411	4.13158
	761	-53.676	3.47782	-62.6445	0.892566					761	-53.1429	3.79913	-51.7932	4.15427
	762	-53.7629	3.44038	-62.7252	0.89112					762	-53.1397	3.77692	-51.7117	4.1929
	763	-54.0838	3.40555	-62.7386	0.843546					763	-53.4615	3.77918	-51.933	4.18033
	764	-54.2439	3.37686	-62.7812	0.808924					764	-53.2895	3.88427	-51.9725	4.15426
	765	-54.4464	3.34913	-62.929	0.827136					765	-53.5154	3.90654	-52.3752	4.1604
	766	-54.4912	3.33822	-63.0519	0.825234					766	-53.4529	3.95419	-52.3782	4.1102
	767	-54.4623	3.21857	-63.1008	0.837386					767	-53.5148	3.88518	-52.4678	4.20558
	768	-54.6561	3.18366	-63.0941	0.731148					768	-53.6064	3.81258	-52.572	4.02241
	769	-55.1226	3.07318	-63.0699	0.74908					769	-54.0539	3.69441	-52.4396	4.1597
	770	-55.2885	3.03796	-63.2715	0.718552					770	-54.2994	3.61831	-52.71	3.99431
	771	-55.3318	2.99338	-63.5563	0.77356					771	-54.3643	3.61781	-52.6852	4.07184
	772	-55.3302	2.95893	-63.5468	0.755787					772	-54.1632	3.66487	-52.9474	4.02712
	773	-55.3277	2.98065	-63.4804	0.710652					773	-54.1754	3.69647	-53.0385	4.10193
	774	-55.3102	2.97268	-63.4912	0.687826					774	-54.0261	3.66919	-53.1309	4.08425
	775	-55.1922	2.98141	-63.4555	0.651375					775	-54.2109	3.58941	-52.8976	4.0386
	776	-55.358	2.91499	-63.4942	0.622444					776	-54.2164	3.65118	-52.9608	4.10718
	777	-55.5077	2.88412	-63.4218	0.682804					777	-54.4373	3.63184	-53.06	4.11253
	778	-55.7018	2.79297	-63.4724	0.777663					778	-54.42	3.6255	-53.1543	4.11389
	779	-56.051	2.74993	-63.4708	0.785715					779	-54.6113	3.51337	-53.5078	3.97103
	780	-56.2185	2.72266	-63.6032	0.746134					780	-54.7383	3.4636	-53.432	4.03179
	781	-56.3296	2.67625	-63.5939	0.704475					781	-54.9388	3.4407	-53.5266	3.99174
	782	-56.2095	2.5759	-63.5171	0.648745					782	-54.7031	3.45131	-53.6267	3.91723
	783	-56.1926	2.52683	-63.2695	0.630707					783	-54.5424	3.45373	-53.6569	3.8889
	784	-56.3266	2.55715	-63.3398	0.645985					784	-54.6251	3.4674	-53.7446	3.90099
	785	-56.5724	2.57387	-63.5905	0.687286					785	-54.8152	3.48925	-53.7657	3.89793
	786	-56.6127	2.55095	-63.7191	0.678311					786	-55.0625	3.3613	-53.9683	3.86594
	787	-56.5129	2.52215	-63.6825	0.634004					787	-55.0481	3.33188	-53.9612	3.9012
	788	-56.7533	2.4423	-63.5737	0.610474					788	-55.0392	3.44252	-54.0421	3.95728
	789	-57.1047	2.39678	-63.6093	0.615923					789	-55.0765	3.46888	-54.1803	3.92443
	790	-57.2348	2.32172	-63.4869	0.653058					790	-55.0459	3.44168	-53.9757	3.89498
	791	-57.4282	2.26045	-63.5686	0.679775					791	-55.1103	3.37308	-54.2544	3.82746
	792	-57.5548	2.2188	-63.6674	0.717217					792	-55.384	3.32867	-54.2282	3.93566
	793	-57.6347	2.21257	-63.8868	0.730886					793	-55.5188	3.29821	-54.4428	3.84366
	794	-57.7312	2.24555	-63.963	0.726188					794	-55.6127	3.27629	-54.4729	3.84696
	795	-57.8219	2.21495	-63.7989	0.735711					795	-55.6343	3.25455	-54.5553	3.79393
	796	-57.8609	2.16495	-63.4093	0.714236					796	-55.6555	3.24772	-54.8095	3.78681
	797	-57.8944	2.18823	-63.4193	0.707279					797	-55.7167	3.21032	-54.9505	3.73507
	798	-58.0381	2.15196	-63.5038	0.683032					798	-55.8989	3.18117	-54.9039	3.77102
	799	-58.3216	2.04889	-63.7061	0.69012					799	-55.8471	3.22041	-55.0321	3.75565
	800	-58.4052	1.96576	-63.7809	0.699864					800	-55.9615	3.20299	-55.1217	3.77151
	801	-58.4878	1.9344	-63.9342	0.695152					801	-56.1117	3.1294	-55.265	3.77014
	802	-58.7777	1.90275	-63.9349	0.646801					802	-56.3506	3.1218	-55.2136	3.82013
	803	-58.7983	1.89251	-63.9097	0.643644					803	-56.5113	3.05774	-55.3472	3.69475
	804	-58.9022	1.87914	-63.7976	0.665104					804	-56.6328	3.06665	-55.2834	3.72841
	805	-58.788	1.89027	-63.8276	0.697436					805	-56.4385	3.1307	-55.6156	3.70638
	806	-58.8613	1.87725	-63.9985	0.734154					806	-56.4319	3.08762	-55.265	3.74887
	807	-58.8592	1.84606	-64.0378	0.733028					807	-56.5035	2.96886	-55.536	3.6347
	808	-58.9797	1.82059	-64.0547	0.668275					808	-56.5115	2.93855	-55.5225	3.66352
	809	-59.2439	1.72733	-63.979	0.670801					809	-56.6286	2.90075	-55.4887	3.58794
	810	-59.3593	1.72628	-63.882	0.660183					810	-56.7608	2.87935	-55.4238	3.66357
	811	-59.3592	1.70321	-64.1159	0.726528					811	-56.8224	2.8317	-55.7222	3.57864
	812	-59.4978	1.62144	-64.1226	0.694989					812	-57.0115	2.76767	-55.7389	3.56731
	813	-59.5337	1.59648	-64.1044	0.693671					813	-57.2321	2.73984	-56.0049	3.53264
	814	-59.6695	1.60637	-63.8209	0.68608					814	-57.2186	2.70294	-56.033	3.54825
	815	-59.8671	1.58703	-63.7963	0.673413					815	-57.2953	2.7768	-56.0281	3.54362
	816	-59.9189	1.56645	-63.8228	0.704028					816	-57.2248	2.80754	-56.0414	3.54556
	817	-60.1928	1.54264	-64.0106	0.723575					817	-57.2877	2.80658	-56.1377	3.56378
	818	-60.205	1.52658	-64.0915	0.73621					818	-57.2787	2.81636	-56.1589	3.60106
	819	-60.4154	1.45661	-64.1121	0.742324					819	-57.406	2.79057	-56.1754	3.59678
	820	-60.3637	1.40199	-64.2109	0.747363					820	-57.5828	2.76649	-56.2744	3.46623
	821	-60.2685	1.40373	-64.2096	0.73871					821	-57.5858	2.76943	-56.2774	3.52019
	822	-60.3642	1.38937	-64.0872	0.740506					822	-57.6837	2.68647	-56.3218	3.49471
	823	-60.3438	1.42213	-64.0562	0.728623					823	-57.6	2.69138	-56.2034	3.46899
	824	-60.6241	1.41814	-64.1217	0.703428					824	-57.6244	2.73416	-56.2432	3.48328
	825	-60.7126	1.43641	-64.3625	0.701652					825	-57.8182	2.73361	-56.5368	3.43439
	826	-60.8305	1.34117	-64.4561	0.713461					826	-58.0617	2.69607	-56.6872	3.45483
	827	-60.9573	1.29149	-64.3512	0.733553					827	-58.1244	2.62324	-56.8341	3.38491
	828	-60.9496	1.24531	-64.0515	0.764784					828	-57.9625	2.60001	-56.611	3.31013
	829	-61.033	1.25745	-64.0123	0.769065					829	-58.1853	2.50633	-56.6052	3.30447
	830	-61.0899	1.26407	-64.0202	0.762132					830	-58.2058	2.54389	-56.721	3.32815
	831	-61.0961	1.28099	-64.2712	0.749304					831	-58.6703	2.57301	-56.9627	3.38507
	832	-61.202	1.23695	-64.2316	0.704115					832	-58.7148	2.57743	-57.2232	3.33541
	833	-61.2333	1.21417	-64.3368	0.66089					833	-58.8044	2.53926	-57.1312	3.35526
	834	-61.3414	1.18952	-64.1628	0.64235					834	-58.8123	2.51099	-57.1982	3.33677
	835	-61.4249	1.22284	-64.225	0.652229					835	-58.809	2.52959	-57.2024	3.35069
	836	-61.6228	1.20028	-64.1976	0.726455					836	-58.831	2.5344	-57.1179	3.31642
	837	-61.6649	1.19263	-64.2912	0.72673					837	-59.0688	2.4189	-56.9244	3.3023
	838	-61.6779	1.18652	-64.3119	0.766563					838	-59.0364	2.42148	-57.0917	3.2805
	839	-61.5512	1.16779	-64.3305	0.773534					839	-58.9297	2.47417	-57.0446	3.36822
	840	-61.5633	1.15775	-64.1463	0.743961					840	-58.8767	2.46684	-57.3992	3.2937
	841	-61.6608	1.14543	-64.1905	0.725805					841	-58.9286	2.50707	-57.2888	3.33479
	842	-61.7956	1.15411	-64.402	0.735399					842	-59.2676	2.47202	-57.2996	3.27134
	843	-61.9872	1.1201	-64.4087	0.763721					843	-59.3601	2.48016	-57.2653	3.27513
	844	-62.0466	1.09899	-64.3362	0.771545					844	-59.2847	2.44801	-57.215	3.25228
	845	-62.168	1.08719	-64.1775	0.729095					845	-59.267	2.45338	-57.4652	3.14007
	846	-62.155	1.10113	-64.321	0.64102					846	-59.0663	2.44784	-57.5876	3.0972
	847	-61.9307	1.12561	-64.3645	0.627076					847	-58.9115	2.43979	-57.5266	3.07449
	848	-61.9623	1.11085	-64.2921	0.672287					848	-59.2275	2.39818	-57.602	3.13707
	849	-62.1398	1.09023	-64.2869	0.709234					849	-59.3364	2.33744	-57.4364	3.20817
	850	-62.1843	1.07451	-64.2578	0.700349					850	-59.3917	2.3351	-57.6448	3.11054
	851	-62.3064	1.03498	-64.4768	0.726					851	-59.4403	2.31962	-57.6516	3.12353
	852	-62.3093	1.04762	-64.4793	0.725321					852	-59.4844	2.31533	-57.6588	3.09432
	853	-62.3493	1.0332	-64.6366	0.735463					853	-59.6049	2.28071	-57.6853	3.10148
	854	-62.4412	1.02288	-64.6173	0.762399					854	-59.6763	2.28582	-57.6243	3.1448
	855	-62.5025	1.00426	-64.7411	0.739379					855	-59.6814	2.34694	-57.7695	3.08915
	856	-62.4705	1.02593	-64.5762	0.784837					856	-59.7048	2.33581	-57.7927	3.01989
	857	-62.5201	1.02739	-64.4016	0.769643					857	-59.6899	2.30209	-57.8862	3.01591
	858	-62.6444	1.03679	-64.3408	0.744033					858	-59.7328	2.30349	-58.007	3.07843
	859	-62.5125	1.06974	-64.363	0.705467					859	-59.6761	2.35294	-57.9705	3.0616
	860	-62.508	1.06084	-64.5951	0.705973					860	-59.6001	2.34598	-58.0132	3.05403
	861	-62.3974	1.06447	-64.5964	0.699283					861	-59.621	2.29995	-57.9753	3.04066
	862	-62.4077	1.05014	-64.6612	0.704451					862	-59.6728	2.26825	-58.0124	2.98999
	863	-62.7246	0.974259	-64.4585	0.656579					863	-59.9068	2.25095	-58.2015	2.89643
	864	-62.7537	0.981274	-64.3817	0.66035					864	-60.0871	2.1169	-58.2846	2.89426
	865	-62.8145	0.942134	-64.2915	0.664511					865	-60.3254	2.08704	-58.4532	2.91185
	866	-62.6174	1.04034	-64.5158	0.687962					866	-60.1407	2.08979	-58.4109	2.9077
	867	-62.5887	1.01564	-64.6754	0.72348					867	-59.8527	2.19558	-58.4182	2.9362
	868	-62.7558	1.00598	-64.7815	0.715696					868	-59.8173	2.19269	-58.4759	2.8396
	869	-62.8638	1.01495	-64.9345	0.646441					869	-59.8367	2.19318	-58.3941	2.8693
	870	-62.9948	0.991137	-64.7577	0.604746					870	-59.9662	2.21525	-58.4713	2.85239
	871	-63.0911	0.945839	-64.6221	0.559174					871	-59.9743	2.20373	-58.4491	2.81222
	872	-63.1732	0.964076	-64.6752	0.564505					872	-60.1083	2.21768	-58.5693	2.84042
	873	-63.0497	0.9508	-64.6788	0.609465					873	-60.1665	2.13398	-58.5234	2.75619
	874	-63.1375	0.924088	-64.8574	0.649441					874	-60.3187	2.14417	-58.5323	2.86397
	875	-63.018	0.957881	-64.8828	0.647347					875	-60.3049	2.16413	-58.6764	2.79395
	876	-63.1029	0.909665	-64.8939	0.614556					876	-60.174	2.17427	-58.7757	2.79276
	877	-63.1174	0.974473	-64.8042	0.601423					877	-60.1363	2.16061	-58.8177	2.76143
	878	-63.1521	0.956882	-64.8072	0.612803					878	-60.208	2.17462	-58.9031	2.78393
	879	-63.2399	0.939924	-64.8352	0.630768					879	-60.3298	2.12724	-58.9285	2.76374
	880	-63.3974	0.909662	-64.8065	0.633662					880	-60.3932	2.10902	-58.8485	2.7381
	881	-63.373	0.926442	-64.8101	0.637911					881	-60.5328	2.0568	-59.0315	2.72932
	882	-63.3151	0.952715	-64.8325	0.65732					882	-60.5272	2.03872	-59.1601	2.72705
	883	-63.377	0.999713	-64.7783	0.663848					883	-60.5094	2.02968	-59.1892	2.64294
	884	-63.324	1.02902	-64.8588	0.696889					884	-60.3199	2.12804	-59.2324	2.54936
	885	-63.3501	1.04508	-64.9907	0.725858					885	-60.2501	2.15097	-59.2749	2.55759
	886	-63.3946	0.997283	-64.9341	0.743931					886	-60.4286	2.15104	-59.3824	2.51807
	887	-63.3704	0.991192	-64.852	0.769445					887	-60.5049	2.11905	-59.2264	2.60202
	888	-63.4915	0.920082	-64.7537	0.72442					888	-60.5504	2.09489	-59.5152	2.47117
	889	-63.4669	0.933783	-64.9234	0.641991					889	-60.8327	1.98773	-59.3155	2.57719
	890	-63.5505	0.931508	-64.9815	0.624298					890	-60.8921	2.01982	-59.5893	2.42023
	891	-63.5973	0.934159	-65.1758	0.639					891	-60.9498	2.00277	-59.5826	2.46556
	892	-63.5785	0.922542	-65.3016	0.659783					892	-60.9603	2.06728	-59.9178	2.41502
	893	-63.5679	0.935661	-65.3257	0.696672					893	-60.9331	2.08961	-59.7593	2.50111
	894	-63.4654	0.950273	-65.018	0.723464					894	-60.8443	2.05481	-59.6749	2.47716
	895	-63.5947	0.931977	-64.8878	0.7012					895	-60.8352	2.04789	-59.5415	2.46453
	896	-63.6984	0.950133	-64.9235	0.711795					896	-60.8826	2.09333	-59.6472	2.44769
	897	-63.6249	0.947181	-65.0185	0.717357					897	-60.9231	2.03868	-59.5666	2.42164
	898	-63.6159	0.982133	-65.1832	0.707225					898	-60.983	2.02116	-59.5362	2.4188
	899	-63.6235	0.967594	-65.3588	0.700139					899	-61.1843	1.97468	-59.7568	2.33657
	900	-63.7137	0.935451	-65.2815	0.696283					900	-61.2846	1.97758	-60.1534	2.42665
	901	-63.7319	0.93689	-65.3076	0.69614					901	-61.3283	1.9807	-60.404	2.36769
	902	-63.8464	0.923743	-65.2751	0.699941					902	-61.2896	1.96079	-60.0971	2.40465
	903	-63.886	0.932965	-65.1657	0.675111					903	-61.2009	2.01079	-60.1181	2.36891
	904	-63.8819	0.92841	-65.1644	0.710117					904	-61.0995	1.98561	-60.071	2.34665
	905	-63.7081	0.948411	-65.0484	0.739176					905	-61.0651	1.93333	-60.0855	2.26318
	906	-63.6513	0.981236	-65.066	0.742713					906	-61.0989	1.91698	-60.1433	2.2169
	907	-63.5932	1.02192	-65.0809	0.720874					907	-61.2258	1.87388	-60.2063	2.24695
	908	-63.6904	0.97918	-65.186	0.697292					908	-61.2041	1.90924	-60.2096	2.26944
	909	-63.7517	0.995917	-65.0736	0.657892					909	-61.159	1.87924	-60.1989	2.26604
	910	-63.8903	0.967634	-65.1088	0.679365					910	-61.2553	1.84743	-60.3189	2.23262
	911	-63.8036	0.993549	-65.0933	0.712365					911	-61.3848	1.81357	-60.5825	2.18851
	912	-63.7954	1.00912	-65.2708	0.720599					912	-61.5483	1.80774	-60.7046	2.10153
	913	-63.7688	1.02199	-65.3679	0.742246					913	-61.5557	1.80822	-60.6171	2.12241
	914	-63.7583	1.05827	-65.4253	0.724898					914	-61.4403	1.82815	-60.5857	2.09399
	915	-63.706	1.05626	-65.2841	0.661139					915	-61.4651	1.85112	-60.6012	2.12961
	916	-63.6912	1.05895	-65.3811	0.667281					916	-61.4438	1.82996	-60.5474	2.12772
	917	-64.0186	0.939429	-65.4085	0.695613					917	-61.3572	1.8345	-60.5712	2.07662
	918	-64.2297	0.882123	-65.4412	0.726092					918	-61.5509	1.78152	-60.58	2.04912
	919	-63.9936	0.986057	-65.3957	0.755501					919	-61.5208	1.785	-60.691	2.06296
	920	-64.0038	1.0042	-65.41	0.756477					920	-61.5569	1.78236	-60.8387	2.06399
	921	-64.0942	1.00728	-65.2868	0.709897					921	-61.6209	1.82128	-61.1235	2.0093
	922	-64.111	0.999024	-65.3685	0.703217					922	-61.5957	1.8389	-61.1335	1.99063
	923	-64.1423	0.943552	-65.3905	0.712753					923	-61.6461	1.80346	-61.0184	1.96043
	924	-64.1588	0.938792	-65.5316	0.774186					924	-61.6817	1.80018	-61.021	1.95526
	925	-64.0707	0.948517	-65.4236	0.78141					925	-61.5874	1.87051	-61.1364	1.97044
	926	-64.0767	0.955901	-65.3706	0.733412					926	-61.5398	1.84622	-61.1204	1.94644
	927	-64.0207	0.936366	-65.2781	0.69647					927	-61.6	1.78076	-61.0247	1.89257
	928	-64.1094	0.942869	-65.3555	0.707209					928	-61.6962	1.77898	-61.1915	1.90597
	929	-64.1337	1.01234	-65.5081	0.743876					929	-61.7561	1.74526	-61.2664	1.90085
	930	-64.1665	1.00578	-65.4642	0.737289					930	-61.7476	1.76653	-61.3273	1.90759
	931	-64.1572	0.966755	-65.3802	0.749607					931	-61.6589	1.81328	-61.3567	1.92081
	932	-64.1186	0.920199	-65.3327	0.791776					932	-61.5595	1.81661	-61.3969	1.88067
	933	-64.1271	0.925564	-65.3305	0.792542					933	-61.5528	1.81543	-61.438	1.84805
	934	-64.1861	0.910966	-65.1128	0.794376					934	-61.6918	1.78843	-61.5219	1.80364
	935	-64.2605	0.903021	-65.043	0.771843					935	-61.8023	1.76065	-61.7053	1.78205
	936	-64.0856	0.979266	-65.2194	0.782914					936	-61.8263	1.75041	-61.5165	1.74128
	937	-63.9639	0.994704	-65.3267	0.757991					937	-61.7357	1.73372	-61.5436	1.73133
	938	-64.1201	1.02338	-65.7481	0.745125					938	-61.7653	1.69273	-61.5743	1.73871
	939	-64.0776	1.04325	-65.7264	0.745381					939	-61.8062	1.70255	-61.7308	1.77803
	940	-64.1949	1.04057	-65.4226	0.748361					940	-61.901	1.73478	-61.8339	1.80544
	941	-64.253	1.05661	-65.3771	0.754082					941	-61.8388	1.74993	-61.7948	1.79693
	942	-64.4756	0.995722	-65.6328	0.77068					942	-61.908	1.73122	-61.796	1.7663
	943	-64.3593	1.00311	-65.6805	0.777834					943	-61.7584	1.69337	-61.8222	1.70719
	944	-64.3665	0.943609	-65.8744	0.720391					944	-61.9443	1.68594	-61.88	1.71446
	945	-64.2154	1.00042	-65.9734	0.724646					945	-61.7125	1.74521	-61.912	1.6931
	946	-64.2626	1.00157	-65.7845	0.718939					946	-61.8442	1.76389	-62.1018	1.66262
	947	-64.2789	1.00787	-65.7171	0.707345					947	-61.9084	1.73749	-62.1211	1.66012
	948	-64.3528	0.977059	-65.8576	0.757815					948	-61.9262	1.74016	-62.0847	1.6739
	949	-64.5318	0.944203	-65.9686	0.749463					949	-61.868	1.72848	-61.8983	1.63391
	950	-64.4506	0.972841	-66.0219	0.729241					950	-61.8524	1.68821	-61.886	1.60678
	951	-64.5463	1.00556	-65.9516	0.724892					951	-61.9883	1.658	-61.9182	1.60041
	952	-64.4728	0.980574	-65.8737	0.767144					952	-61.9688	1.63587	-62.1592	1.63133
	953	-64.5293	0.970927	-65.6546	0.732953					953	-61.8495	1.68303	-62.3091	1.59494
	954	-64.3411	1.01606	-65.5851	0.720551					954	-61.9255	1.68351	-62.2736	1.57216
	955	-64.1354	1.07301	-65.6927	0.676231					955	-61.878	1.69902	-62.1396	1.59346
	956	-64.2948	1.03349	-65.8115	0.699789					956	-61.8508	1.70979	-62.263	1.57093
	957	-64.5276	0.983996	-65.7777	0.713734					957	-61.9562	1.69776	-62.3705	1.54203
	958	-64.6563	0.971661	-65.4657	0.75703					958	-62.0319	1.69684	-62.5033	1.5495
	959	-64.6006	0.998807	-65.5015	0.765827					959	-61.9944	1.68732	-62.5648	1.53574
	960	-64.5464	0.965595	-65.5206	0.776143					960	-62.0492	1.74016	-62.619	1.58265
	961	-64.4995	0.973557	-65.7282	0.77094					961	-62.1854	1.75355	-62.7697	1.55568
	962	-64.5405	0.981271	-65.981	0.791615					962	-62.4266	1.70978	-62.8271	1.56879
	963	-64.5889	1.01509	-66.0518	0.773611					963	-62.351	1.70511	-62.878	1.54457
	964	-64.5607	1.05694	-65.9532	0.761302					964	-62.2556	1.682	-62.7996	1.51789
	965	-64.4568	1.0215	-65.7382	0.737434					965	-62.0565	1.63397	-62.772	1.4394
	966	-64.5511	1.02638	-65.6964	0.733946					966	-62.0357	1.58195	-62.7628	1.41337
	967	-64.5827	1.00145	-65.8056	0.757768					967	-62.0605	1.58615	-62.7408	1.4182
	968	-64.7334	0.985884	-65.8582	0.757807					968	-62.1817	1.58399	-62.7437	1.43575
	969	-64.698	1.01163	-66.0312	0.787016					969	-62.2424	1.5843	-62.8489	1.42252
	970	-64.7882	1.03016	-66.2279	0.774962					970	-62.3687	1.59542	-62.9052	1.42612
	971	-64.7596	1.02045	-66.1036	0.769316					971	-62.3774	1.58414	-62.9247	1.43651
	972	-64.9	0.89675	-65.7851	0.722623					972	-62.3314	1.5927	-62.9572	1.47365
	973	-64.9672	0.901415	-65.8675	0.705951					973	-62.3855	1.59871	-63.0028	1.45905
	974	-64.9249	0.937148	-65.8595	0.756426					974	-62.3823	1.59537	-63.0207	1.4417
	975	-64.9003	0.983042	-65.9552	0.773501					975	-62.3493	1.63607	-63.1699	1.44077
	976	-64.8159	0.974769	-65.9275	0.782772					976	-62.2722	1.62512	-63.3778	1.41808
	977	-64.7108	0.982462	-65.8973	0.730223					977	-62.2355	1.65064	-63.4184	1.42083
	978	-64.8203	0.975947	-65.8918	0.747626					978	-62.2974	1.62897	-63.3645	1.45044
	979	-64.7827	1.02423	-66.0733	0.739369					979	-62.419	1.62679	-63.3784	1.47396
	980	-64.7816	1.02123	-66.0831	0.79079					980	-62.3806	1.62368	-63.3478	1.44979
	981	-64.7554	0.992701	-66.1363	0.780767					981	-62.3307	1.60456	-63.1852	1.371
	982	-64.8186	0.964714	-65.9218	0.760599					982	-62.3542	1.59314	-63.2238	1.32416
	983	-64.7893	0.960501	-65.9358	0.768726					983	-62.3946	1.59961	-63.3521	1.34648
	984	-64.9475	0.894119	-65.8868	0.77892					984	-62.4571	1.57976	-63.4252	1.36587
	985	-64.8865	0.956678	-66.09	0.803108					985	-62.3413	1.5771	-63.4659	1.33354
	986	-64.8884	0.912516	-65.9591	0.804047					986	-62.3551	1.56537	-63.4566	1.30874
	987	-64.9079	0.92315	-65.9323	0.755885					987	-62.3672	1.58103	-63.5407	1.30961
	988	-64.7936	0.996986	-65.9062	0.751565					988	-62.2018	1.66125	-63.5106	1.32619
	989	-64.8333	1.0235	-66.1526	0.735516					989	-62.2241	1.67342	-63.5307	1.32865
	990	-64.8427	1.03779	-66.2	0.733934					990	-62.3575	1.70162	-63.6416	1.35879
	991	-64.7687	1.05434	-66.2314	0.738201					991	-62.3186	1.69188	-63.8399	1.37057
	992	-64.9476	0.998354	-66.3089	0.756266					992	-62.4145	1.65698	-63.7191	1.36064
	993	-64.8961	0.986964	-66.3681	0.791635					993	-62.4396	1.64777	-63.6096	1.32098
	994	-65.0587	0.963539	-66.3932	0.80271					994	-62.3906	1.66808	-63.5292	1.28088
	995	-65.0567	0.955526	-66.2348	0.765313					995	-62.3483	1.70065	-63.5423	1.26214
	996	-65.0758	0.97198	-66.1713	0.757058					996	-62.3075	1.65248	-63.5123	1.30667
	997	-65.0433	1.01967	-66.1872	0.734679					997	-62.2454	1.62257	-63.5366	1.30283
	998	-65.0612	1.0114	-66.2954	0.756024					998	-62.3905	1.61004	-63.9295	1.27626
	999	-65.1831	0.962877	-66.3609	0.781556					999	-62.6009	1.59909	-64.2006	1.32078

## Sheet: Fig. 7d
	Control			Nebu knock-down			InR knock-down
	5x Unpaired	5x Paired		5x Unpaired	5x Paired		5x Unpaired	5x Paired
	1.00158	1.47847		0.715385	0.990578		0.936297	1.28162
	1.60238	1.32948		0.47035	0.582163		1.50706	0.659168
	1.08361	1.04221		1.27128	0.501519		0.602748	0.741092
	0.641068	1.27172		1.49503	0.793012		0.717115	0.844355
	0.877768	1.73941		1.25789	0.86382		1.33767	1.99254
	0.965424	2.03965		0.518234	0.977891		1.00664	1.09143
	0.0579707	1.76061		1.23909	0.823201		1.05168	0.750113
	1.97556	1.37107		1.06454	0.747669		1.73483	2.66418
	0.339417	1.45594		1.61441	0.55187		0.619895	1.50077
	1.69316	2.54636		0.837249	0.351868		0.608135	0.475276
	0.762065	1.63632		0.987683	1.28682		0.877926	0.943033
		2.00283		0.528857

## Sheet: Fig. 7e
	5x spaced				5x massed
	tub-GAL80ts; alrm-GAL4/+	+/UAS-ALAT RNAi GD9174	tub-GAL80ts; alrm-GAL4>UAS-ALAT RNAi GD9174		tub-GAL80ts; alrm-GAL4/+	+/UAS-ALAT RNAi GD9174	tub-GAL80ts; alrm-GAL4>UAS-ALAT RNAi GD9174
	34	44	6		32	15	33
	27	22	13		31	28	21
	25	22	25		27	27	18
	41	22	11		53	22	31
	34	34	27		32	23	29
	6	28	10		42	22	45
	39	28	28		48	43	31
	35	32	14		46	29	24
	2	29	13		41	18	22
	40	34	1		30	55	18
	44	40	9		24	41	27
	21	17	21

## Sheet: Fig. 7f
	Positive control									ALAT knock-down
	Time traces						Slope			Time traces						Slope
		5x Unpaired		5x Paired			5x Unpaired	5x Paired			5x Unpaired		5x Paired			5x Unpaired	5x Paired
	Time (s)	Mean	SEM	Mean	SEM		0.8736	1.30917		Time (s)	Mean	SEM	Mean	SEM		1.6969	1.32305
	0	0.207294	0.398877	-0.158007	0.898383		1.4618	1.862		0	-0.149346	0.41241	-0.104262	0.413312		1.2749	1.41275
	0.5	0.395309	0.388191	-0.0648708	0.969346		1.2507	1.1226		0.5	-0.171601	0.397855	-0.0695626	0.436074		1.35615	1.45535
	1	0.395309	0.388191	0.12705	0.834565		1.2456	1.4598		1	-0.1959	0.459104	-0.0695626	0.436074		1.48135	0.72466
	1.5	0.307822	0.335345	0.286001	0.704395		1.1714	1.6079		1.5	-0.438798	0.519204	-0.293986	0.31638		0.83068	1.6395
	2	-0.0707886	0.335608	0.424766	0.607788		1.4396	1.36685		2	-0.607438	0.543705	-0.422235	0.538529		1.28485	1.54255
	2.5	-0.30695	0.419801	0.516239	0.497871		1.3442	1.2087		2.5	-0.654478	0.511834	-0.422235	0.538529		1.3877	1.3605
	3	-0.319403	0.495192	0.516239	0.497871		0.72228	1.1952		3	-0.654478	0.517603	-0.210821	0.739671		1.14555	0.61706
	3.5	-0.35735	0.522973	0.366641	0.391091		0.9468	1.4669		3.5	-0.652679	0.519401	-0.171395	0.749908		1.0638	1.4898
	4	-0.358818	0.521506	0.0523098	0.592638		1.16836	1.4334		4	-0.437588	0.564465	-0.171395	0.635387		1.4758	0.92104
	4.5	-0.358818	0.40866	-0.185297	0.53446					4.5	-0.232934	0.545233	-0.357203	0.449578		2.2951	1.3913
	5	-0.31328	0.380807	-0.185297	0.53446					5	-0.101623	0.442874	-0.487723	0.380235			0.536485
	5.5	-0.31328	0.380807	-0.0973981	0.425761					5.5	0.0464093	0.374348	-0.575531	0.292426
	6	-0.464168	0.311824	0.0130697	0.340528					6	0.220306	0.517516	-0.575531	0.283654
	6.5	-0.549209	0.411038	0.0923408	0.292024					6.5	0.220306	0.517516	-0.480289	0.194077
	7	-0.549209	0.411038	0.0923408	0.292024					7	0.0312964	0.431267	-0.286147	0.301457
	7.5	-0.345377	0.174743	0.0629729	0.424116					7.5	0.0312964	0.431267	-0.17331	0.33083
	8	-0.311824	0.16019	0.0629729	0.424116					8	0.27785	0.455127	-0.147266	0.299894
	8.5	-0.203303	0.211136	0.0878769	0.392563					8.5	0.334451	0.511727	-0.147266	0.299894
	9	-0.045977	0.262851	0.214806	0.340157					9	0.351085	0.535764	-0.273822	0.259023
	9.5	-0.0154581	0.275314	0.214806	0.340157					9.5	0.334451	0.51913	-0.273822	0.272093
	10	0.0319534	0.290673	0.118854	0.438884					10	0.33199	0.497106	-0.261329	0.284586
	10.5	0.0319534	0.21545	0.0924617	0.470327					10.5	0.26207	0.427186	-0.249527	0.282189
	11	-0.063614	0.119883	-0.0791923	0.423562					11	0.237162	0.44196	-0.249527	0.276227
	11.5	-0.063614	0.298865	-0.294207	0.39295					11.5	0.202882	0.436624	0.0332759	0.240136
	12	0.0799221	0.442401	-0.294207	0.39295					12	0.0117828	0.420275	0.0548074	0.261668
	12.5	0.236064	0.517669	-0.219616	0.387303					12.5	-0.234656	0.432171	0.14433	0.444168
	13	0.26209	0.426335	-0.189496	0.379263					13	-0.292952	0.392522	0.14433	0.444168
	13.5	0.236064	0.400309	0.0163614	0.346762					13.5	-0.317753	0.411076	0.267553	0.43044
	14	0.102726	0.334455	0.268346	0.286498					14	-0.487193	0.275921	0.277953	0.338629
	14.5	-0.304495	0.321651	0.268346	0.286498					14.5	-0.605171	0.239231	0.398004	0.45868
	15	-0.521956	0.373409	0.213912	0.267287					15	-0.605171	0.239231	0.398004	0.494092
	15.5	-0.587579	0.355282	0.0489601	0.208657					15.5	-0.557854	0.262323	0.241886	0.605241
	16	-0.679522	0.40696	-0.0692261	0.500272					16	-0.400276	0.318621	-0.153153	0.606281
	16.5	-0.679522	0.40696	-0.0790736	0.718729					16.5	-0.227056	0.411848	-0.280474	0.613325
	17	-0.691603	0.416246	-0.183175	0.780326					17	-0.186965	0.425249	-0.280474	0.613325
	17.5	-0.836753	0.314878	-0.384389	0.579111					17.5	-0.135112	0.387288	-0.188879	0.486739
	18	-0.987206	0.295593	-0.548888	0.390222					18	-0.135112	0.387288	0.118745	0.443224
	18.5	-1.07684	0.232223	-0.548888	0.337935					18.5	-0.315839	0.255104	0.285207	0.505915
	19	-1.10675	0.236684	-0.496221	0.242333					19	-0.551408	0.271731	0.285207	0.505915
	19.5	-1.10675	0.236684	-0.189511	0.290647					19.5	-0.628326	0.373253	0.260331	0.573937
	20	-0.938177	0.317443	0.0471315	0.343561					20	-0.628326	0.442872	0.260331	0.573937
	20.5	-0.606406	0.342809	0.442922	0.375838					20.5	-0.594074	0.633308	0.377349	0.522173
	21	-0.175674	0.374724	0.906891	0.4206					21	-0.594074	0.90735	0.377349	0.522173
	21.5	-0.0310888	0.429403	0.953101	0.432678					21.5	-0.733701	1.0738	0.22329	0.439412
	22	-0.0310888	0.429403	0.953101	0.432678					22	-0.930945	1.26754	0.0219272	0.415484
	22.5	-0.14028	0.382282	0.925353	0.494449					22.5	-1.14707	1.57702	-0.189835	0.329711
	23	-0.14028	0.382282	0.894457	0.505614					23	-1.32097	1.88245	-0.434438	0.320183
	23.5	-0.132407	0.325285	0.876147	0.625531					23.5	-1.43144	2.05611	-0.541976	0.464819
	24	-0.047992	0.332721	0.598525	0.64761					24	-1.4922	2.04204	-0.541976	0.464819
	24.5	0.0463727	0.342466	0.216178	0.555638					24.5	-1.4922	2.04204	-0.474394	0.476914
	25	0.0463727	0.342466	-0.204538	0.396888					25	-1.11478	1.71372	-0.394449	0.503042
	25.5	-0.14882	0.378987	-0.504625	0.321476					25.5	-0.558664	1.32981	-0.21005	0.4989
	26	-0.361104	0.423249	-0.550571	0.353007					26	-0.294988	1.178	-0.00461431	0.451045
	26.5	-0.542423	0.476006	-0.591858	0.484416					26.5	-0.294988	1.1033	0.299459	0.379461
	27	-0.726959	0.534363	-0.994195	0.642161					27	-0.390444	1.00784	0.613745	0.595746
	27.5	-0.751418	0.554637	-1.64677	0.772748					27.5	-0.603152	0.798991	0.613745	0.595746
	28	-0.751418	0.554637	-2.04448	0.859955					28	-0.603152	0.798991	0.387289	0.529182
	28.5	-0.394421	0.497275	-2.04448	0.859955					28.5	-0.584863	0.763011	0.00517037	0.410164
	29	-0.0571975	0.52182	-2.00673	0.859244					29	-0.249094	0.735575	-0.628287	0.512807
	29.5	0.172651	0.544191	-1.43204	0.644763					29.5	0.165685	0.649876	-1.31487	0.510599
	30	0.172651	0.544191	-0.591586	0.426243					30	0.470754	0.55037	-1.95854	0.691413
	30.5	-0.03975	0.464288	0.156084	0.342719					30.5	0.622426	0.611116	-2.31852	0.868489
	31	-0.408016	0.442155	0.628803	0.628365					31	0.712124	0.680865	-2.31852	0.868489
	31.5	-0.408016	0.442155	0.628803	0.628365					31.5	0.840358	0.721525	-2.20177	0.851724
	32	-0.390114	0.454063	0.448777	0.710389					32	1.00687	0.74652	-1.8449	0.792325
	32.5	-0.366228	0.42899	0.215401	0.486278					32.5	1.13812	0.818757	-1.22257	0.726242
	33	-0.240437	0.457436	0.215401	0.486278					33	1.29204	0.907974	-0.456722	0.72998
	33.5	-0.156863	0.54101	0.215401	0.486278					33.5	1.53624	0.999287	0.0985585	0.678446
	34	-0.142845	0.560044	0.262771	0.520436					34	1.82665	1.06968	0.382126	0.640347
	34.5	-0.156863	0.625128	0.471509	0.714366					34.5	2.17255	1.13141	0.810397	0.633284
	35	-0.166655	0.660802	0.838834	0.594688					35	2.50682	1.24839	1.55935	0.748127
	35.5	-0.285921	0.552782	0.838834	0.5908					35.5	3.05858	1.47644	2.01815	0.982348
	36	-0.33099	0.507713	0.597366	0.349332					36	3.90931	1.78888	2.0269	0.95731
	36.5	-0.33099	0.457125	0.597366	0.390039					36.5	4.50292	1.94713	2.0269	0.95731
	37	-0.319061	0.464197	0.704475	0.497148					37	4.892	1.98297	2.45609	1.00571
	37.5	-0.0261854	0.554601	0.941093	0.441419					37.5	5.38485	2.11175	2.84596	1.08857
	38	0.42896	0.542086	1.34967	0.400277					38	5.90452	2.28874	3.04789	1.13664
	38.5	1.08169	0.538597	1.95333	0.482793					38.5	6.50103	2.35602	3.43901	1.18395
	39	1.75951	0.604279	2.53931	0.553514					39	7.26594	2.34107	3.79379	1.2139
	39.5	2.07374	0.700406	3.1506	0.579178					39.5	8.04189	2.35488	3.84621	1.2454
	40	2.22512	0.831343	3.81029	0.675839					40	8.50564	2.37297	3.90836	1.28769
	40.5	2.62106	0.935664	4.32723	0.765169					40.5	8.8192	2.37599	4.12759	1.34606
	41	3.14147	1.00717	4.99539	0.796377					41	9.43368	2.42109	4.33908	1.44775
	41.5	3.52489	1.14857	5.99993	0.899637					41.5	10.152	2.53782	4.60723	1.54307
	42	3.74781	1.35187	7.05925	1.08584					42	10.6731	2.57371	5.02884	1.58751
	42.5	4.03512	1.4512	7.94437	1.24951					42.5	11.1365	2.51668	5.78121	1.61373
	43	4.5492	1.46832	8.50794	1.33148					43	11.6299	2.49032	6.79167	1.6432
	43.5	5.21684	1.52159	9.08374	1.41071					43.5	12.3587	2.56054	7.48926	1.66917
	44	5.95197	1.61157	9.94956	1.56992					44	13.3382	2.73033	7.7277	1.71291
	44.5	6.5865	1.73657	10.6091	1.71835					44.5	14.0745	2.80155	7.73861	1.71567
	45	7.12642	1.87805	10.9616	1.80367					45	14.4716	2.68562	7.78661	1.70039
	45.5	7.80946	1.97966	11.4781	1.85077					45.5	14.9091	2.55668	8.14228	1.77685
	46	8.49219	2.02077	12.4691	1.88119					46	15.4823	2.45089	8.65587	1.84193
	46.5	9.00229	2.02364	13.6474	1.89963					46.5	16.0874	2.31227	9.34266	1.82732
	47	9.55006	1.99873	14.4241	1.88368					47	16.7979	2.18831	10.2186	1.82335
	47.5	10.1904	1.99571	14.9294	1.8083					47.5	17.5651	2.0429	10.905	1.86496
	48	10.8563	2.0203	15.4634	1.6901					48	18.0901	1.93056	11.3418	1.94509
	48.5	11.601	1.99681	16.0948	1.5365					48.5	18.6373	1.93264	11.8157	2.06387
	49	12.2883	1.97142	16.744	1.41241					49	19.5469	1.9714	12.5157	2.13121
	49.5	12.7031	2.02283	17.2308	1.31868					49.5	20.172	2.00152	13.2925	2.12919
	50	12.9002	2.14686	17.5239	1.24018					50	20.3449	2.00529	14.0293	2.05377
	50.5	13.1053	2.29294	17.8478	1.26538					50.5	20.6926	1.97331	14.7314	1.96609
	51	13.5612	2.36723	18.5938	1.33338					51	21.1622	1.91249	15.3829	2.01532
	51.5	13.9378	2.38024	19.46	1.31487					51.5	21.5011	1.87733	15.8781	2.23602
	52	13.9812	2.4004	19.9377	1.32594					52	21.9037	1.87329	16.2022	2.44895
	52.5	14.2642	2.36764	20.1716	1.38483					52.5	22.4023	1.85161	16.4841	2.48132
	53	14.9268	2.26922	20.3661	1.37055					53	22.8273	1.74275	16.6999	2.34034
	53.5	15.5451	2.18597	20.3661	1.37055					53.5	23.1039	1.61014	16.8489	2.13752
	54	16.2659	2.19592	20.1684	1.0392					54	23.316	1.5969	17.0159	2.01364
	54.5	17.3178	2.36108	20.1684	1.02321					54.5	23.5616	1.65239	17.2017	1.96044
	55	18.1184	2.47874	20.7923	0.83965					55	23.8973	1.67534	17.3771	1.98201
	55.5	18.2384	2.34412	21.0296	0.82603					55.5	24.2548	1.72667	17.5906	2.1176
	56	18.3507	2.20995	21.0296	0.82603					56	24.3935	1.72008	18.0113	2.22227
	56.5	18.8667	2.25574	21.0296	0.936145					56.5	24.3935	1.64936	18.7347	2.24605
	57	19.1801	2.2585	21.1002	1.01259					57	24.3131	1.53851	19.3117	2.28278
	57.5	19.3745	2.21528	21.1494	1.06173					57.5	24.2584	1.48383	19.5904	2.33781
	58	19.8296	2.25304	21.3564	1.18975					58	24.2088	1.49538	19.9608	2.38792
	58.5	20.192	2.24531	21.9163	1.22482					58.5	24.2088	1.49538	20.2463	2.34033
	59	20.3223	2.18997	22.6648	1.34703					59	24.4028	1.6472	20.3712	2.19338
	59.5	20.3801	2.18527	23.3891	1.52694					59.5	24.601	1.77509	20.6168	2.16412
	60	20.4616	2.23751	23.9428	1.61147					60	24.7723	1.85829	20.8488	2.22222
	60.5	20.7038	2.32716	23.9428	1.61147					60.5	25.1056	1.82954	21.005	2.2636
	61	21.1006	2.37933	23.5652	1.64348					61	25.4965	1.73024	21.2367	2.30647
	61.5	21.4686	2.312	23.5652	1.64348					61.5	25.4965	1.73024	21.4603	2.33123
	62	21.682	2.19278	23.7513	1.47774					62	25.2582	1.62598	21.7785	2.34815
	62.5	21.8209	2.09738	24.0406	1.36476					62.5	25.2117	1.65137	22.3601	2.40127
	63	21.9015	1.9146	24.4179	1.32173					63	25.2117	1.65137	22.9878	2.44302
	63.5	21.9015	1.9146	24.8367	1.34458					63.5	25.4102	1.77645	23.4181	2.39108
	64	21.9015	1.91455	25.1842	1.36327					64	25.5259	1.8719	23.4181	2.26568
	64.5	21.9383	1.85863	25.5136	1.42333					64.5	25.6268	1.91788	23.3463	2.19386
	65	22.3649	1.82623	25.8006	1.69992					65	25.8307	1.89901	23.1733	2.1461
	65.5	22.4233	1.67181	25.9645	1.86378					65.5	26.128	1.80032	23.1733	2.1461
	66	22.4492	1.59493	25.9645	1.89557					66	26.3506	1.71634	23.1881	2.11755
	66.5	22.5492	1.51736	25.8601	1.7955					66.5	26.4655	1.68902	23.2123	2.12701
	67	22.625	1.51565	25.6191	1.55455					67	26.5848	1.69531	23.2357	2.1504
	67.5	22.647	1.49239	25.2318	1.37936					67.5	26.5848	1.69531	23.3817	2.1773
	68	22.7481	1.42799	25.1633	1.51542					68	26.55	1.81599	23.5593	2.19956
	68.5	23.0214	1.49258	25.1633	1.51542					68.5	26.55	1.81599	23.93	2.22252
	69	23.3785	1.76346	25.6091	1.7075					69	26.5712	1.87145	24.4004	2.25035
	69.5	23.5674	1.9122	25.9974	1.91832					69.5	26.6034	1.86995	24.7319	2.29032
	70	23.678	1.86196	26.1393	2.0129					70	26.6071	1.87372	24.9814	2.37392
	70.5	23.678	1.86196	26.1462	1.99852					70.5	26.8615	1.87592	25.1693	2.44559
	71	23.3585	1.52218	26.1642	1.93768					71	27.126	1.9108	25.3867	2.4105
	71.5	23.3585	1.45573	26.1926	1.7716					71.5	27.126	1.9108	25.4244	2.20793
	72	23.6441	1.33028	26.1926	1.7716					72	27.0934	1.91671	25.4244	2.14213
	72.5	23.8542	1.3367	25.7677	1.56305					72.5	27.0318	1.94494	25.2688	1.98657
	73	23.9276	1.30306	25.7573	1.55269					73	26.978	1.98777	25.2688	2.00564
	73.5	24.1086	1.32054	25.7573	1.52128					73.5	26.978	1.98777	25.3632	2.09998
	74	24.3996	1.46516	26.0379	1.50494					74	27.004	1.99177	25.5795	2.12174
	74.5	24.566	1.63156	26.4232	1.48748					74.5	27.1381	1.96448	25.7541	2.12059
	75	24.6279	1.74234	27.0638	1.5455					75	27.4426	1.95235	25.9509	2.14498
	75.5	24.6897	1.80422	27.0765	1.55821					75.5	27.6235	1.96538	26.0335	1.98902
	76	24.781	1.72314	27.0765	1.64498					76	27.6252	1.92783	26.0335	1.98902
	76.5	24.9407	1.55779	27.0765	1.67038					76.5	27.7011	1.84433	25.5464	1.79958
	77	25.1423	1.39027	27.3369	1.9308					77	27.8436	1.80467	25.2124	1.67268
	77.5	25.1423	1.35497	27.7669	2.14633					77.5	27.8663	1.82735	24.8768	1.71174
	78	25.0117	1.22434	27.7669	2.14633					78	27.8663	1.89506	24.8768	1.87462
	78.5	24.939	1.33659	27.7669	2.14633					78.5	27.6915	1.88118	24.8817	1.87949
	79	24.939	1.42387	27.7457	2.10367					79	27.6886	1.92071	25.2649	1.91646
	79.5	24.939	1.56058	27.7457	2.10367					79.5	27.6886	1.92071	25.4707	1.85271
	80	24.8171	1.62195	27.4052	1.90094					80	27.6886	1.92071	25.4707	1.85271
	80.5	24.8087	1.66241	27.4052	1.90094					80.5	27.6003	1.88937	25.3142	1.96968
	81	24.7703	1.67281	27.293	1.50382					81	27.4734	1.90729	25.3142	1.96968
	81.5	24.5386	1.48988	27.293	1.50382					81.5	27.3889	1.89709	25.4046	1.98799
	82	24.5386	1.48988	27.0121	1.58404					82	27.2412	1.74937	25.5752	1.97041
	82.5	25.0451	1.59463	27.0121	1.58404					82.5	27.2412	1.6927	25.8666	1.96494
	83	25.5117	1.75278	27.186	1.71392					83	27.6717	1.62362	26.1015	1.99529
	83.5	25.6837	1.80341	27.2602	1.73965					83.5	27.9844	1.69401	26.2897	2.01273
	84	25.7032	1.76318	27.4061	1.83236					84	27.9855	1.69513	26.4497	1.93601
	84.5	25.7244	1.5727	27.6202	1.77311					84.5	27.9855	1.69513	26.4497	1.93601
	85	25.7298	1.33056	27.6752	1.72602					85	28.081	1.76788	26.1432	1.68545
	85.5	25.7298	1.33056	27.7396	1.69393					85.5	28.081	1.76788	25.936	1.67029
	86	25.6137	1.30915	27.8565	1.63101					86	28.0562	1.77152	25.824	1.71097
	86.5	25.5128	1.44217	27.8565	1.5221					86.5	27.9388	1.79243	25.824	1.72093
	87	25.3219	1.61868	27.7624	1.42799					87	27.7519	1.85168	25.9026	1.79955
	87.5	25.2333	1.72222	27.3427	1.27139					87.5	27.5538	1.88913	25.9026	1.79955
	88	25.1184	1.60727	26.9053	1.15792					88	27.5538	1.88913	25.9005	2.04708
	88.5	25.1184	1.56778	26.9053	1.15792					88.5	27.6341	1.87609	25.9005	2.04708
	89	25.3028	1.55853	27.3178	1.16691					89	27.6341	1.87609	25.9761	1.8814
	89.5	25.4477	1.57468	28.0358	1.28124					89.5	27.546	1.92482	26.0605	1.79531
	90	25.4477	1.57468	28.3963	1.37062					90	27.2755	1.92381	26.4295	1.74667
	90.5	25.3818	1.63083	28.4326	1.31219					90.5	27.03	1.83581	26.9311	1.69116
	91	25.3818	1.63083	28.4326	1.31219					91	27.0105	1.8163	26.9996	1.57042
	91.5	25.5643	1.69869	28.154	1.38122					91.5	27.0105	1.78681	26.9996	1.54711
	92	25.8175	1.80796	28.154	1.48479					92	27.1638	1.78365	26.9996	1.50829
	92.5	26.3869	1.99626	28.2439	1.57464					92.5	27.2752	1.80451	26.9997	1.38898
	93	27.1648	2.1351	28.3521	1.66779					93	27.3913	1.86387	27.0875	1.36216
	93.5	27.1648	2.1351	28.5271	1.75034					93.5	27.579	1.90475	27.2611	1.42021
	94	26.7013	1.87958	28.7604	1.8264					94	27.7553	1.88355	27.3771	1.48547
	94.5	26.1091	1.78513	28.7604	1.8264					94.5	27.7956	1.8075	27.5413	1.61977
	95	25.7185	1.65149	28.7387	1.94198					95	27.7987	1.74768	27.7976	1.86125
	95.5	25.3839	1.50731	28.627	2.01654					95.5	27.7987	1.74768	27.7976	1.86125
	96	25.2897	1.41306	28.627	2.01654					96	27.6918	1.71799	27.7005	1.87392
	96.5	25.2897	1.40385	29.1999	2.18718					96.5	27.6918	1.72989	27.6086	1.80581
	97	25.8439	1.54394	29.1999	2.18718					97	27.6934	1.80325	27.5638	1.80578
	97.5	25.972	1.67204	29.1985	2.24719					97.5	27.6934	1.80325	27.5638	1.80578
	98	26.0069	1.70605	29.0176	2.18138					98	27.6685	1.91299	27.6969	1.92787
	98.5	26.0069	1.70605	28.856	2.17558					98.5	27.6685	1.91299	27.7164	1.94739
	99	26.206	1.71365	28.856	2.18068					99	27.7649	1.82768	27.7164	2.00576
	99.5	26.206	1.71365	28.9987	2.32335					99.5	27.8953	1.78179	27.5849	1.87429
	100	26.1004	1.65655	29.2882	2.4231					100	27.914	1.7719	27.5849	1.82161
	100.5	26.0686	1.62476	29.5786	2.39762					100.5	27.9631	1.76602	27.5864	1.61431
	101	26.0686	1.55426	29.9073	2.28606					101	27.9911	1.79023	27.5864	1.53613
	101.5	26.1821	1.63494	30.2375	2.13149					101.5	28.0664	1.86554	27.5298	1.47951
	102	26.2999	1.72926	30.2375	2.13149					102	28.0664	1.88207	27.5298	1.47951
	102.5	26.2999	1.72926	30.1188	2.12712					102.5	27.9744	1.9113	27.6093	1.54887
	103	26.087	1.85534	29.8705	2.07597					103	27.9744	1.9113	27.7459	1.6284
	103.5	26.087	1.91686	29.3876	1.85661					103.5	27.9905	1.88978	27.8624	1.72971
	104	26.2265	2.06791	28.8609	1.68576					104	28.0832	1.82436	27.8863	1.75357
	104.5	26.2265	2.05636	28.65	1.48508					104.5	28.1408	1.77379	27.8863	1.79771
	105	26.2712	2.07355	28.6419	1.55595					105	28.1408	1.71883	27.6366	1.7337
	105.5	26.2217	1.96972	28.5805	1.5281					105.5	28.1408	1.71684	27.6366	1.7337
	106	26.0735	1.8215	28.5805	1.5281					106	28.1985	1.75427	27.7206	1.52784
	106.5	25.6196	1.50786	28.8732	1.73798					106.5	28.3023	1.78061	27.7206	1.52784
	107	25.6196	1.50786	29.2371	1.88453					107	28.5348	1.78919	27.6706	1.55954
	107.5	25.9179	1.56604	29.5399	1.92498					107.5	28.7028	1.87453	27.6706	1.55954
	108	25.996	1.4526	29.7408	1.84703					108	28.7028	1.87453	28.1245	1.80123
	108.5	26.041	1.38724	29.7408	1.84227					108.5	28.5096	1.81652	28.4211	1.96241
	109	26.041	1.38724	29.3999	1.50133					109	28.3521	1.77275	28.5519	2.01805
	109.5	25.9676	1.41724	29.1156	1.42954					109.5	28.1694	1.73946	28.5519	1.97576
	110	25.7847	1.41797	29.1156	1.42954					110	28.0292	1.74197	28.5395	1.96329
	110.5	25.7014	1.50081	29.3944	1.58477					110.5	28.0292	1.83561	28.139	1.8448
	111	25.6793	1.55583	29.3944	1.58477					111	28.0731	1.87953	27.681	1.73729
	111.5	25.6793	1.71397	29.425	1.81985					111.5	28.2284	1.96236	27.681	1.73729
	112	25.6793	1.74227	29.425	1.81985					112	28.5454	2.02691	27.6939	1.52378
	112.5	25.9307	1.99365	29.6166	1.883					112.5	28.5957	1.94434	27.6939	1.52378
	113	26.1739	2.02119	29.6166	1.883					113	28.6417	1.88331	27.6874	1.59194
	113.5	26.1739	2.02119	29.5653	1.96687					113.5	28.6217	1.7942	27.6796	1.60672
	114	26.1739	2.00284	29.4819	1.88349					114	28.6217	1.7942	27.6874	1.59194
	114.5	26.2189	1.96808	29.4819	1.8097					114.5	28.5535	1.92175	27.7302	1.63406
	115	26.2189	1.96808	29.5859	1.61559					115	28.5535	1.93562	28.023	1.71229
	115.5	25.9439	1.9563	29.5859	1.61559					115.5	28.5535	1.94859	28.023	1.65575
	116	25.3449	1.75529	29.2859	1.58856					116	28.4187	1.98764	27.9855	1.61825
	116.5	25.0154	1.70987	29.1426	1.64388					116.5	28.1855	2.0171	27.7101	1.55566
	117	24.9939	1.74119	29.1426	1.64388					117	28.1855	2.0171	27.5052	1.46753
	117.5	24.9911	1.73838	29.509	1.77097					117.5	28.3705	2.00165	27.5052	1.46753
	118	24.9911	1.57233	30.0654	1.98723					118	28.7139	1.98319	27.5668	1.44827
	118.5	25.7929	1.88936	30.6456	2.24319					118.5	28.8525	1.95038	27.6465	1.50706
	119	26.2774	1.96896	30.9522	2.39536					119	28.8525	1.95038	27.7597	1.57282
	119.5	26.3486	1.86028	30.9522	2.39536					119.5	28.8375	2.01473	27.8273	1.62617
	120	26.3486	1.7402	30.8153	2.53843					120	28.686	2.06497	27.8273	1.62617
	120.5	26.3173	1.66522	30.4371	2.53171					120.5	28.6401	2.12313	27.8223	1.67157
	121	26.3173	1.63006	30.0934	2.41099					121	28.6401	2.12313	27.5043	1.58229
	121.5	26.2538	1.56655	29.7457	2.12699					121.5	28.9464	2.13199	27.0786	1.51197
	122	26.1973	1.68206	29.7457	2.12699					122	29.4896	2.22648	26.8566	1.45962
	122.5	25.9539	1.75584	29.7527	1.7516					122.5	29.4896	2.22648	26.844	1.44693
	123	25.9045	1.7641	29.8065	1.55989					123	29.4735	2.14407	26.8076	1.34115
	123.5	25.5942	1.65112	29.8331	1.51622					123.5	29.4517	2.11532	26.8076	1.27829
	124	24.9562	1.41758	30.0432	1.62567					124	29.4517	2.11532	27.3009	1.29766
	124.5	24.9562	1.41758	30.2019	1.7844					124.5	29.4296	2.03362	28.1219	1.56301
	125	25.0702	1.13188	30.2769	1.85942					125	29.4296	1.97835	28.6578	1.76815
	125.5	25.2975	1.27214	30.4065	1.96011					125.5	29.6026	2.00147	28.8156	1.81936
	126	25.6439	1.57319	30.4182	1.76736					126	29.6026	2.00147	28.8156	1.81936
	126.5	25.939	1.75901	30.4182	1.69218					126.5	29.5738	2.06575	28.7241	1.71598
	127	25.939	1.75901	30.4182	1.63064					127	29.4891	2.0784	28.6565	1.64069
	127.5	25.9135	1.75896	30.3915	1.60389					127.5	29.4891	2.0784	28.6363	1.62051
	128	25.8651	1.78219	30.2897	1.50208					128	29.4891	2.0784	28.51	1.72259
	128.5	25.8595	1.83446	30.05	1.62995					128.5	29.3713	2.09667	28.474	1.88256
	129	25.736	1.72715	29.9674	1.91941					129	29.3241	2.04948	28.474	1.92389
	129.5	25.736	1.72715	29.9057	2.21226					129.5	29.3241	1.97196	28.474	1.96014
	130	25.8009	1.51085	29.7089	2.37744					130	29.4073	1.94875	28.4707	1.95678
	130.5	26.0482	1.48293	29.4722	2.32052					130.5	29.5151	1.94122	28.4403	1.87487
	131	26.1571	1.46258	29.2782	2.12652					131	29.6338	1.95155	28.427	1.6104
	131.5	26.1574	1.46282	29.1491	1.79869					131.5	29.6338	1.95155	28.4403	1.38469
	132	26.1574	1.52925	28.9738	1.55259					132	29.34	1.9497	28.4512	1.28771
	132.5	25.8128	1.54301	28.9479	1.50875					132.5	29.0147	1.99536	28.4512	1.28771
	133	25.5379	1.49244	28.9479	1.47335					133	29.0147	1.99536	28.4442	1.35877
	133.5	25.5304	1.50471	29.0917	1.61426					133.5	29.3384	2.01227	28.1616	1.37952
	134	25.5304	1.56645	29.1463	1.57726					134	29.3384	2.01227	27.825	1.47537
	134.5	25.5304	1.70059	29.359	1.4501					134.5	29.4019	2.1087	27.825	1.70252
	135	25.541	1.71123	29.6668	1.47542					135	29.4635	2.17036	27.8607	1.73831

## Sheet: Fig. 7g
	No graph displayed on Fig. 7g
