# Supplementary material for: Glycolysis-derived alanine from glia fuels neuronal mitochondria for memory in Drosophila
Source: Nat Metab. 2023 Nov 6;5(11):2002–19. doi: 10.1038/s42255-023-00910-y (PMC10663161; doi:10.1038/s42255-023-00910-y)
Supplement: Supplementary file 13 — Statistical Source Data for Extended Data Fig. 1. [file 42255_2023_910_MOESM13_ESM.xlsx]

## Sheet: Ext. Data Fig. 1a
	1x							5x spaced
	Female			Male				Female			Male
	tub-GAL80ts; VT30559-GAL4/+	+/UAS-Mpc1 RNAi HMS05634	tub-GAL80ts; VT30559-GAL4>UAS-Mpc1 RNAi HMS05634	tub-GAL80ts; VT30559-GAL4/+	+/UAS-Mpc1 RNAi HMS05634	tub-GAL80ts; VT30559-GAL4>UAS-Mpc1 RNAi HMS05634		tub-GAL80ts; VT30559-GAL4/+	+/UAS-Mpc1 RNAi HMS05634	tub-GAL80ts; VT30559-GAL4>UAS-Mpc1 RNAi HMS05634	tub-GAL80ts; VT30559-GAL4/+	+/UAS-Mpc1 RNAi HMS05634	tub-GAL80ts; VT30559-GAL4>UAS-Mpc1 RNAi HMS05634
	36	57	29	49	18	-1		30	28	23	31	27	12
	45	41	34	7	28	21		25	25	7	42	29	17
	23	32	15	27	44	14		17	33	-6	22	24	-3
	48	15	17	54	34	40		33	37	33	37	28	14
	54	36	19	33	42	18		18	25	35	34	22	20
	32	46	-10	47	16	0		35	27	22	27	28	3
	26	38	34	25	18	3		20	24	-5	27	27	17
	49	36	-2	12	43	12		33	22	-7	25	31	10
	28	28	36	38	12	12		37	30	16	21	27	12
	12	41	7	39	24	13		25		10	37		17
	37	20	-1	12	22	19				20
	32	19	31	44	12.8	4

## Sheet: Ext. Data Fig. 1b
	1x, no induction				5x spaced, no induction
	tub-GAL80ts; VT30559-GAL4/+	+/UAS-Mpc1 RNAi HMS05634	tub-GAL80ts; VT30559-GAL4>UAS-Mpc1 RNAi HMS05634		tub-GAL80ts; VT30559-GAL4/+	+/UAS-Mpc1 RNAi HMS05634	tub-GAL80ts; VT30559-GAL4>UAS-Mpc1 RNAi HMS05634
	66	77	49		46	58	43
	58	41	66		52	36	44
	58	56	59		44	38	49
	65	67	55		36	54	37
	19	22	49		61	59	59
	43	31	11		51	19	36
	61	36	62		56	27	53
	66	47	19		-1	42	58
	25	16	65		35	22	22
	39	31	65		40	40	65
	39	44	29		46	-2	58
	52	58	32		40	60	66

## Sheet: Ext. Data Fig. 1c
	1x							5x spaced				5x massed				1x, no induction				5x spaced, no induction
				Cold shock @ 2h
	tub-GAL80ts; VT30559-GAL4/+	+/UAS-Mpc1 RNAi KK102734	tub-GAL80ts; VT30559-GAL4>UAS-Mpc1 RNAi KK102734	tub-GAL80ts; VT30559-GAL4/+	+/UAS-Mpc1 RNAi KK102734	tub-GAL80ts; VT30559-GAL4>UAS-Mpc1 RNAi KK102734		tub-GAL80ts; VT30559-GAL4/+	+/UAS-Mpc1 RNAi KK102734	tub-GAL80ts; VT30559-GAL4>UAS-Mpc1 RNAi KK102734		tub-GAL80ts; VT30559-GAL4/+	+/UAS-Mpc1 RNAi KK102734	tub-GAL80ts; VT30559-GAL4>UAS-Mpc1 RNAi KK102734		tub-GAL80ts; VT30559-GAL4/+	+/UAS-Mpc1 RNAi KK102734	tub-GAL80ts; VT30559-GAL4>UAS-Mpc1 RNAi KK102734		tub-GAL80ts; VT30559-GAL4/+	+/UAS-Mpc1 RNAi KK102734	tub-GAL80ts; VT30559-GAL4>UAS-Mpc1 RNAi KK102734
	48	59	42	14	31	17		44	46	22		33	62	56		84	58	46		52	45	48
	50	51	21	15	16	31		44	41	5		11	31	27		70	69	46		44	37	42
	48	58	48	13	20	27		41	49	9		36	28	22		56	61	71		62	47	72
	63	74	33	24	16	17		26	17	-36		73	53	50		56	58	69		52	41	38
	81	60	37	42	23	34		54	32	-45		44	38	28		53	60	49		22	48	38
	42	80	2	31	27	25		56	19	-8		45	40	46		25	38	34		52	29	65
	78	26	49	20	20	26		25	49	-7		39	19	38		36	29	33		59	48	31
	53	73	24	19	39	33		41	44	23		56	17	49		45	47	41		49	43	59
	29	30	6	-13	36	22		12	37	18		73	60	59		22	58	61		46	59	50
	31	54	17	34	20	7		33	30	14		23	10	28		45	43	56		34	69	35
	35	43	15	10	-14	11		59	31	-7		75	66	52						57	13	42
	53	28	12	-6	31	57		60	63	19		5	42	45
								54	20	-2
								25	24	9
								36	37	11

## Sheet: Ext. Data Fig. 1d
	1x, no induction				5x spaced, no induction
	tub-GAL80ts; VT30559-GAL4/+	+/UAS-PDHE1β RNAi HMC03762	tub-GAL80ts; VT30559-GAL4>UAS-PDHE1β RNAi HMC03762		tub-GAL80ts; VT30559-GAL4/+	+/UAS-PDHE1β RNAi HMC03762	tub-GAL80ts; VT30559-GAL4>UAS-PDHE1β RNAi HMC03762
	52	55	57		61	73	45
	45	39	43		67	33	44
	47	50	46		38	16	15
	47	57	52		30	31	33
	44	54	60		23	25	35
	59	50	41		55	37	39
	37	53	50		36	34	37
	48	57	49		28	40	40
	42	60	51		38	35	36
	52	53	40		39	34	25
					31	38	19
					26

## Sheet: Ext. Data Fig. 1e
	1x							1x, no induction
				Cold shock @ 2h
	tub-GAL80ts; VT30559-GAL4/+	+/UAS-PDHE1β RNAi KK107865	tub-GAL80ts; VT30559-GAL4>UAS-PDHE1β RNAi KK107865	tub-GAL80ts; VT30559-GAL4/+	+/UAS-PDHE1β RNAi KK107865	tub-GAL80ts; VT30559-GAL4>UAS-PDHE1β RNAi KK107865		tub-GAL80ts; VT30559-GAL4/+	+/UAS-PDHE1β RNAi KK107865	tub-GAL80ts; VT30559-GAL4>UAS-PDHE1β RNAi KK107865
	54.902	46.343	30.2467	30.5682	13.0769	4.98721		51	77	60
	37.7358	32.0262	27.2464	27.3809	30.7653	26.9841		49	40	33
	31.7073	48.0843	16.6667	-14.1783	14.8551	3.40502		62	32	59
	32.1937	45.614	23.1373	18.8406	37.7778	5.50725		66	70	57
	36.5217	38.2609	30.9485	22.2222	15.1786	32.8571		14	38	4
	47.9638	46.9086	25.8605	31.8182	7.93651	8.57143		79	32	59
	36.5217	39.2857	44.0909	15.0735	20	15.2778		68	48	45
	39.1176	31.3514	43.1818	29.6621	4.71014	21.7424		56	37	36
	47.9638	46.9086	40.25	19.4508	18.4615	17.7778		42	60	79
	30.4762	44.7917	39.1204	35.5072	5.11364	1.85897		25	39	56
	45.5882	32.7261	45.2381	28.5714	28.6148	13.1965		51	46	51
	64.4231	22.973	32.5397	-13.1783	2.92398	23.0769		34	80	43
	47	36	42	-1	34	30
	52	60	34	8	54	18
	38	46	40	6	-8	1
	52	46	1	2	23	-1
	40	64	32	24	10	19
	45	47	17	9	16	12
	42	47	52	-2	33	20
	52	38	32	25	16	27
	52	51	52	14	10	13
