# Supplementary material for: Glycolysis-derived alanine from glia fuels neuronal mitochondria for memory in Drosophila
Source: Nat Metab. 2023 Nov 6;5(11):2002–19. doi: 10.1038/s42255-023-00910-y (PMC10663161; doi:10.1038/s42255-023-00910-y)
Supplement: Supplementary file 14 — Statistical Source Data for Extended Data Fig. 2. [file 42255_2023_910_MOESM14_ESM.xlsx]

## Sheet: Ext. Data Fig. 2a
	1x
				Cold shock @ 2h
	tub-GAL80ts; VT30559-GAL4/+	+/UAS-PFK RNAi KK101887	tub-GAL80ts; VT30559-GAL4>UAS-PFK RNAi KK101887	tub-GAL80ts; VT30559-GAL4/+	+/UAS-PFK RNAi KK101887	tub-GAL80ts; VT30559-GAL4>UAS-PFK RNAi KK101887
	31	58	42	23	14	19
	35	45	53	15	15	20
	40	38	55	18	10	15
	25	31	60	19	13	21
	64	49	51	12	35	12
	40	68	47	-1	18	9
	38	42	31	13	4	24
	35	21	54	24	25	12
	44	37	19	13	-1	12
	44	36	55	16	27	41

## Sheet: Ext. Data Fig. 2b
	1x							5x spaced
				Cold shock @ 2h
	tub-GAL80ts; VT30559-GAL4/+	+/UAS-LDH RNAi KK102330	tub-GAL80ts; VT30559-GAL4>UAS-LDH RNAi KK102330	tub-GAL80ts; VT30559-GAL4/+	+/UAS-LDH RNAi KK102330	tub-GAL80ts; VT30559-GAL4>UAS-LDH RNAi KK102330		tub-GAL80ts; VT30559-GAL4/+	+/UAS-LDH RNAi KK102330	tub-GAL80ts; VT30559-GAL4>UAS-LDH RNAi KK102330
	37	67	55	27	7	19		25	35	28
	66	63	57	5	17	54		23	26	41
	52	58	21	27	24	67		14	34	41
	45	45	44	-12	17	-5		25	47	47
	37	52	43	19	2	23		32	15	28
	48	40	40	8	23	11		23	31	38
	46	44	40	31	19	3		45	48	31
	50	50	35	-3	-10	4		26	38	11
	42	44	37	47	40	8		36	52	37
	47	44	46	16	10	38		35	40	41
	24	56	30	-9	45	42		34	22	45
	47	39	46	18	13	3		24	39	23
	54	48	53	11	12	18
	56	33	42	16	12	17
	22	52	39	27	41	26
	37	35	44	-1		18

## Sheet: Ext. Data Fig. 2c
	1x
				Cold shock @ 2h
	tub-GAL80ts; VT30559-GAL4/+	+/UAS-PFK RNAi KK101887; UAS-LDH RNAi HMS00039	tub-GAL80ts; VT30559-GAL4>UAS-PFK RNAi KK101887; UAS-LDH RNAi HMS00039	tub-GAL80ts; VT30559-GAL4/+	+/UAS-PFK RNAi KK101887; UAS-LDH RNAi HMS00039	tub-GAL80ts; VT30559-GAL4>UAS-PFK RNAi KK101887; UAS-LDH RNAi HMS00039
	51	26	26	11	12	18
	35	44	48	25	14	31
	33	51	29	15	10	21
	32	58	33	24	15	24
	53	37	33	-9	21	23
	32	52	40	25	14	21
	37	25	40	19	23	20
	53	40	38	20	13	27
	35	50	30	24	14	16
	26	39	36	23	-10	19
