# Supplementary material for: Glycolysis-derived alanine from glia fuels neuronal mitochondria for memory in Drosophila
Source: Nat Metab. 2023 Nov 6;5(11):2002–19. doi: 10.1038/s42255-023-00910-y (PMC10663161; doi:10.1038/s42255-023-00910-y)
Supplement: Supplementary file 15 — Statistical Source Data for Extended Data Fig. 3. [file 42255_2023_910_MOESM15_ESM.xlsx]

## Sheet: Ext. Data Fig. 3a
	1x							5x spaced
	Female			Male				Female			Male
	tub-GAL80ts; VT30559-GAL4/+	+/UAS-ALAT RNAi GD9174	tub-GAL80ts; VT30559-GAL4>UAS-ALAT RNAi GD9174	tub-GAL80ts; VT30559-GAL4/+	+/UAS-ALAT RNAi GD9174	tub-GAL80ts; VT30559-GAL4>UAS-ALAT RNAi GD9174		tub-GAL80ts; VT30559-GAL4/+	+/UAS-ALAT RNAi GD9174	tub-GAL80ts; VT30559-GAL4>UAS-ALAT RNAi GD9174	tub-GAL80ts; VT30559-GAL4/+	+/UAS-ALAT RNAi GD9174	tub-GAL80ts; VT30559-GAL4>UAS-ALAT RNAi GD9174
	47	26	29	29	45	-14		18	16	12	-3	15	22
	51	35	32	-8	29	28		35	2	-1	30	12	-3
	61	10	13	31	23	34		32	26	6	31	7	-5
	45	38	32	46	24	18		31	29	10		21	40
	70	60	19	34	41	18		17	14	1	34	37	-16
	46	41	-27	42	19	14		23	24	22	24	-2	-23
	38	36	44	15	5	5		52	40	27	4	18	16
	25	39	-1	28	36	-4		22	30	24	18	19	2
	28	68	36	37	16	37		8	36	16	-7	30	-1
	35	0	7	24	25	16		48	42	15	42	30	11
	21	60	-4	12	20	3		45	43	11	22	20	5
	22	25	31	52	15	7		43	30	27	25	18	-15
								42	45	20	24	18	22
								32	51	6	24	27	19
								34	26	12	21
								29	30	4

## Sheet: Ext. Data Fig. 3b
	1x, no induction				5x spaced, no induction
	tub-GAL80ts; VT30559-GAL4/+	+/UAS-ALAT RNAi GD9174	tub-GAL80ts; VT30559-GAL4>UAS-ALAT RNAi GD9174		tub-GAL80ts; VT30559-GAL4/+	+/UAS-ALAT RNAi GD9174	tub-GAL80ts; VT30559-GAL4>UAS-ALAT RNAi GD9174
	67.6387	42.2001	60.1754		27	13	32
	35.1044	44.8961	47.9167		30	45	40
	59.8039	56.4286	43.6364		37	31	44
	69.086	38.0952	40.6593		12	32	9
	65.2981	73.4785	59.5455		41	26	47
	50.7937	49.1087	40		16	33	33
	47.5	44	56.9231		53	21	32
	50.1176	45.9381	49.2857		33	39	25
	25.8929	39.1667	41.5966		48	15	19
	45.7143	41.1765	42		37	44	42
	77.9762	43.8503	39.6825		22	26	36
	53.7757	64.1026	59.5238		17	18	28

## Sheet: Ext. Data Fig. 3c
	1x							5x spaced				5x massed				1x, no induction				5x spaced, no induction
				Cold shock @ 2h
	tub-GAL80ts; VT30559-GAL4/+	+/UAS-ALAT RNAi HMC05124	tub-GAL80ts; VT30559-GAL4>UAS-ALAT RNAi HMC05124	tub-GAL80ts; VT30559-GAL4/+	+/UAS-ALAT RNAi HMC05124	tub-GAL80ts; VT30559-GAL4>UAS-ALAT RNAi HMC05124		tub-GAL80ts; VT30559-GAL4/+	+/UAS-ALAT RNAi HMC05124	tub-GAL80ts; VT30559-GAL4>UAS-ALAT RNAi HMC05124		tub-GAL80ts; VT30559-GAL4/+	+/UAS-ALAT RNAi HMC05124	tub-GAL80ts; VT30559-GAL4>UAS-ALAT RNAi HMC05124		tub-GAL80ts; VT30559-GAL4/+	+/UAS-ALAT RNAi HMC05124	tub-GAL80ts; VT30559-GAL4>UAS-ALAT RNAi HMC05124		tub-GAL80ts; VT30559-GAL4/+	+/UAS-ALAT RNAi HMC05124	tub-GAL80ts; VT30559-GAL4>UAS-ALAT RNAi HMC05124
	50.1916	24.1616	14.4444	16.6667	-15.6566	7.40741		37	17	10		21	34	36		26	49	62		30	9	22
	48.495	34.375	34.1991	19.2308	11.413	10		39	22	20		25	21	30		42	50	56		37	15	63
	55.9211	34.6154	4.60526	-18.1586	52.8986	33		45	35	-19		43	25	16		39	52	34		14	57	15
	41.3534	66.6667	18.6992	11	8	3		41	30	36		31	42	33		49	28	44		29	17	25
	50.3676	70	15.2778	22	30	28		45	31	49		30	21	28		53	64	59		41	16	44
	41	37	30	13	14	24		28	46	20		36	23	33		52	39	55		11	17	19
	45	46	29	21	15	19		24	29	2		47	36	35		69	58	49		23	33	35
	34	47	32	14	6	1		51	42	13		41	12	29		33	46	66		24	29	26
	48.495	34.375	34.1991	17.2308	13.413	15		38	38	20		28	24	25		29	62	50		34	30	27
	55.9211	34.6154	24.6053	18.1586	22.8986			23	34	21		42	38	28		58	49	38		40	35	30
								41	33	8						38	38	56		29	27	24
																80	50	37		30	45	35

## Sheet: Ext. Data Fig. 3d
	ALAT activity measurement
	+	CG1640EY06928
	8.16224	0.675706
	4.83223	3.66067
	6.85471	3.95464
	7.17526	1.55414
	10.6587	3.11876
	12.1752	8.49444
	7.30069	1.06483
	8.34937	3.08386

## Sheet: Ext. Data Fig. 3e
	1x					5x spaced			5x massed
			Cold shock @ 2h
	+	CG1640EY06928	+	CG1640EY06928		+	CG1640EY06928		+	CG1640EY06928
	38	1	30	15		12	33		30	33
	23	-9	17	16		26	26		34	29
	16	2	12	33		44	18		28	26
	5	39	21	-14		43	30		23	15
	38	-2	31	23		44	13		17	24
	39	-8	-11	12		37	16		29	24
	56	34	25	21		42	29		28	14
	54	12	30	22		41	8		8	1
	70	28	12	29		48	27		28	22
	58	27				41	22		34	42
	22	22				43	5		18	24
	30	19				48	48		40	23
	43	6
	56	32
		16
