# Supplementary material for: Glycolysis-derived alanine from glia fuels neuronal mitochondria for memory in Drosophila
Source: Nat Metab. 2023 Nov 6;5(11):2002–19. doi: 10.1038/s42255-023-00910-y (PMC10663161; doi:10.1038/s42255-023-00910-y)
Supplement: Supplementary file 16 — Statistical Source Data for Extended Data Fig. 4. [file 42255_2023_910_MOESM16_ESM.xlsx]

## Sheet: Ext. Data Fig. 4a
	1x, no induction
	tub-GAL80ts; repo-GAL4/+	+/UAS-ALAT RNAi GD9174	tub-GAL80ts; repo-GAL4>UAS-ALAT RNAi GD9174
	46	62	49
	55	52	48
	65	51	48
	52	41	48
	58	56	57
	44	48	52
	53	49	53
	45	58	42
	61	56	49
	53	44	53

## Sheet: Ext. Data Fig. 4b
	1x							5x spaced
	Female			Male				Female			Male
	tub-GAL80ts; 54H02-GAL4/+	+/UAS-ALAT RNAi GD9174	tub-GAL80ts; 54H02-GAL4>UAS-ALAT RNAi GD9174	tub-GAL80ts; 54H02-GAL4/+	+/UAS-ALAT RNAi GD9174	tub-GAL80ts; 54H02-GAL4>UAS-ALAT RNAi GD9174		tub-GAL80ts; 54H02-GAL4/+	+/UAS-ALAT RNAi GD9174	tub-GAL80ts; 54H02-GAL4>UAS-ALAT RNAi GD9174	tub-GAL80ts; 54H02-GAL4/+	+/UAS-ALAT RNAi GD9174	tub-GAL80ts; 54H02-GAL4>UAS-ALAT RNAi GD9174
	28	36	7	25	20	-2		24	21	15	24	28	2
	42	45	28	38	49	27		40	30	36	33	20	5
	32	30	20	47	48	15		37	40	15	36	23	-2
	30	43	24	43	23	30		23	27	17	16	29	19
	42	34	18	33	41	21		38	36	26	29	35	19
	37	42	26	24	47	11		30	20	-3	27	36	20
	35	41	29	29	30	25		31	21	0	34	27	16
	28	53	4	16	37	-5		29	22	15	25	33	13
	48	33	14	31	25	29		32	37	17	25	25	8
	23	49	34	37	25	11		17	28	28	30	30	13
	37	34	22	42	24	-1		34	33	16	22	31	7
	26	43	15	41	47	29		41	24	21	21	30	16
								34	26	23	12	19	19
								34	33	17	33	26	-2

## Sheet: Ext. Data Fig. 4c
	1x, no induction				5x spaced, no induction
	tub-GAL80ts; 54H02-GAL4/+	+/UAS-ALAT RNAi GD9174	tub-GAL80ts; 54H02-GAL4>UAS-ALAT RNAi GD9174		tub-GAL80ts; 54H02-GAL4/+	+/UAS-ALAT RNAi GD9174	tub-GAL80ts; 54H02-GAL4>UAS-ALAT RNAi GD9174
	72	49	40		47	32	15
	65	59	55		36	22	24
	69	58	80		43	39	38
	59	71	56		45	30	35
	74	67	38		38	44	36
	47	49	63		38	27	43
	65	80	43		30	26	28
	78	52	61		33	28	25
	59	54	55		40	33	29
	48	61	58		34	30	37
					30	34	46

## Sheet: Ext. Data Fig. 4d
	1x							5x spaced				5x massed				1x, no induction				5x spaced, no induction
				Cold shock @ 2h
	tub-GAL80ts; 54H02-GAL4/+	+/UAS-ALAT RNAi HMC05124	tub-GAL80ts; 54H02-GAL4>UAS-ALAT RNAi HMC05124	tub-GAL80ts; 54H02-GAL4/+	+/UAS-ALAT RNAi HMC05124	tub-GAL80ts; 54H02-GAL4>UAS-ALAT RNAi HMC05124		tub-GAL80ts; 54H02-GAL4/+	+/UAS-ALAT RNAi HMC05124	tub-GAL80ts; 54H02-GAL4>UAS-ALAT RNAi HMC05124		tub-GAL80ts; 54H02-GAL4/+	+/UAS-ALAT RNAi HMC05124	tub-GAL80ts; 54H02-GAL4>UAS-ALAT RNAi HMC05124		tub-GAL80ts; 54H02-GAL4/+	+/UAS-ALAT RNAi HMC05124	tub-GAL80ts; 54H02-GAL4>UAS-ALAT RNAi HMC05124		tub-GAL80ts; 54H02-GAL4/+	+/UAS-ALAT RNAi HMC05124	tub-GAL80ts; 54H02-GAL4>UAS-ALAT RNAi HMC05124
	23	29	12	9	34	31		20	28	-1		21	18	27		52	42	22		28	38	20
	71	52	24	21	39	9		29	30	29		28	39	17		45	42	37		38	27	24
	55	45	42	17	42	23		26	28	-6		17	27	32		47	44	37		35	34	39
	53	50	23	5	16	29		37	9	16		33	23	13		47	43	48		37	45	30
	41	38	18	16	19	27		16	33	8		35	22	24		53	58	52		25	39	26
	47	43	16	15	-7	16		37	29	14		15	39	35		58	51	42		40	30	29
	23	40	3	5	26	-9		27	33	16		12	20	20		63	37	52		42	36	25
	41	68	48	26	19	3		28	20	36		17	33	20		58	53	68		44	30	35
	37	33	38	35	-7	16		27	37	22		21	16	25		30	57	58		16	28	33
								22	23	23		29	24	18		66	67	51		47	34	26
								28	26	18		34	20	32
								33	28	26		36	24	25

## Sheet: Ext. Data Fig. 4e
	No graph displayed on Ext. Data Fig. 4e

## Sheet: Ext. Data Fig. 4f
	Positive control									ALAT Knock-down
	Time traces						Slope			Time traces						Slope
		1x Unpaired		1x Paired			1x Unpaired	1x Paired			1x Unpaired		1x Paired			1x Unpaired	1 Paired
	Time (s)	Mean	SEM	Mean	SEM		0.9839	0.7382		Time (s)	Mean	SEM	Mean	SEM		0.6325	0.9958
	0	-0.602381	0.810109	0.0647345	1.12734		0.4549	0.7408		0	-1.98091	0.504089	0.124532	0.687064		0.4223	0.6317
	0.5	-0.0996864	0.770745	0.844545	0.944429		0.3462	0.9241		0.5	-1.96763	0.457752	-0.125886	0.6437		0.8457	0.5284
	1	-0.0996864	0.770745	0.857652	0.962031		0.4572	1.4206		1	-1.98996	0.47589	0.186305	0.776292		0.5672	0.571
	1.5	-0.16571	0.987707	0.475143	1.20731		0.632	1.0773		1.5	-1.98785	0.5308	-0.422562	0.565869		0.4904	0.5763
	2	-0.16571	0.987707	0.402732	1.35267		0.6021	0.5693		2	-1.69345	0.417511	-0.947059	0.50219		0.284	0.4279
	2.5	0.120252	1.03028	0.515336	1.4675		0.9137	0.9984		2.5	-1.20033	0.125154	-0.870361	0.586145		0.8148	0.2287
	3	0.120252	1.03028	0.263006	1.41026		0.6725	0.8274		3	-1.03708	0.199423	-0.716677	0.485325		0.3298	0.7359
	3.5	-0.0574676	0.855529	-0.203612	1.34209		0.6223	0.5559		3.5	-1.17779	0.290819	-0.495086	0.33003		0.6798	0.5069
	4	-0.0621903	0.865253	-0.468032	1.36795		0.4296	0.5903		4	-1.20136	0.365994	-0.474993	0.402247		0.5992	0.6716
	4.5	-0.112893	0.81455	-0.623008	1.41889		0.6565	0.9172		4.5	-1.11885	0.427563	-0.653421	0.437733		0.4882	0.6965
	5	-0.11755	0.809894	-0.963027	1.48991		0.4112	0.7689		5	-1.18855	0.45081	-0.488078	0.465461		0.6183	0.441
	5.5	-0.262206	0.65927	-1.30581	1.53486					5.5	-1.29492	0.427758	-0.957201	0.582944
	6	-0.262206	0.658373	-1.34324	1.5286					6	-1.19824	0.488266	-0.963221	0.641278
	6.5	-0.170272	0.651189	-1.2421	1.71272					6.5	-1.07834	0.627434	-0.821807	0.526208
	7	0.0572438	0.742311	-1.1116	2.00558					7	-1.07316	0.701223	-0.845483	0.37691
	7.5	0.0572438	0.742311	-1.00972	2.11896					7.5	-1.19379	0.83643	-0.671366	0.557934
	8	0.103364	0.782165	-1.01281	2.12035					8	-1.51142	0.891512	-0.389104	0.601288
	8.5	0.103364	0.782165	-0.961337	2.10771					8.5	-1.74201	0.737926	-0.277841	0.513763
	9	0.357647	0.696694	-0.892234	2.07486					9	-1.80604	0.662799	-0.721371	0.327144
	9.5	0.503059	0.727067	-0.991156	2.05657					9.5	-1.88633	0.69586	-0.486365	0.252119
	10	0.503059	0.727067	-1.20476	2.0723					10	-1.89521	0.623982	-0.424828	0.315437
	10.5	0.343962	0.767883	-1.28397	1.98846					10.5	-1.77163	0.482505	-0.221382	0.369632
	11	0.343962	0.885722	-0.968042	1.84224					11	-1.48279	0.418318	-0.541994	0.498783
	11.5	0.349416	0.894366	-0.487057	1.79249					11.5	-1.10874	0.360704	-0.734469	0.519675
	12	0.349416	0.899321	-0.318552	1.79203					12	-0.897517	0.269775	-0.957787	0.27868
	12.5	0.339115	0.974648	-0.303116	1.81565					12.5	-0.851833	0.219581	-0.857802	0.262675
	13	0.271861	0.980211	-0.158493	1.77815					13	-0.958164	0.155584	-0.799135	0.253004
	13.5	0.271861	0.980211	-0.0149414	1.60433					13.5	-1.22671	0.2365	-0.965414	0.360907
	14	0.396664	0.813631	0.0214107	1.35998					14	-1.45473	0.32522	-1.54128	0.783973
	14.5	0.591863	0.591434	0.0744812	1.101					14.5	-1.81307	0.277509	-1.24389	0.897203
	15	0.706465	0.502454	0.141487	1.01698					15	-2.27766	0.10429	-1.47946	0.820945
	15.5	0.706465	0.502454	0.108744	1.08101					15.5	-2.27652	0.345104	-1.44491	0.804068
	16	0.667849	0.535168	0.0670122	1.15203					16	-1.82363	0.567825	-1.25933	0.836173
	16.5	0.64527	0.532104	0.0760897	1.16625					16.5	-1.36134	0.604262	-1.0951	0.881121
	17	0.554941	0.492576	0.078873	1.11517					17	-1.08372	0.575465	-0.833629	0.8542
	17.5	0.395652	0.48157	0.0324449	1.07347					17.5	-0.981832	0.610747	-0.941797	0.864218
	18	0.252871	0.514185	-0.0594988	1.04536					18	-0.995731	0.660422	-0.415487	0.557869
	18.5	0.252871	0.609647	-0.133608	1.05193					18.5	-1.03044	0.653592	-0.218943	0.543689
	19	0.253144	0.616245	-0.161323	1.06632					19	-1.11459	0.607138	-0.434375	0.64047
	19.5	0.269196	0.704921	-0.224428	1.09579					19.5	-1.26252	0.621582	-0.513742	0.596529
	20	0.293341	0.729066	-0.261407	1.17073					20	-1.32947	0.65892	-0.658863	0.627384
	20.5	0.303008	0.680532	-0.324996	1.16769					20.5	-1.34955	0.668739	-0.09136	0.324286
	21	0.303008	0.658423	-0.486176	1.05343					21	-1.34933	0.649213	0.044943	0.298558
	21.5	0.219157	0.521073	-0.431736	0.906038					21.5	-1.2807	0.614319	-0.671197	0.479365
	22	0.157475	0.316905	-0.544652	0.811939					22	-1.26143	0.565965	-0.782349	0.499209
	22.5	-0.0333106	0.12612	-1.13268	0.981575					22.5	-1.22817	0.455732	-0.845026	0.634567
	23	-0.238311	0.40356	-1.67476	1.15292					23	-1.11249	0.397996	-0.897402	0.390019
	23.5	-0.571888	0.648644	-2.04594	1.27834					23.5	-1.00804	0.404433	-0.267037	0.386589
	24	-0.571888	0.648644	-2.07691	1.27445					24	-0.736171	0.3644	0.138819	0.398972
	24.5	-0.386294	0.44063	-1.66032	1.19286					24.5	-0.436804	0.378297	-0.360523	0.41384
	25	-0.00488095	0.423832	-1.25425	1.02866					25	-0.317699	0.45416	-0.730756	0.442808
	25.5	-0.000282008	0.421119	-0.918071	0.670584					25.5	-0.166522	0.398668	-0.967227	0.366184
	26	-0.000282008	0.247922	-0.457249	0.344818					26	-0.125671	0.387091	-0.639494	0.391804
	26.5	0.0770817	0.122801	0.0339784	0.167887					26.5	-0.146705	0.459766	-0.590109	0.411656
	27	0.166589	0.104173	0.46191	0.361884					27	-0.0584124	0.560952	-0.462894	0.388519
	27.5	0.166589	0.104173	0.658888	0.441601					27.5	-0.0376248	0.588697	-0.690361	0.417533
	28	0.0930217	0.158675	0.399139	0.348189					28	-0.000268611	0.519087	0.527625	0.703711
	28.5	0.0930217	0.158675	0.302091	0.359344					28.5	-0.073412	0.398577	0.0419446	0.289581
	29	0.405737	0.32911	0.955205	0.586321					29	-0.313658	0.307086	0.861086	0.830437
	29.5	0.63801	0.415473	1.4133	0.764011					29.5	-0.350847	0.267079	1.1013	0.985285
	30	0.642821	0.39649	1.46693	0.774564					30	-0.22038	0.173354	1.12648	0.711641
	30.5	0.661701	0.359446	1.61681	0.665473					30.5	-0.263975	0.202606	0.666703	0.164781
	31	0.679533	0.377278	1.56756	0.652363					31	-0.499445	0.455547	0.41644	0.137064
	31.5	0.833871	0.531616	1.49113	0.746001					31.5	-0.668262	0.616446	0.138167	0.282836
	32	0.934114	0.601512	1.44398	0.876453					32	-0.665214	0.618938	-0.0745714	0.329581
	32.5	0.934114	0.601512	1.36831	0.786416					32.5	-0.685399	0.605279	0.0701933	0.279296
	33	0.865947	0.566041	1.36667	0.717073					33	-0.777331	0.637927	0.063634	0.305324
	33.5	0.854303	0.561278	1.07766	0.766163					33.5	-0.734359	0.684514	0.17911	0.395347
	34	0.713363	0.584272	0.531937	0.951242					34	-0.506793	0.609328	-0.226722	0.484986
	34.5	0.336082	0.575402	-0.0517402	1.04481					34.5	-0.2005	0.445554	0.742413	0.694845
	35	0.06689	0.512998	-0.662211	1.07512					35	-0.157795	0.377663	1.16347	0.642444
	35.5	0.00695638	0.52259	-1.07066	1.13484					35.5	-0.303675	0.388038	1.47594	0.621117
	36	-0.157585	0.596043	-1.20572	1.09298					36	0.0264955	0.294526	1.34513	0.662294
	36.5	-0.369404	0.650609	-1.09033	0.895071					36.5	0.568282	0.491376	1.53623	0.83263
	37	-0.410926	0.679968	-0.839457	0.723421					37	0.622417	0.583273	1.64302	0.770312
	37.5	-0.492023	0.666948	-0.873792	0.724803					37.5	0.515683	0.526896	1.29076	0.872654
	38	-0.492023	0.666948	-0.815947	0.627345					38	0.594762	0.505098	1.35691	0.940622
	38.5	-0.387476	0.619003	-0.369926	0.737011					38.5	0.736488	0.60295	1.60485	1.2614
	39	0.0224932	0.8719	0.126962	1.15927					39	0.788813	0.816053	2.34775	1.28933
	39.5	0.16526	1.00047	0.710185	1.25689					39.5	0.744333	0.806966	2.26605	1.31813
	40	0.222144	1.05735	1.13554	1.2982					40	0.847112	0.607491	2.29641	1.24858
	40.5	0.550695	1.20954	1.51849	1.51342					40.5	0.944315	0.569146	1.80621	1.31553
	41	1.07939	1.43011	1.91317	1.83776					41	0.816323	0.770361	1.89454	1.32205
	41.5	1.48297	1.54559	1.94882	2.0917					41.5	0.764078	0.732791	1.74493	1.00839
	42	1.61516	1.56629	2.01591	2.13161					42	0.896443	0.55984	1.95662	1.08844
	42.5	1.76184	1.68568	2.55677	2.18574					42.5	0.863812	0.410466	1.61432	1.0665
	43	1.99712	1.91068	3.13951	2.4814					43	0.657229	0.134605	1.39264	1.09783
	43.5	2.17089	2.04312	3.35007	2.66348					43.5	0.505445	0.25022	1.54463	0.778641
	44	2.42035	1.99362	3.58055	2.58278					44	0.268076	0.361386	1.56683	0.723579
	44.5	2.42035	1.99362	3.86914	2.47432					44.5	-0.0863855	0.560133	1.50448	0.642619
	45	2.31879	1.98089	3.82955	2.48358					45	-0.352472	0.680036	1.30688	0.825474
	45.5	2.20058	1.9941	3.55357	2.55582					45.5	-0.577215	0.718372	1.35303	0.702636
	46	2.03022	1.82374	3.13464	2.41948					46	-0.734154	0.80126	0.885858	0.386203
	46.5	1.81352	1.59734	2.71379	2.0614					46.5	-0.686257	0.938117	1.16147	0.497468
	47	1.69501	1.47882	2.49519	1.87283					47	-0.514951	0.983955	1.32287	0.564976
	47.5	1.60279	1.46476	2.27861	1.88437					47.5	-0.382685	0.946035	1.45375	0.40078
	48	1.60279	1.46476	2.37008	1.88636					48	-0.292156	0.910823	1.82504	0.796496
	48.5	2.16131	1.64135	3.04081	2.1515					48.5	-0.0686242	0.911132	1.45597	0.807156
	49	2.68634	2.16638	3.66351	2.74349					49	0.154898	0.946491	1.32719	0.866281
	49.5	2.68634	2.20801	3.77126	3.07699					49.5	0.321791	1.09353	1.29002	0.781703
	50	2.46814	2.29092	3.59512	3.14607					50	0.61266	1.41288	0.879726	0.478853
	50.5	2.46814	2.35508	3.51478	3.22289					50.5	0.872697	1.61796	0.718556	0.436121
	51	2.46848	2.35542	3.62089	3.22896					51	0.706594	1.53954	0.78609	0.355388
	51.5	2.65404	2.33203	3.82394	3.17618					51.5	0.160323	1.39021	1.05615	0.401977
	52	2.76452	2.31456	3.98818	3.12201					52	-0.216859	1.33477	1.16474	0.50226
	52.5	2.92574	2.28519	4.29443	3.02253					52.5	-0.489748	1.38176	1.18899	0.54792
	53	3.328	2.28243	4.95267	2.92707					53	-0.769944	1.42104	1.65021	0.846248
	53.5	3.71854	2.33465	5.6761	2.90307					53.5	-0.73834	1.30373	1.66522	0.851519
	54	4.00878	2.43623	6.30182	2.97843					54	-0.508628	1.32348	1.62979	0.570759
	54.5	4.3074	2.5815	6.81298	3.15659					54.5	-0.185542	1.60723	1.58075	0.591403
	55	4.47869	2.64776	7.08181	3.23702					55	0.118666	1.71623	1.59421	0.516107
	55.5	4.62634	2.65041	7.29853	3.23061					55.5	0.097711	1.63222	1.73747	0.352259
	56	4.8509	2.64996	7.64016	3.20456					56	-0.0894713	1.59345	1.7734	0.329072
	56.5	5.01597	2.57476	7.98553	3.03473					56.5	-0.0777682	1.60104	1.77812	0.479659
	57	5.21749	2.45656	8.30622	2.76812					57	0.00458672	1.60925	1.83909	0.46644
	57.5	5.43836	2.34346	8.7046	2.45053					57.5	-0.0632435	1.62842	1.63552	0.617833
	58	5.55265	2.20207	9.05371	2.09247					58	-0.131211	1.69335	1.9458	0.73348
	58.5	5.55265	2.20207	9.14893	1.96576					58.5	-0.203825	1.79273	1.84922	0.748225
	59	5.52369	2.09569	8.9743	2.09372					59	-0.422229	1.90019	1.7899	0.953618
	59.5	5.52369	2.09569	8.99032	2.05431					59.5	-0.566509	2.0483	1.80111	1.01148
	60	5.98203	2.11375	9.42195	1.86868					60	-0.637558	2.18813	1.73221	1.05277
	60.5	6.26735	2.11634	9.95147	1.78082					60.5	-0.808204	2.19682	2.1984	1.37012
	61	6.46962	2.1511	10.6033	1.93165					61	-0.825469	2.14453	2.43919	1.17064
	61.5	6.91142	2.17663	11.4234	2.15281					61.5	-0.689246	2.1514	2.85592	1.16209
	62	7.49692	2.13223	12.0546	2.21134					62	-0.602488	2.24353	3.19359	1.10826
	62.5	7.93329	2.15991	12.1835	2.14363					62.5	-0.459243	2.32092	2.87398	1.22162
	63	7.93329	2.15991	12.0174	2.18723					63	-0.0333436	2.39071	3.25998	1.21524
	63.5	7.96499	2.19161	12.21	2.33813					63.5	0.575145	2.56915	2.68389	1.72281
	64	8.16583	2.25228	12.873	2.50083					64	0.919731	2.77697	2.88993	1.80202
	64.5	8.16583	2.25228	13.0895	2.67408					64.5	1.02022	2.87152	3.05781	1.91798
	65	8.12384	2.29142	12.5578	2.7279					65	1.27238	2.8765	3.44108	1.71667
	65.5	8.07577	2.24336	12.197	2.58831					65.5	1.67679	2.8031	3.20649	1.59499
	66	8.06562	2.16267	12.1682	2.38092					66	1.91589	2.7023	3.19957	1.59269
	66.5	7.97645	2.0735	12.176	2.36208					66.5	2.07075	2.74567	3.47235	1.7422
	67	7.97645	2.0735	12.5499	2.7279					67	2.459	2.96393	3.8625	1.8452
	67.5	8.03745	2.0588	12.7888	3.05655					67.5	3.10666	3.22231	4.0844	1.9037
	68	8.11498	2.05045	12.2452	2.73058					68	3.72084	3.44198	4.72663	2.09926
	68.5	8.20765	2.06779	11.4903	2.2234					68.5	3.97725	3.53113	4.88874	2.03625
	69	8.3115	2.1226	11.2315	2.1658					69	4.10903	3.53481	4.41579	2.20321
	69.5	8.39836	2.11125	11.2099	2.16456					69.5	4.35541	3.52909	5.19087	2.25222
	70	8.51693	2.05555	11.2279	2.0756					70	4.59075	3.49447	5.46365	2.58716
	70.5	8.62983	2.11331	11.467	2.1447					70.5	4.66814	3.49188	5.96234	2.71659
	71	8.77705	2.22501	11.7028	2.24827					71	4.78978	3.33062	6.72097	2.54557
	71.5	8.93535	2.33524	11.7323	2.27681					71.5	5.26102	2.9627	7.30892	2.5326
	72	8.94169	2.3198	11.6378	2.28603					72	5.78666	2.68877	7.62879	2.49246
	72.5	8.99572	2.32377	11.7443	2.25018					72.5	6.146	2.48776	7.82885	2.48585
	73	9.3437	2.37579	12.2861	2.20544					73	6.43124	2.31359	8.05483	2.59295
	73.5	9.44548	2.47756	12.7174	2.29926					73.5	6.69199	2.21513	7.9128	3.06719
	74	9.44548	2.53179	12.6451	2.34956					74	7.06254	2.12557	8.05946	3.12374
	74.5	9.37546	2.64199	12.5583	2.40415					74.5	7.69501	1.93548	8.26071	3.21884
	75	9.37546	2.64199	12.7655	2.56406					75	8.52301	1.7221	9.00113	3.39657
	75.5	9.61269	2.76548	13.5349	3.00869					75.5	9.32154	1.83937	9.32101	3.38824
	76	10.0274	2.8118	14.4679	3.54815					76	9.85837	1.7609	9.7452	3.39934
	76.5	10.5135	2.85806	14.683	3.69117					76.5	10.2702	1.66378	10.311	3.51844
	77	10.862	2.84659	14.5539	3.68026					77	10.8585	1.86206	10.525	3.58601
	77.5	11.0489	2.78799	14.6141	3.65379					77.5	11.328	2.0927	10.596	3.48874
	78	11.1082	2.75857	14.7025	3.61474					78	11.4955	2.19337	10.8314	3.44498
	78.5	11.1542	2.6728	14.7647	3.50849					78.5	11.6246	2.22582	11.5691	3.658
	79	11.3457	2.53799	14.9363	3.30777					79	11.8505	2.2485	11.7715	3.67942
	79.5	11.6145	2.473	15.0708	3.05935					79.5	12.1223	2.2858	11.9198	3.62368
	80	11.8431	2.51854	15.013	2.84247					80	12.2295	2.33993	12.3856	3.67432
	80.5	11.8431	2.51854	14.9238	2.77685					80.5	12.1531	2.34157	12.801	4.02587
	81	11.6928	2.63564	14.7401	2.79756					81	12.184	2.28359	13.2155	4.00359
	81.5	11.4564	2.6252	14.4804	2.75953					81.5	12.2785	2.25376	13.112	3.86959
	82	11.2963	2.57656	14.198	2.70074					82	12.2793	2.38089	13.8357	3.87258
	82.5	11.0543	2.53546	13.6856	2.68224					82.5	12.3738	2.54011	14.2323	3.883
	83	10.7502	2.47395	13.1738	2.60913					83	12.529	2.55278	14.6305	3.92238
	83.5	10.4501	2.39783	13.001	2.54515					83.5	12.6035	2.52948	14.6249	3.72791
	84	10.4501	2.39783	13.0752	2.59905					84	12.8349	2.43534	14.7594	3.83759
	84.5	10.6079	2.45014	13.29	2.69683					84.5	13.2133	2.22051	14.2723	3.84053
	85	10.9711	2.51774	13.4581	2.65562					85	13.2837	2.00263	14.8075	3.91217
	85.5	11.1811	2.53932	13.4416	2.55537					85.5	13.0596	1.83293	15.0945	3.78316
	86	11.2903	2.57233	13.4921	2.67057					86	13.0022	1.78563	15.3079	3.75277
	86.5	11.4159	2.60415	13.7922	2.91212					86.5	13.1094	1.86029	15.4288	3.56215
	87	11.5542	2.63518	14.0986	3.10631					87	13.2449	1.93984	15.5769	3.31288
	87.5	11.7373	2.64261	14.2796	3.1293					87.5	13.4097	1.97683	16.6398	3.31084
	88	11.9647	2.62207	14.5432	3.04584					88	13.4699	2.03886	16.7249	3.38279
	88.5	12.2247	2.64016	14.9202	3.00664					88.5	13.5763	2.17175	17.6575	3.49372
	89	12.5845	2.65131	15.3292	2.97733					89	13.7278	2.27303	17.9414	3.56962
	89.5	12.7437	2.46398	15.753	2.98119					89.5	13.7735	2.29481	18.3892	3.57255
	90	12.7437	2.46398	15.7093	3.04605					90	13.7891	2.31943	18.4987	3.6245
	90.5	12.4499	2.36355	14.9279	2.84331					90.5	13.7123	2.38964	18.3135	3.45579
	91	12.4499	2.36355	14.2466	2.53024					91	13.5545	2.44733	18.0523	3.45523
	91.5	12.4845	2.15992	14.0021	2.35863					91.5	13.5626	2.40825	18.2506	3.56552
	92	12.4845	2.15992	13.5033	2.09157					92	13.7955	2.32496	18.3765	3.6916
	92.5	12.0854	1.90456	12.709	1.84663					92.5	13.9717	2.32786	17.94	3.47343
	93	12.0854	1.90456	12.3743	1.85597					93	13.9333	2.25913	19.1251	3.87133
	93.5	12.1969	1.91924	12.524	1.89677					93.5	13.9602	2.08814	18.9866	3.87337
	94	12.3537	1.96241	12.7114	2.02849					94	14.2534	1.98006	19.0346	3.82944
	94.5	12.5328	2.05005	12.9262	2.25653					94.5	14.3181	1.8688	17.884	3.48714
	95	12.6938	2.04032	13.0495	2.26844					95	13.9478	1.704	18.4899	3.40533
	95.5	12.722	1.90563	12.9444	2.11653					95.5	13.8353	1.57459	18.6504	3.42013
	96	12.722	1.82306	12.769	2.04671					96	14.0987	1.61674	18.9755	3.4649
	96.5	12.6674	1.74538	12.8626	2.09197					96.5	14.2361	1.77799	19.0555	3.31938
	97	12.6674	1.73492	13.2651	2.33861					97	14.0027	1.78689	18.9106	3.22978
	97.5	12.7599	1.71533	13.6609	2.55059					97.5	13.516	1.66847	18.8239	3.18617
	98	12.957	1.69965	13.881	2.55887					98	13.3997	1.60593	18.7093	3.22032
	98.5	13.1413	1.65284	14.1439	2.60146					98.5	13.7142	1.64464	18.6599	3.29127
	99	13.4609	1.61501	14.707	2.73784					99	13.8104	1.65957	19.0133	3.31597
	99.5	13.968	1.69648	15.6453	3.12308					99.5	13.6643	1.58354	19.7363	3.25184
	100	14.401	1.93979	16.5003	3.77626					100	13.5059	1.5103	19.7582	3.20643
	100.5	14.6011	2.13005	16.848	4.17778					100.5	13.4825	1.49609	19.5681	3.12379
	101	14.7769	2.17369	16.87	4.03639					101	13.721	1.52383	19.3492	2.9975
	101.5	14.8793	2.18329	16.5194	3.69077					101.5	13.9385	1.50261	19.0624	2.85101
	102	14.9153	2.18575	16.1816	3.51961					102	13.9522	1.42292	19.0595	2.80803
	102.5	15.0101	2.2015	16.095	3.53917					102.5	13.9474	1.44926	18.9631	2.79788
	103	15.1802	2.23841	15.9339	3.53208					103	13.9698	1.5684	19.0054	2.76019
	103.5	15.4166	2.26905	15.6854	3.41099					103.5	13.8676	1.61645	19.0079	2.85014
	104	15.5293	2.3311	15.4481	3.31008					104	13.988	1.6486	19.3767	2.89634
	104.5	15.5314	2.33322	15.3384	3.34753					104.5	14.3908	1.7929	19.6884	2.81204
	105	15.5314	2.43548	15.3615	3.48504					105	14.4278	1.86926	19.5937	2.68164
	105.5	15.4041	2.44342	15.3191	3.53382					105.5	14.2159	1.85131	19.5574	2.65556
	106	15.1704	2.20972	15.0796	3.24684					106	14.1974	1.90681	19.8523	2.6693
	106.5	15.1056	2.00398	14.7329	2.82301					106.5	14.2906	2.0304	19.7955	2.62123
	107	15.1056	1.90341	14.3263	2.61533					107	14.3714	2.1391	19.8479	2.67962
	107.5	15.4286	2.03943	14.2397	2.67537					107.5	14.4808	2.21329	20.2481	2.58707
	108	15.787	2.04503	14.6953	2.72807					108	14.6984	2.19794	21.0767	2.80335
	108.5	15.787	2.04417	14.9202	2.60334					108.5	14.857	2.06708	21.0059	2.76179
	109	15.764	1.9667	14.6566	2.55915					109	14.7095	2.0322	20.3876	2.7177
	109.5	15.764	1.9667	14.3926	2.49796					109.5	14.3929	2.01821	20.2472	2.70847
	110	15.764	1.9667	14.1739	2.4069					110	14.253	1.86077	20.4681	2.22862
	110.5	15.698	1.99941	13.9525	2.37062					110.5	14.2477	1.8798	20.4433	2.12191
	111	15.3963	1.98034	13.7199	2.37494					111	14.1978	2.04037	20.6993	2.25315
	111.5	15.3717	2.1163	13.6884	2.51503					111.5	14.2271	2.1103	20.5887	2.22069
	112	15.3717	2.1163	14.0551	2.80164					112	14.4927	2.11795	20.8016	2.22724
	112.5	15.521	2.14279	14.2628	2.86643					112.5	14.9984	2.17204	20.9646	2.22592
	113	15.6792	2.05651	14.367	2.69777					113	15.4744	2.30173	20.7216	2.27216
	113.5	16.1546	2.02796	14.9633	2.70726					113.5	15.5582	2.32918	20.9826	2.29831
	114	16.7008	2.10935	15.5538	2.85749					114	15.501	2.2672	21.0105	2.261
	114.5	16.8489	2.25742	15.7332	3.03727					114.5	15.6265	2.30156	22.4086	2.93481
	115	16.8489	2.33562	15.4702	3.1539					115	15.863	2.32666	21.9059	2.60544
	115.5	16.6646	2.32691	15.0917	3.10571					115.5	16.2447	2.35313	21.739	2.6532
	116	16.5023	2.26451	14.9241	2.99932					116	16.498	2.52037	21.8831	2.66049
	116.5	16.3362	2.17595	14.4321	2.78531					116.5	16.4817	2.49906	21.8571	2.60897
	117	16.1217	1.98539	13.9413	2.44874					117	16.5572	2.2787	21.8898	2.42721
	117.5	15.9989	1.88321	14.2666	2.27895					117.5	16.6241	2.17792	21.7849	2.4369
	118	15.9542	1.8179	14.4906	2.27511					118	16.3629	2.33389	21.6221	2.54828
	118.5	15.9539	1.85319	14.312	2.10333					118.5	16.0245	2.6872	21.5269	2.54423
	119	15.9539	1.8653	14.496	2.30821					119	15.8298	2.92619	22.1777	2.57314
	119.5	15.6315	2.01725	14.4368	2.74758					119.5	15.7457	2.9061	22.2421	2.5114
	120	15.5982	2.16539	14.2733	2.92106					120	15.7767	2.80402	22.0373	2.43207
	120.5	15.5982	2.16539	14.4495	3.00715					120.5	15.7879	2.80693	22.113	2.47747
	121	15.9664	2.23311	14.6724	3.03852					121	15.7637	2.85535	21.4823	2.24493
	121.5	16.3108	2.18036	15.0193	2.94032					121.5	15.7543	2.78682	21.4137	2.26519
	122	16.3504	2.14054	15.2352	2.8467					122	15.9686	2.56343	21.5419	2.34842
	122.5	16.3832	2.09798	14.9554	2.78052					122.5	16.4731	2.31877	21.4933	2.28242
	123	16.3832	2.09798	14.9018	2.67133					123	16.7223	2.2504	22.3458	2.5466
	123.5	16.694	2.044	15.3376	2.5874					123.5	16.5141	2.28434	22.5357	2.71338
	124	16.694	2.044	15.315	2.60998					124	16.0556	2.23231	22.3264	2.41565
	124.5	16.2944	2.08632	14.8529	2.64561					124.5	15.5186	2.08622	21.1745	1.61633
	125	16.0636	2.07796	14.6025	2.66102					125	15.0673	1.97159	21.1462	1.63556
	125.5	16.0636	2.07796	14.6399	2.61396					125.5	14.8368	1.88234	21.0569	1.62966
	126	16.107	1.97588	14.8738	2.57087					126	14.8278	1.84509	20.6238	1.47937
	126.5	16.2246	1.9386	15.1774	2.60328					126.5	14.8838	1.89715	20.6537	1.38253
	127	16.4401	1.91115	15.6247	2.66545					127	15.0444	1.98292	20.7343	1.47859
	127.5	16.7131	1.91162	16.1447	2.75231					127.5	15.3191	2.0339	21.3546	1.8346
	128	16.8111	1.92602	16.3414	2.79184					128	15.5129	2.05195	21.2383	1.84164
	128.5	16.8298	1.94478	16.6183	2.93463					128.5	15.7164	2.12742	21.7244	2.0262
	129	16.8769	1.98366	16.9735	3.22762					129	16.0071	2.37503	22.2546	2.08622
	129.5	16.8769	1.99278	17.0427	3.32911					129.5	16.1611	2.70255	21.8991	1.99888
	130	16.7894	2.01073	16.91	3.3425					130	16.1933	2.85615	22.2	2.07115
	130.5	16.3778	2.00109	16.4624	3.40297					130.5	16.2649	2.87545	21.8644	2.15138
	131	16.2207	2.05507	16.0742	3.35375					131	16.3353	2.8901	22.1575	2.19934
	131.5	16.1926	2.05206	15.936	3.263					131.5	16.2675	2.85574	21.9803	2.18579
	132	16.1881	2.2041	15.8057	3.32109					132	16.0325	2.78053	21.9985	2.26937
	132.5	16.1881	2.2041	15.761	3.35466					132.5	15.7666	2.67358	22.717	2.59162
	133	16.4347	2.36989	15.8708	3.37458					133	15.6432	2.50783	23.0843	2.56335
	133.5	16.7749	2.55832	16.0673	3.4976					133.5	15.5166	2.38615	22.7628	2.53313
	134	16.8622	2.5957	15.9884	3.46512					134	15.2661	2.41428	22.7581	2.59226
	134.5	16.8753	2.56814	15.6743	3.30785					134.5	15.1713	2.5378	22.1297	2.35322
	135	16.9262	2.41699	15.6846	3.13848					135	15.2717	2.66067	22.1496	2.31538
	135.5	16.9262	2.22792	15.9561	2.97677					135.5	15.3663	2.68465	22.1855	2.3215
	136	16.8788	2.1241	15.9317	2.74198					136	15.3225	2.63976	22.5124	2.28713
	136.5	16.7972	2.04256	15.4824	2.49465					136.5	15.3871	2.62735	22.7198	2.26148
	137	16.5992	2.10566	15.0913	2.47805					137	15.7975	2.59857	22.6536	2.22329
	137.5	16.3991	2.19383	15.0504	2.71772					137.5	16.0522	2.56034	22.6597	2.40158
	138	16.2027	2.28736	14.9833	2.97006					138	15.8275	2.50559	22.6128	2.33753
	138.5	15.8731	2.35004	14.6357	3.06151					138.5	15.4824	2.34871	22.5578	2.4609
	139	15.8731	2.35004	14.5906	3.0533					139	15.3524	2.21868	22.3142	2.10814
	139.5	15.9483	2.22674	15.0594	3.00066					139.5	15.463	2.18222	21.4504	1.73313
	140	16.2797	2.24097	15.678	3.10517					140	15.7815	2.19817	21.4411	1.77341
	140.5	16.3384	2.19526	16.1333	3.28252					140.5	16.0188	2.26062	21.3895	1.87867
	141	16.3417	2.15951	16.1445	3.27727					141	15.8579	2.26903	21.3565	1.87949
	141.5	16.3417	2.11161	16.196	3.20722					141.5	15.5995	2.23371	20.9502	1.73395
	142	16.5352	2.08801	16.5851	3.21666					142	15.5	2.1899	20.9093	1.7605
	142.5	16.5352	2.08801	16.7681	3.31563					142.5	15.4085	2.10474	21.0661	1.85783
	143	16.5305	2.13755	16.7627	3.38425					143	15.2218	2.06694	21.0947	1.85935
	143.5	16.5305	2.13755	16.9297	3.31455					143.5	14.992	2.105	21.0574	1.88931
	144	16.7085	2.12012	17.1076	3.20908					144	14.76	2.21406	21.0652	1.82266
	144.5	16.9005	2.09419	17.2042	3.11319					144.5	14.5501	2.38447	21.3995	1.7677
	145	17.1297	2.11275	17.4255	3.04632					145	14.442	2.48497	21.6087	1.69494
	145.5	17.1297	2.11275	17.5577	3.24704					145.5	14.3346	2.4592	21.9706	1.85904
	146	17.0104	2.42598	17.347	3.59059					146	14.1001	2.35545	21.8048	1.87869
	146.5	16.7359	2.46937	16.9938	3.65511					146.5	13.9321	2.21678	22.0779	2.02587
	147	16.3178	2.29295	16.4619	3.4338					147	13.9833	2.07095	22.0323	1.9376
	147.5	16.2974	2.27252	16.1457	3.27024					147.5	14.1898	2.05547	22.2411	2.01491
	148	16.2974	2.24874	16.4566	3.3747					148	14.4713	2.24591	22.1562	2.00166
	148.5	16.3306	2.2819	16.6148	3.57745					148.5	14.6026	2.38626	21.8759	2.04237
	149	16.3306	2.39424	16.3751	3.57016					149	14.6538	2.443	21.6409	2.04744
	149.5	16.3306	2.39424	16.2782	3.47573					149.5	14.8303	2.51704	21.5508	1.92307
	150	16.4152	2.37379	16.1238	3.31437					150	14.9746	2.51604	21.373	1.86048
	150.5	16.5134	2.36164	15.7707	3.1109					150.5	15.0784	2.46452	21.698	2.14507
	151	16.5407	2.38004	15.576	3.03483					151	15.1941	2.42996	21.7928	1.86943
	151.5	16.5407	2.38004	15.2357	3.00489					151.5	15.2639	2.39394	21.5029	2.0919
	152	16.4086	2.40948	14.6096	2.97414					152	15.4009	2.37412	21.796	2.00248
	152.5	16.2868	2.41338	14.2341	2.97468					152.5	15.7367	2.38064	21.7028	2.15215
	153	16.1782	2.38107	14.1532	2.95133					153	15.6576	2.05903	21.8318	2.0847
	153.5	16.1137	2.35399	14.3799	2.9384					153.5	15.0276	1.56505	21.3461	1.92228
	154	15.9959	2.32502	14.5056	2.92811					154	14.8257	1.43981	21.4887	2.04659
	154.5	15.9959	2.43285	14.1949	2.92602					154.5	15.0567	1.55604	21.6017	2.07824
	155	16.0259	2.46282	14.133	3.15517					155	15.237	1.82059	21.5492	2.00378
	155.5	16.3758	2.45492	14.412	3.20272					155.5	15.3038	2.01887	21.4596	1.90908
	156	16.642	2.29239	14.724	3.01321					156	15.344	2.05182	21.1974	2.02402
	156.5	16.7069	2.23959	14.9319	2.95276					156.5	15.4346	2.06877	21.2516	2.24541
	157	16.7779	2.27189	15.5245	2.98602					157	15.2704	2.05255	21.4964	2.23927
	157.5	16.9938	2.33934	16.5566	3.202					157.5	14.7736	1.97609	21.3268	2.05871
	158	17.2506	2.35853	17.0877	3.30329					158	14.3823	1.6479	21.1052	1.96969
	158.5	17.4086	2.29194	17.1333	3.16171					158.5	14.2698	1.22156	21.1196	1.94565
	159	17.4197	2.3031	17.1536	3.17327					159	14.2879	1.03833	21.0782	1.93509
	159.5	17.5225	2.40591	17.3661	3.3111					159.5	14.3437	0.987888	20.6863	2.10489
	160	17.7494	2.41904	17.7343	3.31976					160	14.395	0.964901	21.0215	2.27115
	160.5	17.7494	2.41904	17.9556	3.30582					160.5	14.4188	1.00897	20.981	2.24438
	161	17.5882	2.35903	17.6273	3.24103					161	14.4045	1.15957	20.8367	2.28479
	161.5	17.2242	2.2696	16.9265	3.02692					161.5	14.3842	1.27305	20.8143	2.20578
	162	16.924	2.12682	16.2468	2.68103					162	14.2566	1.33209	21.0279	2.166
	162.5	16.5814	1.99806	15.4729	2.33661					162.5	14.0924	1.45797	20.8319	2.07024
	163	16.1957	2.0141	14.7663	2.26049					163	14.2068	1.50047	21.2566	2.28835
	163.5	15.8633	2.11889	14.3916	2.41727					163.5	14.3446	1.49558	20.996	2.3678
	164	15.8633	2.11889	14.4604	2.60237					164	14.2462	1.4635	20.7005	2.45374
	164.5	15.9353	2.09768	14.9289	2.6393					164.5	14.2174	1.38803	20.5602	2.22247
	165	16.4551	2.17763	15.6087	2.8072					165	14.36	1.35089	20.5908	2.19197
	165.5	16.9228	2.48435	16.4254	3.36041					165.5	14.4734	1.3274	20.8583	2.37375
	166	16.9228	2.48435	16.9465	3.69776					166	14.3878	1.34774	20.7059	2.16682
	166.5	16.7148	2.38871	16.7921	3.63265					166.5	14.2671	1.35681	21.1278	2.20671
	167	16.5043	2.35979	16.5199	3.5661					167	14.2603	1.34519	21.1071	2.19446
	167.5	16.4426	2.43793	16.6056	3.654					167.5	14.2773	1.34148	20.9626	2.2475
	168	16.425	2.51513	16.8281	3.82541					168	14.5823	1.51437	20.9997	1.97598
	168.5	16.3917	2.5781	16.8324	3.91817					168.5	15.1444	1.93769	20.5965	2.02143
	169	16.3745	2.57122	16.7172	3.89913					169	15.3446	2.19477	20.4965	1.98094
	169.5	16.3745	2.57122	16.6168	3.86043					169.5	15.212	2.22669	20.8296	2.17101
	170	16.5738	2.6017	16.4121	3.69711					170	15.0071	2.26728	20.8798	2.11716
