# Supplementary material for: Glycolysis-derived alanine from glia fuels neuronal mitochondria for memory in Drosophila
Source: Nat Metab. 2023 Nov 6;5(11):2002–19. doi: 10.1038/s42255-023-00910-y (PMC10663161; doi:10.1038/s42255-023-00910-y)
Supplement: Supplementary file 17 — Statistical Source Data for Extended Data Fig. 5. [file 42255_2023_910_MOESM17_ESM.xlsx]

## Sheet: Ext. Data Fig. 5a
	1x							1x
				Cold shock @ 2h							Cold shock @ 2h
	tub-GAL80ts; 54H02-GAL4/+	+/UAS-hrm RNAi GD1807	tub-GAL80ts; 54H02-GAL4> UAS-hrm RNAi GD1807	tub-GAL80ts; 54H02-GAL4/+	+/UAS-hrm RNAi GD1807	tub-GAL80ts; 54H02-GAL4> UAS-hrm RNAi GD1807		tub-GAL80ts; 54H02-GAL4/+	+/UAS-hrm RNAi GD1807	tub-GAL80ts; 54H02-GAL4> UAS-hrm RNAi GD1807	tub-GAL80ts; 54H02-GAL4/+	+/UAS-hrm RNAi GD1807	tub-GAL80ts; 54H02-GAL4> UAS-hrm RNAi GD1807
	34	41	26	25	31	18		24	27	43	23	12	23
	38	23	17	9	25	3		34	46	49	29	17	12
	32	36	32	17	28	19		18	17	23	7	9	23
	18	43	32	20	15	0		30	24	53	15	6	24
	42	47	26	33	37	17		35	46	45	15	9	-6
	26	29	39	4	9	29		35	46	44	26	10	8
	19	42	15	25	19	8		23	46	30	21	12	13
	36	50	37	3	14	22		36	30	46	5	12	20
	38	31	43	29	26	22		43	48	44	7	8	13
								45	48	56	27	17	24

## Sheet: Ext. Data Fig. 5b
	1x
				Cold shock @ 2h
	tub-GAL80ts; 54H02-GAL4/+	+/UAS-Mct1 RNAi KK108618	tub-GAL80ts; 54H02-GAL4>UAS-Mct1 RNAi KK108618	tub-GAL80ts; 54H02-GAL4/+	+/UAS-Mct1 RNAi KK108618	tub-GAL80ts; 54H02-GAL4>UAS-Mct1 RNAi KK108618
	34	58	37	35	15	13
	43	68	48	7	22	32
	34	53	30	21	18	7
	50	56	68	6	19	30
	23	64	43	23	14	14
	38	35	40	17	2	11
	46	46	52	9	18	4
	51	37	21	14	-11	-5
	69	25	44	-1	10	-2
	53	48	71	16	24	0
	46	59	22	-3	20	16
	46	36	61	9	36

## Sheet: Ext. Data Fig. 5c
	1x
				Cold shock @ 2h
	tub-GAL80ts; 54H02-GAL4/+	+/UAS-Chk RNAi GD1829	tub-GAL80ts; 54H02-GAL4>UAS-Chk RNAi GD1829	tub-GAL80ts; 54H02-GAL4/+	+/UAS-Chk RNAi GD1829	tub-GAL80ts; 54H02-GAL4>UAS-Chk RNAi GD1829
	45	58	53	14	-1	26
	40	41	43	6	37	39
	56	51	42	4	11	23
	25	39	48	19	16	14
	45	36	59	21	12	14
	56	55	46	-24	22	28
	50	65	58	11	11	4
	38	62	38	31	0	-6
	62	25	36	19	32	3
	29	26	31	25	13	-10
	36	45	52	23	7	10
	27	40	38	27	11	18

## Sheet: Ext. Data Fig. 5d
	1x							1x
				Cold shock @ 2h							Cold shock @ 2h
	tub-GAL80ts; VT30559-GAL4/+	+/UAS-hrm RNAi HMC03642	tub-GAL80ts; VT30559-GAL4>UAS-hrm RNAi HMC03642	tub-GAL80ts; VT30559-GAL4/+	+/UAS-hrm RNAi HMC03642	tub-GAL80ts; VT30559-GAL4>UAS-hrm RNAi HMC03642		tub-GAL80ts; VT30559-GAL4/+	+/UAS-hrm RNAi HMC03642	tub-GAL80ts; VT30559-GAL4>UAS-hrm RNAi HMC03642	tub-GAL80ts; VT30559-GAL4/+	+/UAS-hrm RNAi HMC03642	tub-GAL80ts; VT30559-GAL4>UAS-hrm RNAi HMC03642
	41	35	47	19	34	14		44	30	53	14	28	35
	31	49	47	28	22	30		44	33	36	13	35	0
	31	42	57	26	22	16		47	39	44	3	-1	12
	22	40	54	21	25	-2		39	36	29	2	17	35
	39	45	29	16	20	18		35	24	46	26	9	7
	45	52	48	2	15	22		53	31	49	9	16	23
	52	48	31	24	14	16		35	34	37	27	18	-7
	39	25	47	22	20	19		32	40	24	10	16	23

## Sheet: Ext. Data Fig. 5e
	1x
				Cold shock @ 2h
	tub-GAL80ts; VT30559-GAL4/+	+/UAS-Mct1 RNAi KK108618	tub-GAL80ts; VT30559-GAL4>UAS-Mct1 RNAi KK108618	tub-GAL80ts; VT30559-GAL4/+	+/UAS-Mct1 RNAi KK108618	tub-GAL80ts; VT30559-GAL4>UAS-Mct1 RNAi KK108618
	48	34	23	7	7	32
	44	25	49	14	27	20
	48	61	44	36	21	21
	22	36	42	31	15	14
	39	65	48	29	13	26
	61	42	44	21	16	41
	57	47	54	18	29	25
	41	26	21	16	28	22

## Sheet: Ext. Data Fig. 5f
	1x							1x
				Cold shock @ 2h							Cold shock @ 2h
	tub-GAL80ts; VT30559-GAL4/+	+/UAS-Sln RNAi KK104306	tub-GAL80ts; VT30559-GAL4>UAS-Sln RNAi KK104306	tub-GAL80ts; VT30559-GAL4/+	+/UAS-Sln RNAi KK104306	tub-GAL80ts; VT30559-GAL4>UAS-Sln RNAi KK104306		tub-GAL80ts; VT30559-GAL4/+	+/UAS-Sln RNAi KK104306	tub-GAL80ts; VT30559-GAL4>UAS-Sln RNAi KK104306	tub-GAL80ts; VT30559-GAL4/+	+/UAS-Sln RNAi KK104306	tub-GAL80ts; VT30559-GAL4>UAS-Sln RNAi KK104306
	35	16	40	30	2	18		34	33	54	16	14	21
	37	30	32	5	28	8		34	66	52	15	17	30
	53	55	3	28	15	14		19	31	49	13	22	8
	42	42	52	18	18	22		34	45	52	2	-4	25
	48	16	54	4	8	6		46	37	42	27	10	0
	12	41	31	12	22	6		24	55	24	25	18	7
	20	40	41	12	18	-7		32	47	32	-10	13	32
	17	55	40	50	26	47		32	54	32	24	14	2
	47	32	56	12	38	24		44	52	44	9	33	9
	31	36	48	26	18	7		69	41	69	10	0	13
	61	44	88	45	16	48		19	58	19	12	4	3
	36	31	47	11	19	40		28	41	28	12	-1	12
	34	36	49	25	15	9
	40	53	43	8	35	11
