# Supplementary material for: Glycolysis-derived alanine from glia fuels neuronal mitochondria for memory in Drosophila
Source: Nat Metab. 2023 Nov 6;5(11):2002–19. doi: 10.1038/s42255-023-00910-y (PMC10663161; doi:10.1038/s42255-023-00910-y)
Supplement: Supplementary file 18 — Statistical Source Data for Extended Data Fig. 6. [file 42255_2023_910_MOESM18_ESM.xlsx]

## Sheet: Ext. Data Fig. 6a
	1x							5x spaced
	Female			Male				Female			Male
	tub-GAL80ts; 54H02-GAL4/+	+/UAS-PFK RNAi KK101887	tub-GAL80ts; 54H02-GAL4>UAS-PFK RNAi KK101887	tub-GAL80ts; 54H02-GAL4/+	+/UAS-PFK RNAi KK101887	tub-GAL80ts; 54H02-GAL4>UAS-PFK RNAi KK101887		tub-GAL80ts; 54H02-GAL4/+	+/UAS-PFK RNAi KK101887	tub-GAL80ts; 54H02-GAL4>UAS-PFK RNAi KK101887	tub-GAL80ts; 54H02-GAL4/+	+/UAS-PFK RNAi KK101887	tub-GAL80ts; 54H02-GAL4>UAS-PFK RNAi KK101887
	22	33	42	25	54	38		39	31	-5	6	21	15
	32	36	44	14	23	-8		21	52	16	24	0	-24
	65	22	-5	34	28	20		24	43	12	28	30	-3
	44	47	44	17	8	69		39	26	32	18	20	14
	50	52	1	-44	44	28		-7	7	-19	25	15	0
	25	46	21	36	39	40		31	23	12	-12	-6	-5
	19	16	21	12	29	-7		20	23	14	17	24	-21
	47	54	31	14	31	-17		6	13	35	11	27	26
	26	28	11	50	28	11		34	16	5	7	14	5
	35	32	21	74	32	7		38	30	12	26	13	-12
	42	53	33	0	22	-33		28	32	21	-7	28	17
	58	40	-2	30	28	18		30	32	18	25	25	20
	8	41	24	32	-25	25		39	37	16	16	25	26
	39	38	12	36	56	24		35	24	24	19	18	4
	65	52	-3	25	38	5
	12	29		14	10	-8
				34	54	-7
					23	-17
					28

## Sheet: Ext. Data Fig. 6b
	1x, no induction				5x spaced, no induction
	tub-GAL80ts; 54H02-GAL4/+	+/UAS-PFK RNAi KK101887	tub-GAL80ts; 54H02-GAL4>UAS-PFK RNAi KK101887		tub-GAL80ts; 54H02-GAL4/+	+/UAS-PFK RNAi KK101887	tub-GAL80ts; 54H02-GAL4>UAS-PFK RNAi KK101887
	80	48	78		33	17	28
	57	8	20		32	41	42
	63	72	66		27	21	29
	38	50	78		36	42	28
	75	33	69		37	38	30
	71	50	49		38	42	35
	45	40	36		39	32	41
	79	77	60		26	44	38
	10	28	-1		43	42	42
	19	36	10		48	41	26
	42	52	36
	29	50	56

## Sheet: Ext. Data Fig. 6c
	1x							1x				5x spaced				5x massed				1x, no induction							1x, no induction				5x spaced, no induction
				Cold shock @ 2h																			Cold shock @ 2h
	tub-GAL80ts; 54H02-GAL4/+	+/UAS-PFK RNAi HMS01324	tub-GAL80ts; 54H02-GAL4>UAS-PFK RNAi HMS01324	tub-GAL80ts; 54H02-GAL4/+	+/UAS-PFK RNAi HMS01324	tub-GAL80ts; 54H02-GAL4>UAS-PFK RNAi HMS01324		tub-GAL80ts; 54H02-GAL4/+	+/UAS-PFK RNAi HMS01324	tub-GAL80ts; 54H02-GAL4>UAS-PFK RNAi HMS01324		tub-GAL80ts; 54H02-GAL4/+	+/UAS-PFK RNAi HMS01324	tub-GAL80ts; 54H02-GAL4>UAS-PFK RNAi HMS01324		tub-GAL80ts; 54H02-GAL4/+	+/UAS-PFK RNAi HMS01324	tub-GAL80ts; 54H02-GAL4>UAS-PFK RNAi HMS01324		tub-GAL80ts; 54H02-GAL4/+	+/UAS-PFK RNAi HMS01324	tub-GAL80ts; 54H02-GAL4>UAS-PFK RNAi HMS01324	tub-GAL80ts; 54H02-GAL4/+	+/UAS-PFK RNAi HMS01324	tub-GAL80ts; 54H02-GAL4>UAS-PFK RNAi HMS01324		tub-GAL80ts; 54H02-GAL4/+	+/UAS-PFK RNAi HMS01324	tub-GAL80ts; 54H02-GAL4>UAS-PFK RNAi HMS01324		tub-GAL80ts; 54H02-GAL4/+	+/UAS-PFK RNAi HMS01324	tub-GAL80ts; 54H02-GAL4>UAS-PFK RNAi HMS01324
	43.9394	55.7734	14.0476	-32.5	3.48162	1.78571		56.4394	52.2918	12.2619		20.1058	28.6091	35.5392		26	23	32		51	43	35	26	26	30		25	16	5		59	13	62
	30	41.2067	18.1818	2.17391	32.9524	24.3056		27.8261	8.2543	-6.12374		12.2711	24	-17.2727		13	20	17		56	68	79	9	2	29		47	66	58		42	33	23
	39.5676	30.094	25.2503	6.75422	3.33333	19.4508		32.8133	26.7607	5.79948		36.5385	15.4412	21.7172		35	25	38		41	32	51	14	8	20		27	24	31		34	22	29
	32.5	42.2764	17.7778	15.0735	20.8333	37.7778		17.4265	21.4431	-10		37.2294	22.8571	18.8235		29	32	42		68	62	80	9	14	35		60	48	45		46	52	9
	45.975	15.5556	48.4848	18.75	-2.6369	35.8974		27.225	18.1925	12.5874		13.3333	42.471	12.2378		28	29	24		53	75	61	17	31	14		37	44	46		22	55	43
	58.0972	46.0317	30.5556	33.3333	18	33.9		24.7638	28.0317	2.60106		41.2698	39.3162	20.098		18	26	33		50	40	53	15	8	25		35	33	28		28	48	42
	47.1739	31.6667	33.8509	10.2941	35	28.21		36.8798	-3.33333	-0.04907		63.3333	22.5806	28.3598		35	18	33		75	44	44	15	8	4		60	35	41		16	55	30
	28	66.9643	50	34.22	17.9545	28.33		-6.22	49.0098	21.79		45.042	31.4565	25		16	25	37		60	38	45	24	22	-6		36	16	51		23	54	28
	71.5278	59.276	72.8507	29.96	0	35.71		41.5678	59.276	34.5207		30.4435	35.8333	16.3978		22	18	44		58	45	58	28	22	15		30	23	44		6	31	25
	49.3734	69.0196	60	32.51	0	23.4649		16.8634	69.0196	24.29		31.8182	42.0956	13.9098		17	23	14		50	46	45	0	-1	-1		50	47	46		64	33	42
	65.4737	33.75	27.7778	0	18.3333	31.1343		67.3413	15.4167	3.22288		19.375	13.1092	16.7033		27	49	27		68	67	37	-12	19	28		79	48	9		33	48	29
	15.0376	42.0833	47.549	-1.86757	4.71014	19		-15.9785	37.3732	24.0841		14.8148	64.4678	39.8551		46	18	47		47	48	54	28	0	17		19	48	37		46	31	47
	43.2143	46.6667	-14.3579	31.016	15.2854	13		34.3961	31.3813	-15.4922		23.7179	34.2672	6.51341		22	21	45													26	34	43
	26.7813	68	39	8.81818	32	25						37.963	38.0645	6.99301		31	21	26													32	26	42
	44	38	58	16	2	18						30.6818	56.0185	30.888																	30	45	35
	38	54	46	12	18	43						42.3529	20.7143	47.3333																	56	37	20
	45	51	61	23	36	15						29.2903	34	7																	33	42	30
	37	74	32	17	44	6						48.4962	38	7																	15	15	38
	42	53	42	18	11	33						24	56	31
	55	58	46	62.5	18	21						38	21	47
	53	71	37	16	14
	50		55	15
	57			22

## Sheet: Ext. Data Fig. 6d
	Positive control									PFK Knock-down
	Time traces						Slope			Time traces						Slope
		1x Unpaired		1x Paired			1x Unpaired	1x Paired			1x Unpaired		1x Paired			1x Unpaired	1x Paired
	Time (s)	mean	SEM	mean	SEM		0.443772	1.23714		Time (s)	mean	SEM	mean	SEM		1.26369	1.23465
	0	1.73728	0.692991	0.518145	0.209763		0.516888	1.2807		0	-0.663167	0.7326	0.976554	0.87895		1.16793	0.634957
	0.5	1.72949	0.685198	0.428397	0.186197		1.2051	1.58832		0.5	-0.663167	0.918285	1.35469	0.925573		1.30053	0.608794
	1	1.56555	0.608621	0.449775	0.201915		1.19448	1.3365		1	-0.644268	0.937183	1.35469	0.925573		1.24452	1.1971
	1.5	1.19794	0.400068	0.386207	0.224827		1.0134	1.43433		1.5	-0.369268	0.83519	1.06139	0.870825		0.760333	0.940401
	2	0.79868	0.246213	0.255168	0.223199		1.43377	1.27341		2	-0.369268	0.83519	1.06139	0.870825		0.678154	0.993258
	2.5	0.601338	0.220574	0.400741	0.305131		0.93654	0.756306		2.5	-0.615882	0.820266	1.04378	0.853213		1.15654	0.999177
	3	0.359901	0.215296	0.551761	0.273789		0.807372	1.38258		3	-0.727179	0.77503	0.972302	0.862499		1.49486	1.17369
	3.5	0.00900326	0.272644	0.39035	0.413664		1.18473	0.94235		3.5	-0.791535	0.710675	0.800471	0.833236		1.16505	1.3051
	4	-0.206173	0.353206	0.101873	0.544982		0.93983	1.02341		4	-0.791535	0.653027	0.668798	0.882995		1.04369	0.8
	4.5	-0.409944	0.416359	-0.0157675	0.529299		0.834875	1.41596		4.5	-0.6734	0.567651	0.668798	0.882995		0.849076	1.1
	5	-0.589822	0.441838	0.049148	0.461933		0.801846	1.17443		5	-0.634627	0.597395	1.16755	0.907764		0.953867	0.8
	5.5	-0.642678	0.417227	0.72025	0.345524					5.5	-0.508855	0.656176	1.74219	0.853962		0.743908	0.9
	6	-0.658903	0.401002	0.692527	0.34382					6	-0.268539	0.613671	1.87823	0.686985
	6.5	-0.658903	0.400101	0.965398	0.357382					6.5	-0.153009	0.643291	1.88807	0.600541
	7	-0.652708	0.354207	0.443004	0.264226					7	-0.121893	0.674406	1.87823	0.586292
	7.5	-0.54696	0.344704	0.723489	0.225534					7.5	-0.121893	0.703729	1.81921	0.527269
	8	-0.378388	0.34923	0.577247	0.339301					8	-0.121893	0.703729	1.50271	0.605718
	8.5	-0.263152	0.352105	0.66709	0.383695					8.5	0.0788631	0.605824	1.30706	0.688232
	9	-0.25085	0.357232	1.10911	0.645466					9	0.494235	0.484635	1.25386	0.737775
	9.5	-0.203308	0.340844	0.451588	0.406172					9.5	0.68168	0.429357	1.25386	0.737775
	10	-0.041757	0.306404	0.439783	0.568031					10	0.809204	0.376275	1.58076	0.571539
	10.5	-0.041757	0.306404	0.602018	0.568738					10.5	0.809204	0.335762	2.15073	0.737801
	11	-0.227848	0.288959	0.154477	0.421386					11	0.798453	0.325011	2.15073	0.737801
	11.5	-0.227848	0.288959	0.0516021	0.336922					11.5	0.552317	0.284448	1.64122	0.771808
	12	-0.173193	0.323646	0.797322	0.465032					12	0.336192	0.23955	1.35935	0.715853
	12.5	-0.173193	0.323646	0.228578	0.382049					12.5	0.0552612	0.224087	1.10296	0.696769
	13	-0.238283	0.354605	0.119831	0.381813					13	-0.265029	0.265992	1.0027	0.625994
	13.5	-0.375716	0.378787	0.168529	0.369668					13.5	-0.647206	0.379236	0.874971	0.567155
	14	-0.628743	0.422457	0.176233	0.459159					14	-0.913072	0.46071	0.486651	0.312602
	14.5	-0.81334	0.486892	0.207984	0.446509					14.5	-0.913072	0.46071	0.486651	0.312602
	15	-0.81334	0.486892	0.432284	0.405141					15	-0.573534	0.341629	0.539242	0.272713
	15.5	-0.645704	0.46487	0.499899	0.45676					15.5	0.402923	0.5113	0.539242	0.272713
	16	-0.465267	0.392783	0.57425	0.459086					16	0.402923	0.5113	0.476033	0.376263
	16.5	-0.0502763	0.290933	0.354646	0.368322					16.5	-0.189247	0.490997	0.011019	0.320941
	17	0.625741	0.390203	0.138753	0.38234					17	-0.629215	0.467449	0.011019	0.320941
	17.5	1.27911	0.577102	0.0209128	0.406662					17.5	-0.629215	0.467449	0.174315	0.293064
	18	1.69329	0.721481	0.127564	0.496677					18	-0.605129	0.323841	0.174315	0.293064
	18.5	1.788	0.816192	0.400866	0.649612					18.5	-0.367435	0.222327	-0.252084	0.500238
	19	1.82679	0.874842	0.459302	0.648033					19	-0.0828308	0.322693	-0.252084	0.500238
	19.5	1.82679	0.917577	0.317719	0.681853					19.5	-0.0828308	0.322693	0.102305	0.583057
	20	1.74589	0.892086	0.299449	0.672086					20	-0.177411	0.334942	0.102305	0.583057
	20.5	1.588	0.805285	0.728463	0.608421					20.5	-0.177411	0.334942	0.102305	0.607203
	21	1.36149	0.701147	0.785329	0.562611					21	0.0509762	0.358407	0.120873	0.625771
	21.5	1.00921	0.524834	0.962953	0.522235					21.5	0.0509762	0.358407	0.446326	0.582398
	22	0.666001	0.42413	0.896723	0.529737					22	-0.244761	0.328107	0.446326	0.582398
	22.5	0.385008	0.399176	0.793316	0.564966					22.5	-0.647472	0.485267	0.230381	0.407492
	23	0.303613	0.373469	0.597108	0.574251					23	-0.671069	0.53097	0.230381	0.446944
	23.5	0.303613	0.373469	0.328757	0.488666					23.5	-0.671069	0.53097	0.28766	0.525543
	24	0.669308	0.42021	0.334255	0.481227					24	-0.575514	0.543566	0.389727	0.676508
	24.5	1.02526	0.496396	-0.131082	0.605122					24.5	-0.287906	0.505914	0.389727	0.690789
	25	1.21763	0.598409	-0.0350559	0.509759					25	-0.155803	0.499088	0.0259339	0.451573
	25.5	1.21763	0.598409	0.140128	0.490753					25.5	-0.132792	0.451271	-0.274763	0.469163
	26	1.02874	0.509174	0.18672	0.531641					26	-0.102817	0.38526	-0.44312	0.516626
	26.5	0.812027	0.422395	0.234891	0.52578					26.5	0.297625	0.45551	-0.602812	0.473312
	27	0.574062	0.276358	-0.12469	0.487108					27	0.844512	0.562824	-0.908086	0.271766
	27.5	0.574062	0.276358	-0.0664263	0.5395					27.5	1.08227	0.583928	-1.02409	0.248697
	28	0.689281	0.220043	0.0139634	0.536542					28	1.08227	0.583928	-1.02409	0.248697
	28.5	0.689281	0.220043	0.272415	0.525647					28.5	0.885561	0.55607	-0.588199	0.308903
	29	0.424766	0.154306	-0.121545	0.555633					29	0.567166	0.437693	-0.56683	0.287596
	29.5	0.234034	0.214745	0.445801	0.498236					29.5	0.168722	0.387221	-0.56683	0.287596
	30	0.132526	0.255955	0.909498	0.705565					30	-0.0815135	0.395791	-0.696445	0.207693
	30.5	-0.00346904	0.206259	0.828392	0.50411					30.5	-0.129357	0.393065	-0.74112	0.203865
	31	-0.161998	0.128725	0.623308	0.605759					31	-0.283497	0.376469	-0.98438	0.203726
	31.5	-0.265902	0.150109	0.633006	0.507013					31.5	-0.588129	0.33528	-1.09533	0.201357
	32	-0.325018	0.16742	0.715083	0.483501					32	-0.634337	0.312375	-1.09533	0.201357
	32.5	-0.389546	0.171613	0.819171	0.555829					32.5	-0.634337	0.312375	-1.01964	0.229804
	33	-0.478259	0.166038	0.321491	0.515987					33	-0.255734	0.277926	-0.625717	0.402481
	33.5	-0.478259	0.166038	0.380396	0.427842					33.5	0.431505	0.319417	-0.164753	0.42183
	34	-0.451039	0.105896	0.323535	0.442632					34	0.887157	0.398319	-0.164753	0.42183
	34.5	-0.253216	0.0745574	0.0205411	0.340607					34.5	1.10023	0.410959	-0.420102	0.646195
	35	0.0270976	0.133373	0.111582	0.438656					35	1.26745	0.403094	-0.420102	0.766961
	35.5	0.26215	0.263537	0.410589	0.496435					35.5	1.37217	0.506135	-0.317716	0.869348
	36	0.451722	0.36536	0.088766	0.311391					36	1.37217	0.507815	-0.317716	0.930738
	36.5	0.644593	0.470876	0.0864262	0.325369					36.5	1.193	0.329517	-0.571518	0.723443
	37	0.786048	0.519693	0.355843	0.316858					37	0.852295	0.405587	-1.05729	0.669811
	37.5	0.786048	0.519693	0.392982	0.345234					37.5	0.676611	0.530504	-1.19791	0.563043
	38	0.732558	0.511787	0.333071	0.328974					38	0.184452	0.528891	-1.23513	0.559113
	38.5	0.642574	0.468098	0.284895	0.267262					38.5	-0.51145	0.505297	-1.23513	0.52941
	39	0.39854	0.309255	0.408266	0.300392					39	-0.837388	0.444638	-1.16409	0.694892
	39.5	-0.0617583	0.211723	0.837317	0.552103					39.5	-0.972169	0.50811	-1.16409	0.694892
	40	-0.483049	0.370983	0.65138	0.588606					40	-1.32321	0.69045	-1.85036	1.03451
	40.5	-0.742959	0.446367	0.208399	0.580893					40.5	-1.37076	0.6429	-2.11074	1.06887
	41	-0.889823	0.459037	0.121047	0.601534					41	-1.37076	0.629676	-2.11074	1.06887
	41.5	-0.966231	0.471796	0.0908407	0.584494					41.5	-1.03435	0.671544	-2.11074	1.06887
	42	-0.987466	0.450561	0.0663499	0.590654					42	-0.841103	0.786518	-1.96573	1.04073
	42.5	-0.991686	0.366173	0.0437985	0.662027					42.5	-0.794739	0.832882	-1.77732	1.22914
	43	-0.987466	0.339928	-0.0813588	0.799664					43	-0.789865	0.837756	-1.59278	1.06746
	43.5	-0.942391	0.371765	-0.00340465	0.794426					43.5	-0.794739	0.820631	-1.59278	1.06746
	44	-0.882644	0.402693	0.0344832	0.792273					44	-0.868575	0.729962	-1.59278	1.09428
	44.5	-0.832315	0.389325	0.246595	0.87238					44.5	-0.868575	0.729962	-1.58161	1.10545
	45	-0.55767	0.367336	0.692325	0.940846					45	-0.554571	0.799608	-1.58161	1.10545
	45.5	-0.131145	0.370913	0.474653	0.958022					45.5	-0.554571	0.799608	-2.03633	0.901542
	46	0.164334	0.443576	1.02935	0.849474					46	-0.554571	0.799608	-2.48208	0.962708
	46.5	0.271399	0.491306	1.07202	0.76249					46.5	-0.429264	0.859797	-2.50495	1.01047
	47	0.299317	0.509053	1.28718	0.824015					47	-0.0696004	0.972497	-2.59347	1.01891
	47.5	0.423312	0.503241	1.18816	0.810243					47.5	-0.0687884	0.951388	-2.59347	1.01891
	48	0.581666	0.463498	1.35819	0.840549					48	-0.0687884	0.927743	-2.41885	1.17711
	48.5	0.581666	0.463498	1.6956	0.788755					48.5	0.129411	0.88884	-1.42805	1.41356
	49	0.222028	0.473518	2.16174	0.754972					49	0.567529	0.946454	-1.09604	1.52096
	49.5	-0.311711	0.480114	1.81182	0.788813					49.5	0.9829	1.10012	-1.04664	1.50727
	50	-0.651665	0.534394	2.06919	0.804934					50	0.9829	1.10012	-1.04664	1.50727
	50.5	-0.651665	0.534394	2.24481	0.776697					50.5	0.9829	1.10012	-0.86764	1.37931
	51	-0.54261	0.489703	2.25465	0.871822					51	1.24689	0.938944	-0.673727	1.23967
	51.5	-0.381971	0.469547	2.44977	0.968126					51.5	1.60716	0.88475	-0.28472	1.22555
	52	-0.381971	0.469547	2.47581	0.914854					52	1.75292	1.03051	0.309539	1.59989
	52.5	-0.407585	0.57309	2.54893	0.90156					52.5	1.85005	1.13608	0.426248	1.71659
	53	-0.407585	0.670941	2.3654	0.848822					53	1.97566	1.26169	0.437264	2.07266
	53.5	-0.392104	0.686422	2.19808	0.825275					53.5	2.24995	1.49663	0.437264	2.16856
	54	-0.309164	0.659387	1.88791	1.03345					54	2.67177	1.6371	0.568162	2.29946
	54.5	-0.27313	0.653691	1.60599	1.01575					54.5	3.19726	1.82829	0.996289	2.68015
	55	-0.248057	0.676375	2.17437	1.03611					55	3.78494	1.88139	1.64013	2.70405
	55.5	-0.112376	0.69275	2.30106	1.00524					55.5	4.16171	1.85119	1.94285	2.63944
	56	0.0603369	0.700899	2.01458	1.05252					56	4.4816	1.81724	2.17689	2.63458
	56.5	0.19068	0.712911	2.43683	0.822979					56.5	5.04508	1.76269	2.92453	2.55939
	57	0.206258	0.670308	3.28533	0.8694					57	5.41328	1.83368	3.3077	2.4974
	57.5	0.23288	0.69463	3.51138	1.02578					57.5	5.56018	1.97304	3.32637	2.47547
	58	0.264624	0.654141	3.38551	1.07868					58	5.80564	2.03427	3.72084	2.5677
	58.5	0.389631	0.636337	3.53106	1.09832					58.5	6.05782	2.07712	4.16729	2.62074
	59	0.537787	0.638127	4.09437	1.24727					59	6.16557	2.09642	4.43293	2.72274
	59.5	0.666979	0.721242	3.95001	1.37195					59.5	6.33834	2.06422	4.78566	2.87691
	60	0.666979	0.721242	4.03673	1.38361					60	6.91982	2.07437	5.31997	2.98666
	60.5	0.440791	0.725276	4.6318	1.56136					60.5	7.75069	2.11497	5.85285	2.95701
	61	0.440791	0.725276	5.21997	1.6101					61	8.25738	2.14679	5.99852	2.85669
	61.5	0.631216	0.910726	5.6026	1.54379					61.5	8.41028	2.23666	6.2998	2.84621
	62	0.928729	0.983907	6.11749	1.60047					62	8.6799	2.36362	6.98455	2.94541
	62.5	1.26934	0.977362	6.62987	1.56834					62.5	9.0524	2.4704	7.46815	3.11772
	63	1.53391	0.90485	7.11967	1.61954					63	9.42012	2.58748	7.87081	3.33725
	63.5	1.53582	0.906755	7.28227	1.65044					63.5	9.99279	2.59453	8.33925	3.51082
	64	1.55042	0.910096	7.80126	1.60559					64	10.7833	2.54391	8.59154	3.72043
	64.5	1.83929	0.931053	8.15148	1.78746					64.5	11.3148	2.60674	8.59154	3.72043
	65	2.2323	0.946574	8.25259	1.84061					65	11.4192	2.69515	8.47466	3.95528
	65.5	2.69875	0.990843	8.77984	1.92197					65.5	11.4201	2.68861	8.47466	4.01768
	66	3.20309	1.04493	9.24484	1.83399					66	11.5516	2.68547	8.58304	4.12607
	66.5	3.56328	1.0728	10.122	1.91078					66.5	11.9249	2.63396	8.69668	3.89299
	67	3.83491	1.072	10.1467	1.916					67	12.4046	2.54458	8.88973	3.54179
	67.5	4.2894	1.10397	10.5902	1.73705					67.5	12.7645	2.50603	9.09514	3.43323
	68	4.66912	1.19304	11.147	1.69225					68	13.0919	2.46587	9.20975	3.48189
	68.5	4.77099	1.26033	11.4482	1.58739					68.5	13.3847	2.40556	9.28089	3.49253
	69	4.91422	1.29749	11.6421	1.56246					69	13.5424	2.39553	9.3857	3.55919
	69.5	5.16105	1.35034	12.2747	1.64789					69.5	13.6758	2.46067	9.42952	3.60301
	70	5.47743	1.424	12.5392	1.47175					70	13.6758	2.46067	9.42952	3.75365
	70.5	5.66918	1.48947	12.678	1.39653					70.5	13.5228	2.68033	8.91621	4.04361
	71	5.66918	1.48947	13.3074	1.43605					71	13.5134	2.84343	8.91621	4.04361
	71.5	5.58883	1.58347	14.0821	1.3407					71.5	13.5134	2.84919	9.24665	4.22791
	72	5.58883	1.58347	14.5793	1.41712					72	13.5618	2.89187	9.37994	4.32026
	72.5	5.81421	1.6352	15.0736	1.31339					72.5	13.7318	2.86279	9.64511	4.34621
	73	5.98589	1.69469	15.0306	1.30828					73	14.1466	2.7254	10.3163	4.17207
	73.5	6.13444	1.7049	15.2115	1.35442					73.5	14.5078	2.59979	10.8428	4.01079
	74	6.26734	1.69284	15.8074	1.36705					74	14.9239	2.57637	11.0627	3.98665
	74.5	6.43921	1.69787	16.1057	1.25419					74.5	15.5158	2.60356	11.1083	3.96367
	75	6.71839	1.72218	16.4191	1.25258					75	15.8691	2.62496	11.2745	3.9543
	75.5	7.04483	1.75166	16.6783	1.22077					75.5	16.0048	2.66907	11.4549	4.06056
	76	7.2124	1.78146	17.3157	1.27004					76	16.0048	2.66907	11.4549	4.06056
	76.5	7.26272	1.80082	17.5798	1.28516					76.5	15.7011	2.74572	10.3092	4.09634
	77	7.4511	1.83254	18.0035	1.04953					77	15.7011	2.74572	10.3092	4.09634
	77.5	7.71478	1.88436	18.2159	1.08872					77.5	15.8515	2.63646	10.9368	3.78751
	78	7.82482	1.91234	18.6517	1.00802					78	16.1571	2.53339	11.5217	3.70911
	78.5	7.9129	1.92944	18.7433	1.01614					78.5	16.5534	2.4481	11.9242	3.82189
	79	8.04382	1.97461	19.1019	0.906865					79	17.0563	2.47258	12.4369	4.13541
	79.5	8.11786	2.04455	19.0948	0.903553					79.5	17.2667	2.65633	12.4369	4.13541
	80	8.26864	2.1182	19.2602	0.859383					80	17.2667	2.65633	11.9565	4.2087
	80.5	8.62547	2.19581	19.2035	0.900661					80.5	17.2667	2.65633	11.9565	4.29849
	81	9.06266	2.25502	19.446	0.957791					81	17.6764	2.75847	11.9892	4.33113
	81.5	9.48694	2.23467	20.0437	0.87896					81.5	18.1509	2.74443	12.6005	4.28422
	82	9.76189	2.24636	19.8708	1.01646					82	18.3909	2.61863	13.3709	4.145
	82.5	9.81288	2.28265	20.3177	1.03882					82.5	18.5787	2.55959	13.8525	4.10582
	83	9.93247	2.31727	20.5423	0.922396					83	18.7263	2.55751	14.1161	4.13842
	83.5	10.1627	2.33886	20.4791	0.984099					83.5	18.7263	2.55751	14.1161	4.13842
	84	10.3512	2.40763	20.5448	0.965663					84	18.4221	2.55654	14.1161	4.14765
	84.5	10.4511	2.44159	20.7913	0.901977					84.5	18.2319	2.51889	14.1766	4.20811
	85	10.4655	2.43732	20.7121	0.936894					85	18.072	2.46131	14.6984	4.2368
	85.5	10.6353	2.39868	20.766	0.940687					85.5	18.072	2.46131	15.0368	4.2571
	86	11.0666	2.35626	20.7888	0.974044					86	18.1904	2.48785	15.1448	4.25295
	86.5	11.5921	2.35629	21.0656	1.01838					86.5	18.3509	2.47308	15.1797	4.20731
	87	12.1223	2.35247	21.0236	1.04622					87	18.6431	2.47124	15.2463	4.17484
	87.5	12.5848	2.34282	21.4364	0.912778					87.5	18.9778	2.4669	15.4216	4.105
	88	12.8741	2.3566	21.3484	0.929524					88	19.1143	2.41396	15.4216	4.105
	88.5	12.8741	2.3566	21.3866	0.950601					88.5	19.2539	2.37897	15.0644	3.80582
	89	12.747	2.35406	21.4588	1.12155					89	19.8196	2.3925	14.7669	3.62799
	89.5	12.4907	2.36133	21.4602	1.14469					89.5	20.5727	2.43305	14.7669	3.62799
	90	12.4557	2.40063	22.2949	1.13102					90	21.0276	2.44865	15.3817	3.66095
	90.5	12.4557	2.40063	22.8623	1.02404					90.5	21.2312	2.4851	15.9134	3.73414
	91	12.6986	2.40392	22.861	1.03186					91	21.3773	2.56847	15.9134	3.73414
	91.5	12.8081	2.48145	22.9439	1.05567					91.5	21.512	2.6016	15.8589	3.67962
	92	12.8303	2.48265	23.0584	1.01888					92	21.5818	2.58956	15.8589	3.58638
	92.5	13.0178	2.49814	22.2227	0.988625					92.5	21.5818	2.48192	16.3679	3.54191
	93	13.5144	2.39096	23.2187	1.14067					93	21.5944	2.35863	17.1133	3.46145
	93.5	14.1163	2.22928	22.6393	1.2547					93.5	21.6173	2.15129	17.4128	3.45199
	94	14.486	2.16663	22.9516	1.16996					94	22.1487	2.16022	17.4381	3.45948
	94.5	14.6797	2.15322	23.122	1.22622					94.5	22.6891	2.16416	17.517	3.38826
	95	14.9053	2.10715	23.0765	1.20946					95	22.6963	2.16576	17.6586	3.31219
	95.5	15.2233	2.07132	23.1321	1.26799					95.5	22.6963	2.16576	17.6586	3.31219
	96	15.6227	2.07755	23.2778	1.26903					96	22.4675	2.23216	17.5465	3.20755
	96.5	15.9353	2.06487	23.125	1.30393					96.5	22.4675	2.23216	17.5465	3.20755
	97	16.0778	2.0563	22.9137	1.32995					97	22.4665	2.24966	17.9183	3.04409
	97.5	16.1298	2.07689	22.8509	1.34655					97.5	22.3441	2.11606	18.4518	3.04954
	98	16.2171	2.07531	22.4408	1.25993					98	22.3441	2.11606	19.3395	3.12764
	98.5	16.3404	2.0725	22.5839	1.21857					98.5	22.8967	2.23148	19.7791	3.05262
	99	16.4146	2.06763	22.933	1.1902					99	22.9338	2.24147	19.7791	3.05262
	99.5	16.6397	2.02319	22.9331	1.21203					99.5	22.9338	2.24147	19.4991	2.85618
	100	17.047	1.99625	22.4185	1.22978					100	23.0984	2.32041	19.4991	2.85618
	100.5	17.3148	2.0276	22.0456	1.39076					100.5	23.0984	2.32041	19.8104	2.8836
	101	17.3903	2.03352	21.9779	1.42868					101	22.463	2.22432	20.1674	2.79011
	101.5	17.4422	1.99144	21.8947	1.51553					101.5	22.3782	2.21494	20.216	2.66577
	102	17.5622	1.96863	22.2858	1.42549					102	22.3782	2.21494	20.216	2.66577
	102.5	17.7183	2.01509	23.0019	1.3903					102.5	22.7398	2.44576	18.9648	3.10036
	103	17.7183	2.01509	23.0322	1.48587					103	23.5115	2.53556	18.0903	3.28784
	103.5	17.6816	2.12836	23.1908	1.40266					103.5	24.4588	2.48119	18.0261	3.22371
	104	17.6816	2.12836	23.112	1.43841					104	25.2408	2.46538	18.0261	3.07264
	104.5	18.061	2.11974	23.0734	1.22845					104.5	25.2408	2.19624	18.8448	2.77032
	105	18.4352	2.07668	22.755	1.20004					105	25.1637	2.11908	19.7467	2.41657
	105.5	18.6184	2.0225	22.177	1.21081					105.5	24.5211	2.02046	20.3578	2.23275
	106	18.7902	1.96747	22.0726	1.21713					106	24.4202	2.15026	20.837	2.16494
	106.5	19.0881	1.91186	22.1519	1.14038					106.5	24.4202	2.15026	21.1642	2.14372
	107	19.4317	1.85358	22.5695	0.991524					107	24.7117	2.15916	21.3409	2.14612
	107.5	19.7423	1.83406	22.4092	0.961768					107.5	24.7117	2.05982	21.5255	2.18484
	108	19.9316	1.87374	22.1966	1.12574					108	24.6484	1.99657	21.8554	2.22001
	108.5	19.9316	1.87374	22.4742	1.1674					108.5	24.4457	1.81978	22.5442	2.31031
	109	19.7782	1.88894	22.6285	1.16427					109	24.3387	1.74722	23.0418	2.48866
	109.5	19.7406	1.93451	22.5184	1.16695					109.5	24.2941	1.71891	23.0418	2.48866
	110	19.7406	1.95096	22.4115	1.17391					110	24.2941	1.71891	22.5684	2.47141
	110.5	19.7707	1.98948	22.7652	1.1506					110.5	24.4528	1.75253	22.4192	2.38343
	111	19.8002	2.01898	22.9165	1.29261					111	24.6713	1.78659	22.4192	2.38343
	111.5	19.8998	2.06805	22.5607	1.26399					111.5	24.6713	1.78659	22.7063	2.16074
	112	19.9672	2.04574	22.5346	1.48491					112	24.6675	1.97256	22.7531	1.82496
	112.5	19.9672	2.04574	22.2797	1.51536					112.5	24.6675	1.97256	22.7531	1.6905
	113	19.7775	2.00887	22.66	1.5464					113	25.0207	1.91213	22.5525	1.48996
	113.5	19.7775	2.00887	22.756	1.49552					113.5	25.9559	1.92808	22.2356	1.34012
	114	19.8318	2.00068	22.7253	1.48744					114	26.3819	2.00446	22.2356	1.34012
	114.5	19.8318	2.00068	22.721	1.34584					114.5	26.6109	2.17775	22.3009	1.30791
	115	19.7856	1.97852	23.1328	1.35659					115	27.203	2.28143	22.8451	1.36629
	115.5	19.5525	2.00994	22.8824	1.14259					115.5	27.6078	2.3653	23.6417	1.58225
	116	19.5525	2.05172	22.9889	1.20856					116	27.6078	2.3653	24.2115	1.86713
	116.5	19.5926	2.09188	22.9254	1.1947					116.5	27.4227	2.38157	24.4995	2.0382
	117	19.8214	2.09921	22.3566	1.24468					117	27.1589	2.35784	24.5682	2.10685
	117.5	19.9555	2.13989	22.3879	1.02815					117.5	27.1589	2.35784	24.5704	2.1091
	118	19.9937	2.17104	22.4059	1.02236					118	27.3685	2.21265	25.1808	2.22354
	118.5	19.9969	2.16727	22.443	0.962996					118.5	27.6444	1.99963	26.0364	1.9153
	119	19.9969	2.16727	22.467	1.00132					119	27.6617	1.89723	26.2476	1.67141
	119.5	19.9299	2.1877	22.3852	1.12191					119.5	27.7259	1.89569	26.3123	1.60713
	120	19.6203	2.23205	22.3654	1.13989					120	27.8589	1.91753	26.3123	1.60713
	120.5	19.4562	2.17347	22.5684	1.05513					120.5	27.9537	1.95121	26.149	1.50481
	121	19.4562	2.17347	23.1352	1.39038					121	27.9537	1.95121	25.9274	1.61865
	121.5	19.6264	2.10207	22.643	1.23097					121.5	27.7846	1.9829	25.1947	1.5626
	122	19.6264	2.10207	22.4296	1.16402					122	27.3885	2.10123	24.8382	1.42952
	122.5	19.5674	2.09438	22.4361	1.14278					122.5	27.1504	2.0973	24.7885	1.55978
	123	19.5674	2.09438	22.3459	1.15619					123	27.1504	2.0973	24.7885	1.55978
	123.5	19.7263	2.12304	22.3378	1.14873					123.5	27.3302	2.16809	24.7885	1.55978
	124	20.1789	2.11353	22.6897	1.23695					124	27.438	2.18503	25.3136	1.54971
	124.5	20.6774	2.08982	22.3496	1.08323					124.5	27.5785	2.14114	25.7841	1.43489
	125	21.2758	2.0844	21.9097	1.13					125	28.0183	2.07078	25.9516	1.26584
	125.5	21.7234	2.12696	22.1036	1.12986					125.5	28.45	1.94343	26.4127	0.994468
	126	21.8286	2.20524	22.4207	1.04209					126	28.45	1.94343	26.4796	1.02993
	126.5	21.8374	2.21045	22.6355	0.92416					126.5	27.9637	1.81525	26.4796	1.02993
	127	21.8703	2.24697	22.7436	0.86122					127	27.1009	1.92594	26.0951	1.03678
	127.5	21.8703	2.27741	22.6179	0.939528					127.5	26.4367	1.98483	25.3558	0.906068
	128	21.7711	2.32625	22.8801	0.9103					128	25.8466	2.08166	24.8057	1.06243
	128.5	21.5474	2.28673	22.9155	1.15835					128.5	25.8466	2.12336	24.8057	1.06243
	129	21.3864	2.27236	23.0345	1.1221					129	25.8971	2.17381	25.3824	1.05836
	129.5	21.3296	2.26907	22.6005	0.898937					129.5	26.0158	2.25664	25.3824	1.05836
	130	21.3296	2.26907	23.0367	0.946772					130	26.0817	2.30956	25.1312	1.03997
	130.5	21.4034	2.20158	22.821	0.992427					130.5	26.5653	2.22456	24.9543	1.25133
	131	21.4034	2.20124	22.7994	0.991091					131	27.1397	1.98317	24.8985	1.27396
	131.5	21.2831	2.08091	22.5175	0.857931					131.5	27.3116	1.83615	24.9384	1.31386
	132	21.2831	2.19055	21.9903	1.02984					132	27.3116	1.83615	24.9384	1.08145
	132.5	21.3452	2.25267	22.0269	0.933604					132.5	27.0282	1.86141	24.9786	1.11727
	133	21.7226	2.2564	22.5534	0.85795					133	26.9855	1.81962	25.1584	1.0536
	133.5	22.0955	2.28007	22.3816	0.802304					133.5	26.9855	1.81962	25.6605	0.886065
	134	22.167	2.23838	22.3955	0.783233					134	27.4639	1.79838	26.06	0.849902
	134.5	22.167	2.23838	22.8246	0.651123					134.5	27.654	1.77014	26.1176	0.907503
	135	21.9066	2.17371	23.1117	0.750618					135	27.8657	1.71933	26.1176	0.81346
	135.5	21.6993	2.15465	22.941	0.611512					135.5	28.18	1.69379	26.1042	0.896838
	136	21.5104	2.1453	22.9675	0.758389					136	28.4887	1.82481	26.0678	0.909273
	136.5	21.3609	2.13944	22.6497	0.667878					136.5	28.4887	1.82481	25.7902	1.16487
	137	21.3609	2.13944	22.558	0.672365					137	28.3327	1.93837	25.7902	1.16487
	137.5	21.5475	2.17609	22.2358	0.577474					137.5	27.977	1.99641	26.4292	0.89827
	138	21.7184	2.2096	21.9346	0.588718					138	27.3564	2.09902	26.4292	0.89827
	138.5	21.7184	2.2096	21.8862	0.634926					138.5	26.5471	2.18838	25.9269	0.91764
	139	21.5498	2.18674	21.917	0.715157					139	26.1174	2.03151	24.9714	1.04528
	139.5	21.2782	2.17217	21.8791	0.679594					139.5	26.1174	2.03151	24.4319	1.12674
	140	20.9537	2.18452	22.1536	0.760651					140	26.3946	1.95861	24.4319	1.12674
	140.5	20.4684	2.24852	22.0574	0.70249					140.5	27.0008	1.94456	24.8762	0.937308
	141	20.0696	2.34184	21.9064	0.750693					141	27.7654	1.92709	26.1989	0.655314
	141.5	19.8249	2.36002	21.9981	0.759903					141.5	28.2126	1.95973	27.0264	0.855726
	142	19.626	2.32733	21.7946	0.700365					142	28.3881	2.03501	27.0264	0.855726
	142.5	19.5648	2.26613	22.2745	0.607366					142.5	28.8312	2.06714	26.8857	0.764739
	143	19.5648	2.15626	21.7377	1.01855					143	28.853	2.01681	26.8678	0.746906
	143.5	19.886	2.04089	22.5328	0.73035					143.5	28.853	2.01681	26.8678	0.592951
	144	19.9034	2.05835	22.5434	0.733012					144	28.3347	2.06912	26.9034	0.628536
	144.5	19.9506	2.11617	22.6684	0.778987					144.5	27.9378	2.26905	26.9317	0.626702
	145	19.9506	2.11617	22.3265	0.838468					145	27.7443	2.38503	27.1785	0.708632
	145.5	20.1574	2.1461	22.3661	0.884081					145.5	27.5121	2.15282	27.4653	0.628617
	146	20.2825	2.10461	22.169	0.863229					146	27.4375	2.02759	27.7514	0.604315
	146.5	20.2825	2.10461	22.4439	0.862178					146.5	27.4035	1.89039	28.1911	0.598597
	147	19.9889	2.10615	22.3007	0.74439					147	27.3641	1.85106	28.1911	0.598597
	147.5	19.6743	2.15952	22.5282	0.647876					147.5	27.3641	1.85106	28.2238	0.706493
	148	19.6466	2.20397	22.9375	0.655304					148	27.452	1.89176	28.2608	0.743477
	148.5	19.6466	2.20397	22.7565	0.709344					148.5	27.8678	2.05017	28.3611	0.843778
	149	19.8972	2.13218	22.8068	0.544855					149	28.1992	2.06196	28.3611	1.39051
	149.5	20.1776	2.11758	22.8494	0.430421					149.5	28.1992	2.06196	28.298	1.5065
	150	20.2572	2.19718	23.0463	0.447111					150	27.87	2.21206	27.7575	1.30201
	150.5	20.2572	2.29122	22.7326	0.415782					150.5	27.0263	2.30053	26.3372	1.25689
	151	20.1489	2.31234	22.3526	0.572941					151	26.7058	2.3037	25.5871	1.36205
	151.5	20.0881	2.25157	22.6223	0.711324					151.5	26.7058	2.3037	25.5392	1.42793
	152	20.0794	2.25339	22.7059	0.702278					152	27.2945	2.27683	25.4077	1.54891
	152.5	19.9188	2.0928	22.4096	0.822188					152.5	27.7086	2.20349	25.1785	1.4692
	153	19.6228	2.01351	22.3415	0.797056					153	27.77	2.20109	24.8852	1.31105
	153.5	19.6228	2.01351	22.6707	0.623296					153.5	27.9928	2.36766	24.8852	1.31105
	154	19.7462	1.93432	22.6889	0.411045					154	28.5285	2.57337	25.3631	1.16124
	154.5	20.0607	1.94909	22.6443	0.471392					154.5	28.5285	2.57337	25.7574	1.09106
	155	20.0607	1.94909	22.6404	0.437433					155	28.236	2.45177	26.0341	1.08609
	155.5	19.9676	2.01595	22.235	0.496617					155.5	27.7702	2.26867	26.2414	1.07173
	156	19.548	2.09296	22.2114	0.547588					156	27.5837	2.08213	26.4247	1.04782
	156.5	19.548	2.14726	22.7956	0.539906					156.5	27.5837	2.07113	26.6861	1.03819
	157	19.5146	2.16193	22.9217	0.45205					157	27.6094	1.90577	26.6861	1.01748
	157.5	19.5146	2.16193	23.0475	0.403349					157.5	27.911	2.03608	26.7045	0.970767
	158	19.5146	2.16193	23.2551	0.441392					158	28.1089	2.20862	26.6367	0.968079
	158.5	19.542	2.16049	23.0998	0.478488					158.5	28.2863	2.38157	26.5009	0.955618
	159	19.7399	2.13802	22.9338	0.533813					159	28.2863	2.38157	25.9898	1.02138
	159.5	20.0169	2.12812	22.6444	0.615212					159.5	28.3211	2.41637	25.9898	1.02138
	160	20.1675	2.13668	22.7308	0.560477					160	28.3799	2.4602	26.2042	1.23302
	160.5	20.1675	2.12443	22.3781	0.726775					160.5	28.3799	2.4602	26.8145	1.22698
	161	20.1675	2.10487	22.2368	0.713882					161	27.9738	2.37845	27.0167	1.15042
	161.5	20.2248	2.02993	22.6478	0.589546					161.5	27.4144	2.22949	27.0167	1.114
	162	20.2248	2.02993	22.7055	0.51345					162	27.0262	2.04335	26.8412	0.938464
	162.5	20.0263	2.15246	22.4895	0.579993					162.5	26.8381	1.85521	26.0589	0.903675
	163	19.9359	2.31804	22.6211	0.509777					163	26.8381	1.85382	25.8838	1.10251
	163.5	19.9359	2.31804	22.537	0.515987					163.5	27.2255	1.76912	25.8838	1.10251
	164	20.3193	2.30598	22.6169	0.409949					164	27.8537	1.71	26.7569	1.24844
	164.5	20.6891	2.26198	22.4959	0.493918					164.5	28.0831	1.79342	27.4764	1.34228
	165	20.7177	2.2187	22.7548	0.538413					165	28.1245	1.83482	27.7854	1.17881
	165.5	20.7177	2.2187	22.4361	0.583981					165.5	28.1245	1.90498	27.7854	1.0169
	166	20.5998	2.15676	22.9079	0.493807					166	28.113	2.14748	27.7259	0.927859
	166.5	20.5025	2.12962	22.8823	0.453816					166.5	28.0949	2.16754	27.7259	0.927859
	167	20.3956	2.15402	23.1367	0.620555					167	28.0516	2.16508	27.9777	0.517058
	167.5	20.3044	2.10946	23.1398	0.653126					167.5	28.0516	2.15807	28.3158	0.452278
	168	20.3044	2.10946	23.1334	0.680708					168	28.0516	2.15807	28.409	0.536959
	168.5	20.4449	2.00892	22.9076	0.402284					168.5	28.0996	2.10293	28.409	0.536959
	169	20.4449	2.00892	22.906	0.503336					169	28.3167	2.092	28.3643	0.754099
	169.5	20.3815	2.04564	22.8403	0.531989					169.5	28.5841	2.13702	28.3059	0.717968
	170	20.3815	2.11727	22.6324	0.546767					170	28.5841	2.13702	28.0556	0.748443
	170.5	20.4449	2.21045	22.3875	0.570019					170.5	28.4081	2.22384	27.161	0.862918
	171	20.4449	2.26828	22.3046	0.456691					171	28.2041	2.27985	26.2132	1.00828
	171.5	20.2296	2.31159	22.4039	0.453212					171.5	27.9831	2.2448	25.7955	1.27851
	172	20.2265	2.30847	22.5425	0.375268					172	27.9831	2.2448	25.7955	1.27851
	172.5	20.2265	2.30039	22.3035	0.439031					172.5	28.0947	2.09639	26.6059	1.35942
	173	20.5018	2.24186	22.5025	0.412483					173	28.0947	2.09639	27.0239	1.41167
	173.5	20.519	2.25443	22.9189	0.327303					173.5	28.0557	2.10695	27.3317	1.25722
	174	20.519	2.25443	22.5802	0.267548					174	28.0557	2.2415	27.5757	0.920999
	174.5	20.4553	2.22604	22.6565	0.274966					174.5	28.0345	2.25329	27.5757	0.920999
	175	20.3266	2.14165	22.5452	0.348048					175	27.8953	2.35404	26.9378	0.76747
	175.5	19.8842	2.09655	22.6857	0.375592					175.5	27.8953	2.35404	26.6604	0.796688
	176	19.8842	2.09655	22.9777	0.36648					176	27.8932	2.46626	26.4936	0.807701
	176.5	20.0582	2.02117	22.9214	0.397713					176.5	27.8932	2.46626	26.4867	0.966629
	177	20.2728	2.00432	22.5208	0.371201					177	27.7552	2.4542	26.4867	0.966629
	177.5	20.4883	2.05859	22.486	0.344028					177.5	27.7552	2.4542	27.2897	1.23233
	178	20.7214	2.2623	22.3651	0.385665					178	28.0562	2.40439	28.2101	1.43757
	178.5	20.7214	2.2623	22.0721	0.464189					178.5	28.4597	2.32999	28.3856	1.51095
	179	20.6051	2.28513	22.2075	0.40843					179	28.947	2.27497	28.506	1.20753
	179.5	20.5985	2.27854	22.228	0.512961					179.5	28.947	2.27497	28.7935	0.911406
	180	20.5985	2.20877	22.2937	0.410961					180	28.6803	2.29816	28.7935	0.911406
	180.5	20.7753	2.11077	22.398	0.401536					180.5	28.4465	2.27888	28.3288	0.876547
	181	20.7753	2.11077	22.2913	0.360595					181	28.2554	2.25117	27.7713	0.756833
	181.5	20.4877	2.04754	22.4552	0.317689					181.5	28.014	2.24092	27.2893	0.620315
	182	20.4523	2.04525	23.0702	0.418439					182	27.6423	2.25345	27.2893	0.620315
	182.5	20.4523	2.04525	22.5648	0.369789					182.5	27.2722	2.30011	27.4305	0.624882
	183	20.5578	2.07967	22.581	0.366348					183	27.2722	2.30011	27.5367	0.731096
	183.5	20.671	2.04957	22.7609	0.372977					183.5	27.3929	2.33065	27.5838	0.778193
	184	20.7858	1.97402	22.6313	0.38678					184	27.5771	2.28573	27.8994	0.94762
	184.5	20.7858	1.97402	22.6586	0.307123					184.5	27.753	2.24405	28.582	0.849533
	185	20.7631	2.05234	22.7026	0.293137					185	27.978	2.22706	28.582	0.849533
	185.5	20.3628	2.11934	22.8698	0.30684					185.5	28.1914	2.21581	27.9139	0.705343
	186	20.0617	2.13958	23.0131	0.271618					186	28.2554	2.18246	27.3278	0.794849
	186.5	19.9667	2.10717	22.6157	0.178133					186.5	28.2554	2.18246	27.2478	0.866206
	187	19.8887	2.09295	22.597	0.183483					187	27.8707	2.19881	26.9057	0.831671
	187.5	19.8887	2.09295	22.7776	0.281982					187.5	27.8124	2.14058	26.9057	0.831671
	188	19.968	2.07183	22.8691	0.274659					188	27.8124	2.10636	27.0249	0.786998
	188.5	20.1568	2.05761	22.8724	0.299776					188.5	27.8124	2.10636	27.1457	0.826945
	189	20.326	2.05914	22.9919	0.34126					189	27.704	2.24814	27.1457	0.826945
	189.5	20.4125	2.13053	23.2162	0.349921					189.5	27.3769	2.44837	27.1457	0.826945
	190	20.4125	2.13053	23.3169	0.372053					190	26.7898	2.39033	27.3382	0.756972
