# Supplementary material for: Glycolysis-derived alanine from glia fuels neuronal mitochondria for memory in Drosophila
Source: Nat Metab. 2023 Nov 6;5(11):2002–19. doi: 10.1038/s42255-023-00910-y (PMC10663161; doi:10.1038/s42255-023-00910-y)
Supplement: Supplementary file 19 — Statistical Source Data for Extended Data Fig. 7. [file 42255_2023_910_MOESM19_ESM.xlsx]

## Sheet: Ext. Data Fig. 7a
	1x							1x
				Cold shock @ 2h							Cold shock @ 2h
	tub-GAL80ts; 54H02-GAL4/+	+/UAS-Treh RNAi HMC03381	tub-GAL80ts; 54H02-GAL4>UAS-Treh RNAi HMC03381	tub-GAL80ts; 54H02-GAL4/+	+/UAS-Treh RNAi HMC03381	tub-GAL80ts; 54H02-GAL4>UAS-Treh RNAi HMC03381		tub-GAL80ts; 54H02-GAL4/+	+/UAS-Treh RNAi GD5118	tub-GAL80ts; 54H02-GAL4>UAS-Treh RNAi GD5118	tub-GAL80ts; 54H02-GAL4/+	+/UAS-Treh RNAi GD5118	tub-GAL80ts; 54H02-GAL4>UAS-Treh RNAi GD5118
	28	51	20	29	27	19		40	50	52	11	17	9
	36	31	14	41	3	5.88235		25	43	44	1	16	12
	36	69	66	-7	61	25		43	37	39	10	32	25
	28	44	66	-2	36	0		35	35	38	18	22	15
	57	71	50	3	11	46.1538		37	40	49	17	16	21
	49	51	27	64	21	-20		42	43	59	18	3	21
	27	39	64	13	21	0		31	51	41	10	24	30
	68	22	28	3	23	14		44	27	32	14	19	14
	80	66.6667	50	0	-7	10		48	44	28	17	11	7
	50	55.5556						44	50	21	-3	5	7

## Sheet: Ext. Data Fig. 7b
	1x							1x
				Cold shock @ 2h							Cold shock @ 2h
	tub-GAL80ts; 54H02-GAL4/+	+/UAS-GlyP RNAi GD12183	tub-GAL80ts; 54H02-GAL4>UAS-GlyP RNAi GD12183	tub-GAL80ts; 54H02-GAL4/+	+/UAS-GlyP RNAi GD12183	tub-GAL80ts; 54H02-GAL4>UAS-GlyP RNAi GD12183		tub-GAL80ts; 54H02-GAL4/+	+/UAS-GlyP RNAi HMS000032	tub-GAL80ts; 54H02-GAL4>UAS-GlyP RNAi HMS000032	tub-GAL80ts; 54H02-GAL4/+	+/UAS-GlyP RNAi HMS000032	tub-GAL80ts; 54H02-GAL4>UAS-GlyP RNAi HMS000032
	56	22	24	-15	12	8		40	77	61	18	9	-5
	36	36	33	-10	38	-7		37	39	44	32	40	39
	56	31	46	0	23	-19		29	52	42	15	25	25
	64	44	41	41	26	18		33	41	38	11	40	21
	39	45	19	1	-20	-16		31	27	28	28	15	37
	38	30	52	10	8	31		21	37	13	29	11	6
	30	33	20	45	16	19		21	37	33	29	41	11
	39	46	37	1	28	4		38	34	46	13	12	21
	30	51	48	-2	10	40		50	37	41	-15	15	20
	44	36	43	37	14	16		47	39	44	16	10	22
	44	32	43	20	30	21		60	37	41	15	15	20
	23	51	31	21	21			10	19	24	-17	9	21
	39	56		3	18
		20			7
