# Supplementary material for: Glycolysis-derived alanine from glia fuels neuronal mitochondria for memory in Drosophila
Source: Nat Metab. 2023 Nov 6;5(11):2002–19. doi: 10.1038/s42255-023-00910-y (PMC10663161; doi:10.1038/s42255-023-00910-y)
Supplement: Supplementary file 20 — Statistical Source Data for Extended Data Fig. 8. [file 42255_2023_910_MOESM20_ESM.xlsx]

## Sheet: Ext. Data Fig. 8a
	1x, no induction				5x spaced, no induction
	tub-GAL80ts; 54H02-GAL4/+	+/UAS-glug RNAi GD2869	tub-GAL80ts; 54H02-GAL4>UAS-glug RNAi GD2869		tub-GAL80ts; 54H02-GAL4/+	+/UAS-glug RNAi GD2869	tub-GAL80ts; 54H02-GAL4>UAS-glug RNAi GD2869
	40	47	51		60	47	49
	22	25	50		55	36	63
	67	59	46		39	34	44
	52	41	60		71	60	21
	47	63	46		35	33	28
	28	43	31		26	42	38
	40	80	48		32	32	48
	51	46	32		38	36	32
	78	77	60		36	41	29
	69	67	66		33	30	43
	40	41	54
	56	53	38

## Sheet: Ext. Data Fig. 8b
	1x							5x spaced				5x massed				1x, no induction				5x spaced, no induction
				Cold shock @ 2h
	tub-GAL80ts; 54H02-GAL4/+	+/UAS-glug RNAi NIG CG31100	tub-GAL80ts; 54H02-GAL4>UAS-glug RNAi NIG CG31100	tub-GAL80ts; 54H02-GAL4/+	+/UAS-glug RNAi NIG CG31100	tub-GAL80ts; 54H02-GAL4>UAS-glug RNAi NIG CG31100		tub-GAL80ts; 54H02-GAL4/+	+/UAS-glug RNAi NIG CG31100	tub-GAL80ts; 54H02-GAL4>UAS-glug RNAi NIG CG31100		tub-GAL80ts; 54H02-GAL4/+	+/UAS-glug RNAi NIG CG31100	tub-GAL80ts; 54H02-GAL4>UAS-glug RNAi NIG CG31100		tub-GAL80ts; 54H02-GAL4/+	+/UAS-glug RNAi NIG CG31100	tub-GAL80ts; 54H02-GAL4>UAS-glug RNAi NIG CG31100		tub-GAL80ts; 54H02-GAL4/+	+/UAS-glug RNAi NIG CG31100	tub-GAL80ts; 54H02-GAL4>UAS-glug RNAi NIG CG31100
	52	41	37	24	16	20		41	23	19		31	12	14		54	56	56		51	51	49
	39	44	28	-5	-1	14		18	25	17		24	25	34		51	55	46		40	36	38
	42	44	22	22	9	25		20	35	14		17	31	33		39	56	57		43	50	52
	45	43	45	7	25	19		24	20	8		32	31	32		50	50	37		20	48	42
	18	45	32	22	15	4		32	28	22		37	31	34		52	42	46		43	36	52
	47	53	19	15	23	9		20	24	17		24	13	27		53	48	49		51	56	43
	32	20	6	34	17	7		33	22	10		30	22	26		26	25	46		57	47	53
	41	41	33	10	7	23		36	34	4		14	31	32		31	61	42		38	44	36
	46	48	35	19	20	11		36	36	21		21	13	23		51	58	59		36	34	28
	41	45	39	9	7	-1		14	19	32		30	29	22		55	51	46		42	51	38
	19	40	8	33	14	28		27	19	5		33	23	22						40	37	54
	42	44	24	15	22	34		-4	22	19		37	19	18						39	48	48
	53	19	33	22	6	27		16	38	5										37	41	51
	46	43	44	20	18	22		35	29	12										57	29	31
	15	35	24	16	28	17

## Sheet: Ext. Data Fig. 8c
	Positive control									Glug Knock-down
	Time traces						Slope			Time traces						Slope
		1x Unpaired		1x Paired			1x Unpaired	1x Paired			1x Unpaired		1x Paired			1x Unpaired	1x Paired
	Time (s)	mean	SEM	mean	SEM		0.5948	0.8026		Time (s)	mean	SEM	mean	SEM		0.5802	0.3028
	0	0.708594	0.788721	12.4503	2.13719		0.3869	1.114		0	-0.561191	0.436028	0.258363	0.917347		0.6092	0.6071
	0.5	0.708594	0.788721	12.5549	1.98595		0.3638	0.9642		0.5	-0.561191	0.436028	0.395826	0.624097		0.5099	0.3976
	1	0.31415	0.482608	12.5549	1.98595		0.4582	0.6198		1	-0.500546	0.301944	0.395826	0.624097		0.442	0.4091
	1.5	0.31415	0.482608	12.5549	2.07301		0.6284	0.6166		1.5	-0.500546	0.301944	-0.170674	0.580165		0.6592	0.6064
	2	0.752201	0.5404	12.7083	2.22641		0.5507	1.1626		2	-0.500546	0.301944	-0.456012	0.374511		0.5978	0.6414
	2.5	0.752201	0.5404	13.2826	2.37098		0.6184	0.6153		2.5	-0.4416	0.194812	-0.456012	0.374511		0.6606	0.5572
	3	0.471399	0.781652	14.0328	2.39722		0.8326	0.7654		3	-0.14614	0.216208	-0.456012	0.374511		0.3881	0.4994
	3.5	-0.0388652	1.0242	14.6141	2.35331		0.4085	0.7044		3.5	0.0173797	0.25799	-0.531108	0.469464		0.4109	0.5711
	4	-0.17823	0.884834	14.8067	2.22756		0.6665	0.8215		4	0.0626114	0.260563	-0.621579	0.378993		0.6212	0.6481
	4.5	-0.17823	0.877051	15.1302	2.14775		0.3124	0.5363		4.5	0.0626114	0.260563	-0.621579	0.27656		0.6423	0.6319
	5	-0.17823	0.82677	15.9528	2.19716		0.4002	0.9522		5	-0.186286	0.320209	-0.089015	0.346161		0.5078	0.4109
	5.5	-0.0463779	0.717849	16.6284	2.21574					5.5	-0.477715	0.539826	0.330951	0.43517
	6	0.0495165	0.592756	16.9404	2.23445					6	-0.477715	0.539826	0.330951	0.43517
	6.5	0.0495165	0.402919	17.1027	2.39677					6.5	-0.477715	0.555041	-0.0960527	0.34451
	7	0.0601422	0.304723	17.2176	2.50424					7	-0.652425	0.47789	-0.164088	0.487129
	7.5	0.139514	0.30283	17.5777	2.82948					7.5	-0.652425	0.47789	-0.164088	0.487129
	8	1.16649	0.638613	17.9605	2.75298					8	0.018457	0.441356	0.114722	0.504289
	8.5	2.25826	1.06731	18.2192	2.64282					8.5	0.4409	0.486923	0.53918	0.587939
	9	2.81023	1.36903	18.3187	2.61701					9	0.572535	0.510453	0.53918	0.587939
	9.5	2.81023	1.36903	18.3187	2.61701					9.5	0.773925	0.542435	0.434307	0.582349
	10	2.10492	1.31104	18.2222	2.52053					10	0.773925	0.542435	-0.241827	0.422826
	10.5	1.1024	1.02844	18.2222	2.25526					10.5	0.641856	0.540004	-0.569696	0.602411
	11	0.577176	0.875001	18.4236	2.20358					11	0.562637	0.469015	-0.569696	0.602411
	11.5	0.577176	0.974982	18.8715	2.30356					11.5	0.422035	0.420474	-0.0931275	0.737859
	12	0.65099	1.0488	19.8646	2.71478					12	0.0533815	0.495871	0.486451	0.617795
	12.5	0.65099	1.0488	20.2025	2.65696					12.5	-0.329481	0.481491	0.861138	0.61264
	13	0.569906	0.917959	20.2025	2.61878					13	-0.338225	0.472746	0.990299	0.509767
	13.5	0.569906	0.802079	20.1388	2.55514					13.5	-0.338225	0.173989	0.990299	0.509767
	14	0.880092	0.573395	19.6638	2.29088					14	0.0623425	0.350796	0.673057	0.592777
	14.5	0.880092	0.573395	18.9499	1.96558					14.5	0.187366	0.31768	0.609408	0.529129
	15	0.815694	1.07661	18.8209	1.90066					15	0.187366	0.31768	0.609408	0.521002
	15.5	0.686438	1.02897	18.662	1.98785					15.5	0.145258	0.275573	0.625683	0.536572
	16	0.686438	1.02897	18.6448	1.99831					16	0.145258	0.307647	0.625683	0.535828
	16.5	0.686438	1.02897	18.6448	1.99831					16.5	0.145258	0.334178	0.537759	0.448648
	17	0.698529	1.12023	18.8563	2.02022					17	0.0768173	0.384536	0.52692	0.502181
	17.5	0.662496	1.0842	18.9007	2.06469					17.5	-0.0237869	0.366497	0.370202	0.584058
	18	0.584162	1.01759	18.9007	2.09406					18	-0.191465	0.315618	0.165736	0.525652
	18.5	0.00331548	0.436743	18.7881	2.01942					18.5	-0.294242	0.242195	0.0645203	0.424437
	19	-0.651552	0.25152	18.5631	1.88602					19	-0.294242	0.242195	0.0645203	0.374823
	19.5	-1.0912	0.371759	18.3274	1.80714					19.5	-0.239469	0.270174	0.0809042	0.354869
	20	-1.25321	0.612444	18.3274	1.80714					20	-0.0750514	0.323647	0.465438	0.272796
	20.5	-1.25321	0.720757	18.4322	1.85022					20.5	0.28829	0.251771	0.839706	0.352878
	21	-1.22063	0.753337	18.6875	1.74101					21	0.710945	0.299182	0.906794	0.419966
	21.5	-0.742545	0.718563	18.865	1.6942					21.5	0.761926	0.349946	0.906794	0.459654
	22	-0.112018	0.439962	19.1879	1.68801					22	0.761926	0.349946	0.864593	0.487355
	22.5	0.358613	0.404548	19.4632	1.57811					22.5	0.648823	0.383752	0.453294	0.497482
	23	0.712252	0.631511	19.6554	1.42662					23	0.366254	0.327305	0.0732887	0.347529
	23.5	0.976653	0.646184	19.6586	1.30225					23.5	0.0765268	0.212569	0.0158797	0.331728
	24	0.976653	0.646184	19.6586	1.30225					24	0.0153725	0.159706	-0.0440399	0.271808
	24.5	0.765943	0.525372	19.5294	1.28499					24.5	0.0153725	0.250761	-0.39099	0.401958
	25	0.35009	0.424812	19.4735	1.40382					25	0.0733964	0.308785	-0.763909	0.533479
	25.5	0.0384016	0.495139	19.3287	1.57102					25.5	0.406563	0.378827	-0.806683	0.490704
	26	-0.16782	0.491103	19.0695	1.66888					26	0.406563	0.378827	-0.849009	0.456646
	26.5	-0.194929	0.625817	19.0695	1.66888					26.5	0.31629	0.290071	-0.806683	0.581236
	27	-0.211359	0.738299	19.3157	1.80892					27	0.124939	0.240657	-0.690727	0.697192
	27.5	-0.210331	0.739327	19.7973	2.03291					27.5	0.0514865	0.233851	-0.337933	0.723197
	28	-0.210331	0.695576	19.9199	2.14739					28	-0.167683	0.291345	-0.255947	0.673611
	28.5	0.0813996	0.563149	19.9199	2.14739					28.5	-0.377003	0.325841	-0.255947	0.673611
	29	0.468361	0.453381	19.7804	2.12656					29	-0.377003	0.325841	-0.294133	0.663727
	29.5	0.468361	0.453381	19.5948	1.94166					29.5	-0.339803	0.350021	-0.419632	0.631681
	30	0.375395	0.804437	19.5948	1.94166					30	-0.339803	0.350021	-0.464572	0.595638
	30.5	0.0154629	0.954243	19.7707	1.86533					30.5	-0.585866	0.389514	-0.464572	0.595638
	31	-0.0379288	0.900851	19.7707	1.83799					31	-0.984	0.387238	-0.410397	0.525975
	31.5	-0.142373	0.738134	19.7015	1.76882					31.5	-1.18483	0.367171	-0.410397	0.512405
	32	-0.263551	0.552404	19.7015	1.76882					32	-1.18483	0.367171	-0.545339	0.34733
	32.5	-0.285577	0.344018	19.7953	1.82044					32.5	-1.10047	0.41165	-0.545339	0.286287
	33	-0.363246	0.266349	20.095	1.78724					33	-0.91183	0.49859	-0.275167	0.220572
	33.5	-0.762872	0.501881	20.4308	1.91121					33.5	-0.780136	0.591108	0.0736918	0.282299
	34	-0.762872	0.506736	20.4684	1.94882					34	-0.671123	0.610823	0.15049	0.359097
	34.5	-0.597227	0.672381	20.5245	2.11934					34.5	-0.381786	0.540576	0.15049	0.522071
	35	0.012047	0.70628	20.5245	2.11934					35	-0.000537467	0.631328	-0.0507907	0.709996
	35.5	0.0231688	0.717401	21.0618	2.15396					35.5	0.206785	0.645011	-0.410132	0.907166
	36	0.0231688	1.01551	21.1846	2.19432					36	0.29644	0.535449	-0.410132	0.907166
	36.5	-0.147197	0.979459	21.1846	2.19432					36.5	0.29644	0.535449	-0.201329	0.907416
	37	-0.457759	0.740432	20.8118	2.30828					37	0.298078	0.507351	0.134734	0.938466
	37.5	-0.944791	0.573083	20.8118	2.30828					37.5	0.588765	0.483548	0.357571	0.78787
	38	-1.0339	0.633337	20.894	2.23166					38	1.20684	0.652671	0.611946	0.530214
	38.5	-1.0339	0.633337	20.894	2.23166					38.5	1.20684	0.603617	0.838037	0.376414
	39	-0.723046	0.828754	20.6979	2.10534					39	1.27097	0.65957	1.05011	0.587539
	39.5	-0.177071	0.896728	20.4417	2.01763					39.5	1.20174	0.590333	1.20456	0.713341
	40	0.48791	0.925505	20.2164	1.96543					40	1.20174	0.649596	1.5047	0.85625
	40.5	0.775481	0.933595	20.0605	1.90953					40.5	0.433063	0.632444	1.86961	1.11612
	41	0.960489	0.696465	19.917	1.76607					41	-0.229142	0.528513	1.86961	1.11612
	41.5	0.960489	0.696465	19.917	1.72794					41.5	-0.657777	0.490736	1.24206	1.00727
	42	0.94283	1.30204	20.1228	1.81796					42	-0.881666	0.451014	0.536297	0.863033
	42.5	0.488593	1.33251	20.5265	1.97837					42.5	-1.04114	0.385808	0.19778	0.671377
	43	0.488593	1.33251	20.7457	2.19446					43	-1.04114	0.413804	0.154673	0.657879
	43.5	0.733278	1.36405	20.7457	2.1406					43.5	-0.555334	0.899606	0.0407731	0.615608
	44	1.61273	1.88785	20.7087	2.15747					44	0.0981368	1.13685	-0.111515	0.675856
	44.5	2.40865	2.3756	20.4379	1.98723					44.5	0.558305	1.11258	-0.111515	0.675856
	45	2.81342	2.22583	20.0012	1.89486					45	0.888445	0.957992	0.235916	0.727282
	45.5	3.04841	1.82472	20.0012	1.89486					45.5	1.04709	0.969316	0.823168	0.686692
	46	3.04841	1.43611	20.5576	1.895					46	1.11803	1.0247	1.59231	0.686185
	46.5	2.24686	0.634561	21.07	1.95246					46.5	1.11803	1.0247	1.95664	0.787786
	47	1.82564	0.400313	21.1563	2.03874					47	1.03435	1.10686	2.00266	0.734813
	47.5	1.68701	0.480632	21.1563	2.05679					47.5	1.03435	1.16344	2.07741	0.561817
	48	1.40741	0.787875	20.8333	2.20653					48	1.36202	1.49111	2.37728	0.531321
	48.5	1.22187	1.22254	20.5671	2.25724					48.5	1.63558	1.59103	2.81393	0.82568
	49	1.12374	1.41558	20.1948	2.19995					49	1.80998	1.59976	3.07183	1.01877
	49.5	1.12374	1.41558	19.6091	2.16818					49.5	2.02006	1.60573	3.25589	0.974966
	50	1.5631	1.52986	19.1437	2.13731					50	2.19468	1.72374	3.61854	0.954533
	50.5	2.1221	1.36332	19.1437	2.13731					50.5	2.28974	1.81881	4.07844	1.00525
	51	2.39316	1.27779	19.4726	2.09117					51	2.3239	1.85297	4.07844	1.00525
	51.5	2.4807	1.26988	20.2626	2.05561					51.5	2.35055	1.83014	3.93003	0.941388
	52	2.51284	1.24792	20.4875	1.99204					52	2.48654	1.55228	3.2373	1.04253
	52.5	2.70582	1.35108	20.4875	1.99204					52.5	2.9188	1.2863	3.2373	1.36693
	53	3.02914	1.43579	20.409	2.00755					53	3.52087	1.04751	3.55292	1.68255
	53.5	3.10468	1.4687	20.233	1.8705					53.5	4.18618	0.868208	4.17326	1.85825
	54	3.45584	1.48133	19.8359	1.74939					54	4.64444	0.836088	4.70434	1.73766
	54.5	3.56773	1.48156	19.8359	1.74939					54.5	4.64444	0.762722	4.88628	1.61189
	55	3.671	1.45172	19.8748	1.78835					55	4.61075	0.709277	4.97754	1.58406
	55.5	4.07718	1.38042	19.9873	1.93656					55.5	4.60707	0.705604	5.69296	1.6405
	56	5.00979	1.52634	19.9873	1.93656					56	4.61075	0.806649	6.61892	1.72767
	56.5	5.23407	1.75063	19.9873	1.89739					56.5	4.65774	0.853645	7.15623	1.80768
	57	5.23407	1.86527	19.9595	1.86959					57	5.11995	1.0253	7.40909	1.79763
	57.5	5.15602	1.96295	19.7824	1.8842					57.5	5.87223	1.06606	7.40909	1.79763
	58	5.15602	1.96295	19.6383	1.89244					58	6.55327	1.18882	7.40909	1.97772
	58.5	5.50417	1.9373	19.3922	1.78409					58.5	6.93241	1.33774	7.48193	2.05055
	59	5.82398	1.90094	19.3922	1.78409					59	7.29825	1.47248	7.88662	2.19718
	59.5	6.37163	1.95587	19.4276	1.70633					59.5	7.59197	1.48215	8.45513	2.27665
	60	7.23627	2.03351	19.4759	1.723					60	7.6347	1.35643	9.18639	2.2853
	60.5	7.66217	1.97763	19.4276	1.70633					60.5	7.6347	1.35643	9.35705	2.16275
	61	7.66217	1.97763	19.3901	1.67221					61	7.6347	1.35643	9.42415	2.14432
	61.5	7.66217	2.14721	19.3901	1.67221					61.5	7.71907	1.37149	9.5961	2.22644
	62	7.79594	2.32732	19.4897	1.58083					62	7.96323	1.3063	10.2142	2.28688
	62.5	7.98332	2.55282	19.7747	1.66431					62.5	8.31231	1.27602	10.8685	2.4447
	63	7.98568	2.55518	19.9058	1.71936					63	8.81167	1.3449	11.3459	2.53446
	63.5	8.02604	2.58593	20.1739	1.77404					63.5	9.23389	1.4502	11.3459	2.4875
	64	8.23864	2.71806	20.815	2.02299					64	9.33364	1.45072	11.1307	2.27231
	64.5	8.42903	2.84181	20.8452	2.05321					64.5	9.36304	1.38293	10.9157	2.13765
	65	9.28113	2.76429	20.8452	2.31991					65	9.45965	1.34321	10.9157	2.13765
	65.5	10.7929	2.57973	20.0823	1.99466					65.5	9.50206	1.30565	11.35	2.1911
	66	11.7151	2.56662	19.7264	1.99902					66	9.59779	1.25634	11.8019	2.29093
	66.5	11.9402	2.57661	19.7264	1.99902					66.5	9.65181	1.15671	11.8117	2.30072
	67	12.074	2.49654	19.9645	2.23709					67	9.69064	1.1843	11.8117	2.35731
	67.5	12.225	2.44058	19.9645	2.23611					67.5	10.0156	1.18584	11.8117	2.35731
	68	12.2872	2.50219	19.9645	2.23611					68	10.8363	1.31661	11.9773	2.13991
	68.5	12.2872	2.50219	19.8749	2.14651					68.5	11.37	1.39083	11.9773	2.13991
	69	11.9031	2.64035	19.7927	2.12957					69	11.5108	1.40486	11.9987	2.05143
	69.5	11.4144	2.69071	19.6392	1.97611					69.5	11.6034	1.44599	11.9987	2.05143
	70	11.4144	2.69071	19.6108	2.08521					70	11.7657	1.50308	12.4673	1.94499
	70.5	11.5399	2.56486	19.3932	1.84957					70.5	11.9394	1.51167	12.9581	1.90621
	71	12.1057	2.51629	19.2741	1.74852					71	12.1485	1.49053	13.4009	1.99545
	71.5	12.5311	2.56193	19.0916	1.64691					71.5	12.2914	1.514	13.8518	2.03317
	72	12.8525	2.66656	18.9263	1.62632					72	12.2921	1.48565	13.9963	1.95125
	72.5	13.1468	2.69121	18.9263	1.62632					72.5	12.4728	1.54507	14.0089	1.94357
	73	13.1468	2.53066	19.2121	1.84243					73	12.7832	1.5126	14.0288	1.9635
	73.5	13.1481	2.47426	19.2121	1.823					73.5	12.7832	1.43598	14.0288	2.16547
	74	13.285	2.29743	19.1982	1.82852					74	12.7509	1.40369	14.0152	2.15185
	74.5	13.4869	2.23296	18.8764	1.70535					74.5	12.5277	1.28392	13.9428	2.07953
	75	13.4869	2.23296	18.4777	1.616					75	12.2787	1.035	13.4023	1.9463
	75.5	13.163	2.27477	18.4777	1.616					75.5	12.2787	0.995972	13.4023	1.9463
	76	12.946	2.48318	18.6655	1.77773					76	12.3762	0.95133	13.639	2.14677
	76.5	12.909	2.83149	18.6655	1.77773					76.5	12.5448	1.03034	13.6391	2.02709
	77	12.909	2.83149	18.6351	2.01184					77	12.5448	1.03034	13.6391	2.02709
	77.5	13.6404	2.65119	18.6351	2.01184					77.5	12.1764	1.04454	13.5603	2.01445
	78	15.0767	2.34494	18.8709	1.98125					78	11.7028	1.02706	13.5603	2.01445
	78.5	15.932	2.27905	19.1298	1.93268					78.5	11.7028	1.02706	14.3351	1.8981
	79	15.932	2.20383	19.5934	2.09081					79	12.0577	1.08006	15.1659	1.69457
	79.5	15.8675	2.13938	19.5934	2.09081					79.5	12.2773	1.26611	15.3687	1.68787
	80	15.7078	2.11508	18.9382	1.90797					80	12.2773	1.26611	15.43	1.68332
	80.5	15.5336	2.15287	18.3747	1.72324					80.5	11.9721	1.28432	15.43	1.68332
	81	15.3699	2.22475	18.0604	1.64722					81	11.6013	1.03232	15.5594	1.62787
	81.5	15.0951	2.31163	17.9718	1.75774					81.5	11.6013	1.03232	15.5679	1.57745
	82	14.572	2.47121	17.9718	1.76922					82	11.6676	0.955818	15.738	1.55314
	82.5	14.4616	2.49704	17.9718	1.81506					82.5	11.9985	1.08161	16.1294	1.59001
	83	14.4616	2.49704	17.6509	1.7217					83	12.4836	1.23735	16.1294	1.59001
	83.5	14.6819	2.36832	17.4715	1.58124					83.5	12.9848	1.2944	15.9717	1.5211
	84	14.9448	2.26475	17.4158	1.53422					84	13.3158	1.30008	15.3558	1.43613
	84.5	14.9448	2.26475	17.101	1.49866					84.5	13.5213	1.34185	15.0808	1.44386
	85	14.6513	2.27309	17.0327	1.67096					85	13.6814	1.44906	15.0808	1.60162
	85.5	14.5815	2.31822	17.0327	1.67096					85.5	13.6814	1.44906	15.2289	1.74967
	86	14.5815	2.31822	17.4737	1.59858					86	13.3612	1.42323	15.5535	2.00364
	86.5	14.94	2.43163	17.9061	1.50632					86.5	12.8771	1.37291	15.9198	2.041
	87	15.1302	2.61201	18.145	1.4642					87	12.5377	1.28647	16.3375	2.08111
	87.5	15.1411	2.59872	18.145	1.4642					87.5	12.5377	1.28647	16.7658	2.07022
	88	15.1411	2.59872	17.9348	1.3792					88	12.7986	1.42752	16.7658	2.07022
	88.5	15.1763	2.60602	17.5604	1.50277					88.5	12.9199	1.49709	16.4698	2.08275
	89	15.1763	2.60602	17.4843	1.63698					89	12.9402	1.44113	16.4698	2.17273
	89.5	15.0104	2.5531	17.4097	1.59605					89.5	12.9402	1.44113	16.5024	2.20533
	90	14.7488	2.45536	17.4097	1.59605					90	12.9402	1.44112	17.1189	2.39997
	90.5	14.7488	2.45536	17.3002	1.59636					90.5	13.1495	1.65048	17.1189	2.39997
	91	15.1502	2.08244	17.3002	1.59636					91	13.5684	1.76422	17.0423	2.57857
	91.5	15.5368	2.04033	17.6323	1.55953					91.5	13.7935	1.8619	17.0423	2.57857
	92	15.5368	2.04033	17.6323	1.55953					92	13.7935	1.82571	17.0423	2.36182
	92.5	15.474	2.2524	17.499	1.5814					92.5	13.752	1.75774	17.0324	2.35193
	93	15.474	2.26172	17.2974	1.50823					93	13.7067	1.7124	16.8588	2.2729
	93.5	15.617	2.45481	17.2974	1.50823					93.5	13.5116	1.60242	16.3196	2.22179
	94	15.617	2.52868	17.4186	1.53092					94	13.4471	1.538	16.1923	2.25165
	94.5	15.1194	2.87784	18.0141	1.79767					94.5	13.4471	1.53232	16.1923	2.25165
	95	14.6948	3.01261	18.5357	2.13565					95	13.8149	1.57192	16.1923	2.10174
	95.5	14.6948	3.01261	18.5596	2.1595					95.5	13.9968	1.47286	16.1616	2.03622
	96	15.162	2.89059	18.601	2.23877					96	13.9968	1.47286	16.1616	1.88261
	96.5	15.3945	2.82275	18.5596	2.20271					96.5	13.6579	1.39734	16.7125	1.62335
	97	15.3945	2.81415	18.5387	2.28151					97	13.6579	1.44461	17.0479	1.79086
	97.5	15.3654	2.73807	18.5003	2.24311					97.5	13.7058	1.49248	17.0479	1.79086
	98	15.3654	2.73807	18.394	2.15168					98	14.1607	1.58782	17.0228	2.04426
	98.5	15.67	2.73887	18.0228	1.88844					98.5	14.1607	1.48378	17.0228	2.28726
	99	15.67	2.73887	17.5088	1.67007					99	14.0552	1.3783	17.1098	2.54572
	99.5	15.3941	2.77081	17.5088	1.67007					99.5	13.8628	1.27759	17.1098	2.68426
	100	14.6767	2.8552	17.734	1.53057					100	13.8628	1.27759	17.1098	2.68426
	100.5	14.2649	2.88328	18.1051	1.60885					100.5	14.2855	1.43549	17.1975	2.67068
	101	14.0985	2.75732	18.3962	1.64756					101	14.8332	1.5577	17.4872	2.70968
	101.5	14.0985	2.77965	18.3962	1.64756					101.5	14.8332	1.48134	17.7662	2.67379
	102	14.2341	2.91521	18.3503	1.84533					102	14.7709	1.41905	18.2178	2.50306
	102.5	14.362	2.90425	17.9073	2.01042					102.5	14.4437	1.21259	18.2178	2.08395
	103	14.362	2.77761	17.4395	2.05914					103	14.4409	1.27831	18.1085	1.87332
	103.5	14.3533	2.76886	17.0186	2.07578					103.5	14.375	1.21241	18.0713	1.83613
	104	14.0356	2.78321	16.9159	2.14324					104	14.0123	1.28022	17.8722	1.8496
	104.5	13.5269	2.82566	16.9159	2.14324					104.5	13.7579	1.43812	17.2662	2.03044
	105	13.5269	2.82566	17.1712	2.29289					105	13.5907	1.52518	16.6893	2.28092
	105.5	13.7812	3.19652	17.6546	2.2287					105.5	13.3647	1.55284	16.5018	2.50967
	106	13.7812	3.28764	18.2981	1.98896					106	13.2974	1.48556	16.425	2.6007
	106.5	13.7716	3.44303	18.6175	1.80076					106.5	13.2974	1.45468	16.425	2.6007
	107	13.6413	3.43758	18.6175	1.80076					107	13.3277	1.36056	16.8308	2.47631
	107.5	13.6413	3.43758	18.1327	1.69807					107.5	13.4088	1.33839	17.5442	2.50587
	108	13.8236	2.79554	17.5478	1.85983					108	13.7818	1.30886	18.1501	2.7165
	108.5	14.0734	2.46058	16.9152	1.88459					108.5	14.0695	1.45336	18.1501	2.63856
	109	14.1023	2.45776	16.4849	1.80222					109	14.0695	1.45336	17.9481	2.43663
	109.5	14.1023	2.45776	16.4849	1.80222					109.5	13.9676	1.53716	17.7239	2.352
	110	14.4093	2.48595	16.546	1.77469					110	13.7483	1.53959	17.7022	2.33026
	110.5	14.6442	2.61733	16.7502	1.62251					110.5	13.7483	1.53959	17.5991	2.2467
	111	14.6549	2.61779	17.286	1.5665					111	13.7746	1.46991	17.5991	2.2467
	111.5	14.6549	2.62809	18.1121	1.7005					111.5	14.0483	1.55617	17.3097	2.1873
	112	14.5379	2.55736	18.7089	1.8614					112	14.3678	1.68007	17.2416	2.18043
	112.5	14.5379	2.55736	18.8137	1.89865					112.5	14.8052	1.72698	17.1085	2.19467
	113	14.5515	2.57093	18.8137	1.89865					113	15.0513	1.66841	16.8049	2.20331
	113.5	14.5515	2.66724	18.7443	1.91239					113.5	15.0513	1.66841	16.5253	2.1953
	114	14.3329	2.92936	18.3519	1.77441					114	14.8856	1.64239	16.5253	2.1953
	114.5	14.3329	2.92936	18.0429	1.76428					114.5	14.8856	1.64239	16.7794	2.38115
	115	14.7695	2.9426	17.9457	1.93359					115	14.8857	1.42379	17.1511	2.56723
	115.5	15.0479	2.93149	17.9457	2.10895					115.5	14.8857	1.42379	17.3357	2.66336
	116	15.0479	2.93149	18.0421	2.23705					116	14.716	1.38759	17.3357	2.58156
	116.5	14.9425	3.17004	18.0535	2.24842					116.5	14.6658	1.41519	17.0811	2.32694
	117	14.8367	3.33466	18.0535	2.24458					117	14.6658	1.44803	16.5624	2.33736
	117.5	14.7195	3.28262	18.0535	2.11663					117.5	14.8098	1.59209	16.1984	2.71596
	118	14.504	3.14066	18.4051	1.96568					118	15.0589	1.66679	16.1984	2.71596
	118.5	14.4454	3.08464	19.0165	1.95232					118.5	15.0589	1.60117	16.4243	2.90609
	119	14.4243	3.09902	19.1668	2.08634					119	14.965	1.50729	17.1542	2.70722
	119.5	14.4243	3.09902	19.1668	2.08634					119.5	14.6956	1.40893	17.1542	2.42968
	120	14.69	3.15439	18.733	2.36625					120	14.5548	1.39272	16.9811	2.25653
	120.5	14.7472	3.06569	18.3071	2.49377					120.5	14.4892	1.32712	16.5195	2.15374
	121	14.7472	3.01415	18.3071	2.49377					121	14.4892	1.22713	16.5195	2.15374
	121.5	14.7472	3.01415	18.4574	2.59715					121.5	14.622	1.29262	16.5863	2.11249
	122	14.7749	2.9106	18.9382	2.60526					122	14.7227	1.37462	17.0875	2.4975
	122.5	14.904	2.94397	19.3249	2.48049					122.5	14.9573	1.48531	17.2185	2.58544
	123	15.181	2.96551	19.9527	2.4098					123	15.107	1.52	17.2427	2.45555
	123.5	15.5454	2.91299	20.1504	2.13255					123.5	15.1198	1.53284	17.2427	2.36194
	124	15.8625	2.81122	20.1504	2.13255					124	15.137	1.58991	17.1554	2.27464
	124.5	16.129	2.6788	19.0917	1.80348					124.5	15.137	1.71882	17.1554	2.27464
	125	16.1438	2.49775	18.4558	1.67292					125	14.7674	1.69452	17.6809	2.16651

## Sheet: Ext. Data Fig. 8d
	Nebu Knock-down (imaging in axons)									Nebu Knock-down (imaging in somatas)
	Time traces						Slope			Time traces						Slope
		1x Unpaired		1x Paired			1x Unpaired	1x Paired			1x Unpaired		1x Paired			1x Unpaired	1x Paired
	Time (s)	mean	SEM	mean	SEM		0.854	1.024		Time (s)	mean	SEM	mean	SEM		0.572	0.7352
	0	-0.10293	0.436363	2.00746	0.940741		0.908	1.19		0	-0.15254	0.502196	0.597583	0.670109		0.7913	0.678
	0.5	0.0656225	0.426478	2.0339	0.954316		0.988	1.089		0.5	-0.102102	0.158134	0.597583	0.610172		0.4489	0.6147
	1	0.131118	0.454502	2.09734	0.761524		1.08	1.173		1	0.0484551	0.210464	1.09734	0.504716		0.3892	0.8596
	1.5	0.155393	0.44528	2.09734	0.761524		1.032	0.937		1.5	0.0484551	0.210464	1.54741	0.625113		0.6146	0.9459
	2	0.292578	0.486651	1.26155	1.12462		0.895	0.991		2	-0.0222795	0.187338	1.55179	0.629495		0.3385	0.7968
	2.5	0.413379	0.419706	0.81942	0.989976		0.817	1.114		2.5	-0.140659	0.479678	1.55179	0.739817		0.4405	0.7918
	3	0.41991	0.41748	0.81942	0.989976		0.845	1.056		3	-0.308887	0.555488	1.19911	0.525747		0.3955	0.8011
	3.5	0.41991	0.39852	1.09931	0.758437		1.069	0.906		3.5	-0.456054	0.408321	1.07283	0.482425		0.5632	0.4353
	4	0.602097	0.351097	1.60619	0.836981		1.022	1.158		4	-0.456054	0.344557	1.07283	0.482425		0.5021	0.64
	4.5	0.742535	0.375466	2.34764	1.14844		0.85	1.132		4.5	-0.134047	0.317061	1.04966	0.464401		0.422	0.5734
	5	0.742535	0.375466	2.34764	1.14844		1.005	0.914		5	0.326432	0.272099	0.985861	0.400602		0.786	0.6609
	5.5	0.692064	0.364109	2.18244	1.00923					5.5	0.326432	0.272099	0.486072	0.297781
	6	0.593405	0.337571	1.35693	0.630959					6	0.23162	0.614379	0.470051	0.412788
	6.5	0.505034	0.344478	0.847806	0.735883					6.5	-0.0602472	0.534901	0.470051	0.412788
	7	0.498565	0.341624	0.545634	0.839734					7	-0.243846	0.467258	0.647673	0.590411
	7.5	0.47967	0.328607	0.545634	0.870142					7.5	-0.583429	0.420449	0.647673	0.626011
	8	0.400425	0.317638	0.552486	0.876994					8	-0.848153	0.490412	0.61912	0.800085
	8.5	0.369601	0.312364	0.826712	0.821237					8.5	-0.848153	0.490412	0.322462	0.988103
	9	0.369601	0.312364	0.983317	0.742603					9	-0.540675	0.557869	0.0254335	1.12587
	9.5	0.389792	0.21973	1.19442	0.658136					9.5	-0.290555	0.481709	-0.161768	0.938672
	10	0.552883	0.218318	1.44696	0.651154					10	-0.1646	0.321593	-0.161768	0.585522
	10.5	0.552883	0.218318	1.44696	0.617952					10.5	-0.1646	0.321593	-0.0890654	0.518638
	11	0.370897	0.21816	1.40816	0.57915					11	-0.361171	0.561909	0.02437	0.632073
	11.5	0.343568	0.338687	1.32096	0.571179					11.5	-0.43543	0.847273	0.0555598	0.632881
	12	0.343568	0.338687	1.32096	0.571179					12	-0.43543	0.847273	0.340995	0.910944
	12.5	0.451056	0.39062	1.44486	0.583341					12.5	0.246167	0.719775	0.340995	0.910944
	13	0.538699	0.428803	1.50211	0.550396					13	0.941021	0.55549	0.261592	0.90125
	13.5	0.546398	0.430761	1.50211	0.550396					13.5	0.941021	0.55549	-0.316061	0.761774
	14	0.569719	0.454082	1.09534	0.462535					14	0.601042	0.645284	-0.669465	1.18246
	14.5	0.709905	0.421309	0.394349	0.641537					14.5	0.244353	0.761563	-0.669465	1.18246
	15	0.818016	0.379372	-0.0455782	0.749728					15	-0.124599	0.737827	-0.253645	0.789386
	15.5	0.818016	0.379372	-0.0455782	0.749728					15.5	-0.47207	0.676882	0.110083	0.349429
	16	0.667183	0.319338	0.130703	0.781787					16	-0.649182	0.534357	0.19423	0.250326
	16.5	0.404427	0.304908	0.332164	0.822452					16.5	-0.649182	0.534357	0.329963	0.386059
	17	0.299021	0.299104	0.442216	0.929277					17	-0.314081	0.311557	0.384851	0.440946
	17.5	0.248431	0.248514	0.456682	0.887838					17.5	-0.0186187	0.372947	0.569783	0.446774
	18	0.248431	0.232939	0.582425	0.777422					18	-0.0186187	0.366787	1.05287	0.929863
	18.5	0.270209	0.15691	0.91962	0.515785					18.5	-0.0450492	0.340357	1.05287	1.01382
	19	0.307886	0.163857	1.02034	0.546031					19	-0.191126	0.287264	0.472514	0.933006
	19.5	0.322367	0.135874	1.02034	0.546031					19.5	-0.31677	0.477907	-0.0195714	0.631953
	20	0.548097	0.118061	1.02034	0.68023					20	-0.433607	0.584289	-0.0195714	0.647883
	20.5	0.672548	0.145959	0.961696	0.635443					20.5	-0.433607	0.584289	-0.0195714	0.680882
	21	0.672548	0.145959	0.926016	0.704947					21	-0.229136	0.290184	-0.0415388	0.751011
	21.5	0.565299	0.193493	0.668345	0.486087					21.5	0.305909	0.49502	-0.374496	0.616079
	22	0.501507	0.241903	0.668345	0.486087					22	0.558077	0.607029	-0.956764	0.330507
	22.5	0.471625	0.291468	0.717265	0.384022					22.5	0.558077	0.522987	-0.956764	0.728474
	23	0.430365	0.341348	0.733787	0.387409					23	0.457621	0.366504	-0.838073	0.854048
	23.5	0.35225	0.361049	0.87847	0.516458					23.5	0.457621	0.171789	-0.838073	0.9229
	24	0.150769	0.271461	0.87847	0.516458					24	1.37908	0.770791	-0.998221	0.88001
	24.5	-0.0537055	0.139151	0.523291	0.308547					24.5	1.87348	1.14224	-1.44879	0.577438
	25	-0.0989582	0.14001	0.171566	0.370124					25	1.87348	0.991311	-1.57591	0.635807
	25.5	-0.108794	0.151402	-0.0832562	0.374167					25.5	1.65163	0.769463	-1.57591	0.666622
	26	-0.125566	0.167884	-0.190651	0.454634					26	1.13191	0.628876	-1.31795	0.924575
	26.5	-0.175013	0.144802	-0.190651	0.454634					26.5	0.397115	0.546398	-0.939682	0.847932
	27	-0.304262	0.136026	-0.0641389	0.354663					27	-0.195449	0.19481	-0.187739	0.91711
	27.5	-0.35678	0.129278	0.264587	0.27996					27.5	-0.195449	0.527679	0.48804	1.19264
	28	-0.35678	0.129278	0.823219	0.495199					28	-0.054038	0.669091	0.569335	0.81524
	28.5	-0.268218	0.127445	0.823219	0.495199					28.5	-0.054038	0.659232	0.569335	0.81524
	29	-0.215845	0.171459	0.586934	0.544295					29	-0.18093	0.53234	0.0188141	0.655984
	29.5	-0.148236	0.21237	0.307036	0.493211					29.5	-0.18093	0.463103	0.0188141	0.899181
	30	-0.082866	0.2415	0.104124	0.338572					30	0.0568406	0.700873	0.255376	1.13574
	30.5	-0.082866	0.2415	-0.0896354	0.211096					30.5	0.690653	0.633465	0.770941	0.710844
	31	-0.122015	0.241172	-0.213833	0.163649					31	1.46751	1.04342	0.809632	0.601115
	31.5	-0.302862	0.311525	-0.213833	0.20168					31.5	1.46751	1.04342	0.857923	0.497168
	32	-0.361056	0.253331	-0.206835	0.251758					32	1.16896	1.18325	1.18042	0.819669
	32.5	-0.361056	0.216795	-0.185754	0.272839					32.5	1.01082	1.34621	1.39081	0.504785
	33	-0.361056	0.155038	-0.115061	0.302363					33	1.01082	1.34621	1.43462	0.531545
	33.5	-0.365712	0.150382	-0.105036	0.312388					33.5	1.82551	1.85021	1.67545	0.517114
	34	-0.365712	0.150382	-0.105036	0.328313					34	2.56875	1.95689	2.70663	1.10388
	34.5	-0.337822	0.149441	-0.145314	0.398815					34.5	2.98305	1.5856	2.94699	0.822564
	35	-0.122539	0.234125	-0.154809	0.44317					35	2.98305	1.5856	3.18971	0.578077
	35.5	0.0640027	0.285848	-0.209361	0.388618					35.5	3.04736	1.99457	3.20487	0.343187
	36	0.225848	0.303771	-0.226719	0.371259					36	3.07033	2.01754	3.82242	0.252421
	36.5	0.225848	0.303771	-0.257987	0.350867					36.5	3.07033	1.24151	4.16299	0.287103
	37	0.0564199	0.350848	-0.35915	0.364436					37	2.95658	1.12776	4.46001	0.511412
	37.5	-0.0157966	0.530747	-0.35915	0.425422					37.5	2.95658	1.27391	5.0552	0.943453
	38	-0.0157966	0.530747	-0.0568191	0.727753					38	3.52969	1.94303	5.51886	1.02149
	38.5	0.0359595	0.536389	-0.0568191	0.537264					38.5	3.92952	2.34287	5.90013	0.740288
	39	0.0359595	0.46792	-0.144817	0.449266					39	3.94744	2.22999	6.32063	0.453252
	39.5	0.025984	0.457944	-0.310234	0.53078					39.5	4.04022	2.00542	6.42696	0.559582
	40	0.0154294	0.472876	-0.337106	0.576137					40	4.2133	1.84839	6.42696	1.05258
	40.5	-0.0265526	0.466607	-0.337106	0.576137					40.5	4.59146	1.91341	6.14133	1.47179
	41	-0.0433576	0.485588	-0.23719	0.564414					41	5.13631	2.10851	6.14133	1.47179
	41.5	-0.080206	0.525339	-0.23719	0.564414					41.5	5.53294	2.1256	6.91328	1.22699
	42	-0.080206	0.525339	-0.508121	0.487856					42	5.58341	1.97105	7.80689	1.0882
	42.5	0.0423185	0.505009	-0.953997	0.448348					42.5	5.6199	1.96105	8.53739	1.05592
	43	0.130445	0.516569	-1.23913	0.477478					43	5.73677	1.84874	8.95358	1.19134
	43.5	0.130445	0.516569	-1.32919	0.547601					43.5	6.18839	1.89313	9.15897	1.34997
	44	-0.0342483	0.547686	-1.4171	0.599406					44	6.47895	2.18279	9.60954	1.50394
	44.5	-0.0342483	0.554015	-1.43165	0.621285					44.5	7.02071	2.69085	10.0754	1.6427
	45	-0.0964636	0.550338	-1.43165	0.621285					45	7.80958	2.8571	10.0754	1.6427
	45.5	-0.0964636	0.656744	-1.17733	0.438057					45.5	7.93323	2.41719	9.78032	1.62707
	46	-0.147367	0.60584	-0.987056	0.311629					46	8.11874	2.32546	9.78032	1.62707
	46.5	-0.147367	0.484322	-0.847254	0.230612					46.5	8.5996	2.54675	10.0611	1.2587
	47	-0.0546379	0.359235	-0.556071	0.14044					47	8.97345	2.65047	10.7007	1.36666
	47.5	-0.0546379	0.359235	-0.323589	0.137458					47.5	9.64521	3.01334	11.6199	1.47304
	48	-0.0795975	0.35103	-0.230214	0.127554					48	9.93536	3.30349	12.2124	1.64141
	48.5	-0.182151	0.392158	-0.0319672	0.150731					48.5	9.93536	3.62872	12.2124	1.64141
	49	-0.294828	0.432172	0.171581	0.19027					49	9.30821	3.00157	11.5741	1.66296
	49.5	-0.294828	0.432172	0.301219	0.172142					49.5	9.30821	2.69587	10.8832	1.5145
	50	-0.265186	0.370442	0.592557	0.204995					50	9.60589	2.45996	10.8832	1.62545
	50.5	0.0816593	0.418997	0.852374	0.316946					50.5	9.92816	2.41972	11.0652	1.80736
	51	0.23226	0.569597	0.902763	0.367335					51	10.1415	2.57207	11.4064	1.7296
	51.5	0.233196	0.58285	0.970155	0.520348					51.5	10.3996	2.82627	11.5673	1.68819
	52	0.335304	0.684958	1.06967	0.619861					52	10.9123	2.84859	12.2336	1.79508
	52.5	0.475183	0.803034	1.06967	0.573004					52.5	11.3389	2.4593	13.3112	2.0026
	53	0.504439	0.824649	1.06967	0.472498					53	11.3389	2.06522	13.4543	1.84591
	53.5	0.504439	0.821037	1.17815	0.541467					53.5	11.2595	1.80104	13.4543	1.84591
	54	0.495961	0.791459	1.22586	0.589174					54	11.2595	1.51695	12.7342	1.38418
	54.5	0.495961	0.760362	1.24785	0.801714					54.5	11.5829	1.61584	12.7342	1.4664
	55	0.600764	0.719918	1.34043	0.894292					55	11.8741	1.61319	12.7342	1.4664
	55.5	0.696378	0.722786	1.92714	0.792666					55.5	11.8741	1.44313	12.5424	1.43332
	56	0.85298	0.778811	2.69385	0.776608					56	11.7944	1.36344	12.5424	1.43332
	56.5	1.0264	0.851314	3.1264	0.848303					56.5	11.1821	1.49186	13.2663	1.57309
	57	1.16284	0.900697	3.54549	0.867811					57	10.976	1.98609	13.8794	1.82571
	57.5	1.3367	0.925088	3.89216	0.884169					57.5	10.976	1.98609	13.8955	1.84176
	58	1.56991	0.93645	3.92836	0.92037					58	11.9326	2.42738	13.938	1.88427
	58.5	1.87956	0.949295	3.96137	0.933889					58.5	12.6886	2.42026	14.2286	1.86687
	59	2.25324	0.990067	4.14582	0.99422					59	12.6886	1.61109	15.0201	2.10022
	59.5	2.54324	1.06359	4.53625	1.10271					59.5	12.6459	1.29396	15.6813	2.20695
	60	2.7478	1.13221	5.12641	1.36777					60	12.3311	0.979184	15.6813	2.20695
	60.5	3.08688	1.12538	5.65907	1.55995					60.5	12.3311	1.0244	15.0224	1.82339
	61	3.54927	1.0703	6.03361	1.61482					61	12.743	1.479	14.0996	1.64975
	61.5	3.96781	1.05708	6.3583	1.60344					61.5	12.743	1.49004	13.7848	1.69846
	62	4.39535	1.06507	6.59856	1.5734					62	12.2369	1.09903	13.7848	1.69846
	62.5	4.80208	1.06883	6.8661	1.60421					62.5	11.6855	0.873205	14.0833	1.71463
	63	5.19487	1.0612	7.63702	1.60204					63	11.2665	0.985203	14.8699	2.32614
	63.5	5.65018	1.06712	8.84065	1.51258					63.5	11.2665	1.34041	14.8928	2.34903
	64	6.0141	1.08512	9.7206	1.42254					64	11.2665	1.50405	14.8928	2.40058
	64.5	6.39035	1.10792	10.0391	1.36887					64.5	11.1898	1.66541	14.0092	1.92474
	65	7.01074	1.08182	10.0391	1.32712					65	11.1781	1.65372	14.0092	1.92474
	65.5	7.69328	0.973716	10.0537	1.33962					65.5	11.1781	1.53625	14.5568	2.08959
	66	8.08938	0.847145	10.2115	1.28506					66	11.2612	1.61549	14.5568	1.99611
	66.5	8.3501	0.722981	10.535	1.22567					66.5	11.3377	1.69199	14.5198	1.87293
	67	8.84052	0.624638	10.9603	1.22495					67	11.4161	1.90902	14.5198	1.76107
	67.5	9.34974	0.597289	11.5431	1.30665					67.5	11.4734	2.34071	14.6126	1.81316
	68	9.68716	0.6557	12.0365	1.36977					68	11.4734	2.34071	14.8293	1.78816
	68.5	10.084	0.744021	12.3722	1.40316					68.5	11.4734	2.08082	15.2355	1.73339
	69	10.5145	0.782767	12.7222	1.44238					69	11.4551	1.89908	15.4263	1.73525
	69.5	10.7902	0.75212	13.1488	1.41933					69.5	11.4551	1.51479	15.6144	1.83251
	70	11.052	0.680975	13.6831	1.32515					70	11.8514	1.38502	15.6144	1.83251
	70.5	11.3188	0.621357	14.2154	1.24869					70.5	12.0134	1.38264	15.168	1.84227
	71	11.4263	0.6033	14.7034	1.18744					71	12.1921	1.56133	14.4283	1.9149
	71.5	11.5586	0.598837	15.1541	1.1305					71.5	12.1921	1.63032	14.4283	1.9149
	72	11.9422	0.623754	15.1541	1.1305					72	11.8694	1.99346	14.8465	1.90034
	72.5	12.4525	0.677123	15.0634	1.11088					72.5	11.2913	2.21406	14.8465	1.87745
	73	12.8058	0.700391	15.0376	1.08505					73	11.0142	2.28535	14.7153	1.7463
	73.5	12.916	0.705612	15.0376	1.06072					73.5	11.0142	2.28535	14.4574	1.66045
	74	12.9513	0.692221	15.0737	1.02317					74	11.3675	2.08466	14.4574	1.66045
	74.5	13.1484	0.66933	15.1847	1.10636					74.5	11.8115	2.26807	15.6291	1.9088
	75	13.2736	0.778191	15.3061	1.15836					75	12.5451	2.86189	15.6291	1.9088
	75.5	13.3469	0.768881	15.3401	1.15652					75.5	13.158	3.09167	14.6394	2.15683
	76	13.3665	0.788495	15.3704	1.13424					76	13.3506	3.00458	14.3678	1.94357
	76.5	13.7023	0.726734	15.5121	1.09104					76.5	13.3604	2.91603	14.3678	1.94357
	77	13.892	0.723413	15.8211	1.06458					77	13.6576	2.65341	15.0717	1.83386
	77.5	13.9788	0.810158	16.2974	0.997494					77.5	14.1217	2.27945	15.6282	1.83629
	78	13.9788	0.840617	16.62	0.939691					78	14.1217	1.8881	16.2583	1.8854
	78.5	13.9602	0.907565	16.7693	0.898724					78.5	13.5061	1.27255	16.7552	1.99692
	79	13.9602	0.907565	17.0046	0.919084					79	13.094	1.04724	17.0755	2.06199
	79.5	14.157	0.900974	17.2137	1.12726					79.5	12.8687	1.04413	17.0755	2.06199
	80	14.4075	0.969503	17.2885	1.20214					80	12.8301	1.00556	16.6574	2.07402
	80.5	14.7148	1.11023	17.2905	1.20413					80.5	12.8301	0.991978	15.9151	1.90484
	81	14.7148	1.06682	17.3505	1.2405					81	13.0243	1.07669	15.9151	1.90484
	81.5	14.6931	1.00645	17.501	1.28371					81.5	13.6145	1.43109	16.4357	1.99707
	82	14.6751	0.968888	17.6068	1.30173					82	14.1396	1.95618	17.0811	2.64256
	82.5	14.6732	0.849323	17.6068	1.2992					82.5	14.1396	2.03131	17.0811	2.64546
	83	14.6732	0.756856	17.5281	1.15779					83	13.894	1.78579	16.8411	2.40539
	83.5	14.7709	0.791363	17.4738	0.96937					83.5	13.894	1.30459	16.6944	2.10951
	84	14.906	0.893417	17.3312	0.826767					84	13.894	1.30459	16.6528	2.06793
	84.5	15.0821	0.934768	17.0607	0.697737					84.5	13.5522	1.90419	16.5776	2.0656
	85	15.0821	0.934768	16.8395	0.704252					85	13.0433	1.78914	16.4714	2.17045
	85.5	15.0739	0.94041	16.7667	0.77025					85.5	12.914	1.65983	16.4403	2.42889
	86	14.9043	0.90633	16.585	0.800089					86	12.914	1.13919	16.0035	2.37562
	86.5	14.7244	0.907184	16.585	0.851284					86.5	13.4264	1.65155	16.0035	2.37562
	87	14.7044	1.03015	16.708	0.974321					87	13.4775	1.77222	16.1461	2.19661
	87.5	14.7044	1.03015	17.186	1.05223					87.5	13.6107	1.91341	16.1461	1.98654
	88	14.9391	1.03869	17.4613	1.11325					88	13.6284	1.93115	16.1008	1.94125
	88.5	15.0847	1.04982	17.5277	1.17145					88.5	13.6284	1.93115	16.0319	1.9033
	89	15.2209	1.0705	17.6134	1.25719					89	13.2916	1.90297	16.0319	1.9033
	89.5	15.4041	1.08518	17.6134	1.34581					89.5	12.9544	1.69316	16.7057	1.95454
	90	15.5958	1.07585	17.4726	1.26675					90	12.9544	1.69316	17.0016	1.65727
	90.5	15.8084	1.04955	17.2854	1.10093					90.5	13.8065	1.94535	17.0016	1.65727
	91	15.9947	1.035	17.1868	1.07218					91	13.8065	1.2897	17.0016	1.73024
	91.5	15.9947	1.035	17.1868	1.07218					91.5	13.7323	1.21546	17.2123	1.94097
	92	15.8985	1.04095	17.3815	1.24746					92	13.7323	1.29882	17.4472	2.12099
	92.5	15.8205	1.05762	17.3815	1.24746					92.5	14.0176	1.6015	17.7433	2.13018
	93	15.8205	1.05762	17.297	1.25307					93	14.0176	1.8331	18.364	2.18101
	93.5	15.8886	1.10057	17.2575	1.25416					93.5	13.8573	1.8265	18.364	2.18101
	94	16.086	1.11685	17.1324	1.17036					94	13.824	1.79323	17.8564	2.0315
	94.5	16.3722	1.12137	16.8761	1.03263					94.5	13.7775	1.5069	17.1818	1.98987
	95	16.6325	1.09797	16.6432	0.964702					95	13.656	1.10834	17.0405	1.84859
	95.5	16.6325	1.09797	16.6227	0.974497					95.5	13.6489	1.10123	16.9911	1.89057
	96	16.4557	1.12689	16.6227	0.974497					96	13.6456	1.30121	16.7124	1.67313
	96.5	16.3563	1.16	16.6703	0.984575					96.5	13.4457	1.47608	16.1459	1.55754
	97	16.3027	1.17737	16.6941	1.0084					97	13.2397	1.5962	15.6469	1.5671
	97.5	16.21	1.19009	16.7028	1.11549					97.5	13.0421	1.46203	15.2404	1.69395
	98	16.1195	1.20476	16.7545	1.23478					98	12.8875	1.35922	15.2404	1.69395
	98.5	16.1195	1.20476	16.7545	1.28278					98.5	12.8875	1.44396	15.7433	1.61088
	99	16.1726	1.25544	16.6481	1.33365					99	13.0578	1.61427	16.6343	1.57254
	99.5	16.3059	1.22817	16.615	1.33754					99.5	13.4615	1.80779	17.2709	1.84868
	100	16.4084	1.18776	16.5288	1.27374					100	13.513	1.78692	17.4588	1.91324
	100.5	16.4084	1.18776	16.4918	1.23681					100.5	13.513	1.78692	17.4588	1.91324
	101	16.2181	1.23015	16.4918	1.14675					101	13.461	1.76822	16.5097	1.56612
	101.5	15.9655	1.23581	16.5339	1.04858					101.5	13.1733	1.74169	15.4727	1.64137
	102	15.7596	1.20889	16.6227	1.02417					102	12.8741	1.61848	15.4727	1.64137
	102.5	15.6684	1.19883	16.7359	1.04129					102.5	12.8741	1.61848	15.8883	1.99025
	103	15.628	1.18732	16.7359	1.04129					103	13.0381	1.63897	16.6396	2.05269
	103.5	15.5575	1.12579	16.5626	0.953425					103.5	13.5288	1.78728	16.6396	1.94919
	104	15.5575	1.12579	16.524	1.07043					104	13.5497	1.80818	16.5973	1.90681
	104.5	15.5768	1.12163	16.524	1.07043					104.5	13.5497	2.3514	15.9052	1.72083
	105	15.6308	1.09569	17.2086	1.28137					105	13.1146	1.91628	15.8261	1.64174
	105.5	15.737	1.0334	17.409	1.48171					105.5	13.1146	1.71517	15.8261	1.36123
	106	15.7406	1.03693	17.409	1.53474					106	13.417	1.64103	16.4365	1.48493
	106.5	15.7406	1.09439	17.1198	1.45599					106.5	13.6925	1.58111	16.4365	1.48493
	107	15.4084	1.23071	16.6763	1.29892					107	13.8665	1.75515	16.4365	1.67102
	107.5	15.4084	1.23071	16.3709	1.21406					107.5	13.8665	1.88757	16.5501	1.78461
	108	15.4553	1.22496	16.3709	1.21406					108	13.6022	1.76053	17.5293	2.62203
	108.5	15.6914	1.20143	16.5542	1.34772					108.5	13.6022	1.76053	17.5293	2.62203
	109	15.6914	1.20143	16.7134	1.50694					109	13.7398	1.89106	16.9262	2.08297
	109.5	15.6027	1.18668	16.7134	1.51181					109.5	13.856	1.83967	15.4808	1.46565
	110	15.6027	1.18668	16.4687	1.30602					110	13.8634	1.65096	14.9732	1.34337
	110.5	15.6771	1.15855	16.2045	1.09847					110.5	13.9038	1.56593	14.9732	1.34337
	111	15.8611	1.12297	16.0087	1.03923					111	13.9256	1.48272	15.5219	1.4711
	111.5	16.1389	1.11051	16.0087	1.03923					111.5	13.973	1.53002	16.3799	1.84653
	112	16.3864	1.11451	16.3287	0.940714					112	14.5475	1.84596	17.1118	2.07079
	112.5	16.5388	1.09786	17.1075	1.17332					112.5	15.527	2.53563	17.1118	2.07079
	113	16.6297	1.06808	17.1996	1.08016					113	15.527	2.53563	16.6837	1.66353
	113.5	16.6297	1.06808	17.1996	1.08016					113.5	15.2251	2.54139	16.6837	1.66353
	114	16.4868	0.967497	17.0891	1.00228					114	14.8378	2.4355	18.044	2.09519
	114.5	16.2947	0.935959	16.9597	0.912434					114.5	14.7937	2.39149	18.386	2.43722
	115	16.1436	0.942759	16.7255	0.794251					115	14.7937	2.32137	18.386	2.44742
	115.5	16.0366	0.971958	16.6285	0.697261					115.5	14.9091	2.21197	17.6307	2.41756
	116	16.0366	0.981207	16.6285	0.690898					116	15.1667	2.11751	17.6307	2.41756
	116.5	16.1499	1.09456	16.7537	0.705498					116.5	15.3359	2.01102	17.9888	2.30292
	117	16.4209	1.17122	17.0269	0.843327					117	15.4375	1.85151	17.9888	2.30292
	117.5	16.438	1.14885	17.2255	0.99155					117.5	15.4653	1.68553	17.3299	2.07524
	118	16.438	1.14885	17.2996	1.04321					118	15.4653	1.68553	16.4351	1.72014
	118.5	16.3664	1.08515	17.4206	1.05332					118.5	15.4487	1.74882	16.2645	1.78301
	119	16.3664	1.08515	17.5539	1.049					119	15.3691	1.86169	16.2645	1.78301
	119.5	16.3841	1.0672	17.5539	1.049					119.5	15.0529	1.86	16.7456	2.05185
	120	16.3935	1.07659	17.422	0.957435					120	14.3614	1.69595	16.8584	2.15945
	120.5	16.4135	1.16033	17.422	0.962769					120.5	13.5384	1.57248	17.0973	2.10153
	121	16.411	1.16579	17.4428	0.98959					121	13.3493	1.38342	17.9034	2.05499
	121.5	16.411	1.16816	17.4555	1.02008					121.5	13.3493	1.1702	18.6041	2.28536
	122	16.3885	1.18638	17.4555	1.03262					122	13.3907	1.03845	19.0113	2.55678
	122.5	16.3885	1.18638	17.3198	1.03555					122.5	13.4648	1.08029	19.0113	2.55678
	123	16.5933	1.15467	17.1148	1.05034					123	13.5751	1.11551	18.5327	2.29678
	123.5	16.6964	1.13705	17.0483	1.09767					123.5	14.0343	1.2382	17.8487	2.2663
	124	16.6964	1.11843	17.0331	1.1357					124	14.8641	1.77361	17.4211	2.20837
	124.5	16.671	1.03032	17.0331	1.1357					124.5	15.227	2.13657	17.0465	2.10252
	125	16.5174	0.876682	17.1711	1.14957					125	15.3996	2.3424	17.0465	2.10252
	125.5	16.3241	0.854047	17.3947	1.14061					125.5	15.7813	2.72668	17.2018	2.17492
	126	16.3241	0.854047	17.3947	1.14061					126	15.7813	2.79188	17.828	2.2534
	126.5	16.5372	0.944059	17.3255	1.07379					126.5	15.7017	2.72357	18.0976	2.25776
	127	16.5372	0.944059	17.3255	1.07379					127	14.4911	1.91998	18.1091	2.24711
	127.5	16.4431	1.08747	17.388	0.94486					127.5	14.2861	1.76359	18.2746	2.41024
	128	16.2615	1.01207	17.4109	0.967773					128	14.2861	1.76359	18.3685	2.5041
	128.5	16.2615	1.01207	17.4109	0.967773					128.5	14.8981	2.05767	18.3685	2.59245
	129	16.3633	0.964724	17.566	1.12836					129	14.9792	2.01422	18.2761	2.89802
	129.5	16.4117	0.944261	17.566	1.15459					129.5	14.9872	1.89247	18.1473	3.04844
	130	16.4117	0.944261	17.566	1.15459					130	15.1115	1.80272	18.1259	3.04534
	130.5	16.2868	1.06124	17.5668	1.06985					130.5	15.1115	1.77122	17.8971	3.03483
	131	16.1694	1.09311	17.5668	1.06985					131	14.8695	1.52927	17.5176	3.09958
	131.5	16.1072	1.05517	17.4814	1.0357					131.5	14.4231	1.26141	16.2939	2.59075
	132	16.0331	0.980985	17.356	1.04989					132	14.1761	1.14242	14.53	2.4905
	132.5	15.9694	0.917329	17.2705	1.04891					132.5	14.1761	1.23359	14.53	2.4905
	133	15.9073	0.867574	17.1585	1.00165					133	14.2875	1.345	15.6201	2.52784
	133.5	15.9073	0.867574	16.9972	0.911702					133.5	14.6748	1.50181	16.5341	2.26551
	134	16.0221	0.880326	16.7591	0.780601					134	15.1674	1.88952	17.3667	2.25004
	134.5	16.0221	0.880326	16.7591	0.780601					134.5	15.4824	2.15785	17.9057	2.38157
	135	15.8608	0.95179	16.8638	0.82312					135	15.692	2.36739	17.9057	2.38157
	135.5	15.8088	0.924417	17.1201	0.920988
	136	15.8088	0.924417	17.2834	0.95932
	136.5	16.0288	0.860833	17.2834	0.955757
	137	16.1745	0.799905	17.1956	0.867978
	137.5	16.2553	0.766326	16.9855	0.922892
	138	16.3632	0.767541	16.8967	1.07888
	138.5	16.4733	0.78265	16.8967	1.26751
	139	16.4733	0.78265	17.0198	1.39057
	139.5	16.3633	0.854044	17.0591	1.34208
	140	16.1797	0.871048	17.0591	1.34208
	140.5	15.7839	0.820775	16.9897	1.28189
	141	15.7839	0.820775	16.8852	1.17734
	141.5	16.1454	0.777698	16.8852	1.15724
	142	16.3956	0.810131	16.9912	1.08604
	142.5	16.4228	0.805066	17.2147	1.02901
	143	16.5645	0.765977	17.4363	1.00068
	143.5	16.7019	0.727503	17.4363	1.00068
	144	16.7675	0.729352	17.3916	1.06964
	144.5	16.8239	0.760101	17.3819	1.08498
	145	16.8825	0.818711	17.2095	1.01087
	145.5	16.8825	0.82994	16.8866	0.942273
	146	16.8367	0.864462	16.8395	1.00947
	146.5	16.8071	0.875308	16.8207	1.00683
	147	16.7864	0.854666	16.6925	1.03321
	147.5	16.7495	0.817683	16.6925	1.03321
	148	16.6579	0.791403	16.7638	1.07224
	148.5	16.5792	0.834385	16.7809	1.06908
	149	16.5381	0.897823	16.7809	1.03979
	149.5	16.431	0.896155	16.9221	1.04748
	150	16.296	0.89192	16.9852	1.11052
	150.5	16.2027	0.898478	16.993	1.14309
	151	16.2027	0.898478	17.0132	1.16335
	151.5	16.2224	0.885773	17.0132	1.11026
	152	16.3153	0.86622	16.963	1.06001
	152.5	16.3209	0.870134	16.7627	0.859718
	153	16.3244	0.861994	16.6912	0.781435
	153.5	16.3825	0.879683	16.6785	0.76877
	154	16.5066	0.988918	16.5188	0.764026
	154.5	16.5066	0.988918	16.3953	0.814543
	155	16.4305	1.06562	16.3943	0.823825
	155.5	16.2794	0.968243	16.3092	0.786024
	156	16.2073	0.896217	16.1851	0.806501
	156.5	16.1935	0.849202	16.1543	0.843396
	157	16.1935	0.82935	16.1543	0.843396
	157.5	16.3141	0.843773	16.1684	0.842735
	158	16.4218	0.942776	16.1684	0.842735
	158.5	16.4218	0.942776	16.1328	0.843165
	159	16.309	0.981257	16.1328	0.866545
	159.5	16.1528	0.921017	16.1549	0.904858
	160	16.1118	0.88007	16.1549	0.904858
	160.5	16.1118	0.854667	16.066	0.969955
	161	16.1118	0.854667	16.066	0.969955
	161.5	16.0428	0.884398	16.0534	0.903625
	162	15.7805	0.95673	16.0418	0.892094
	162.5	15.6125	0.95905	15.8749	0.858299
	163	15.6125	0.95905	15.7928	0.828795
	163.5	15.6414	0.839596	15.6174	0.777512
	164	15.7072	0.814942	15.2132	0.714109
	164.5	15.8364	0.859578	15.2132	0.714109
	165	15.9529	0.976012	15.2737	0.766921
	165.5	15.9529	1.0527	15.6064	0.810957
	166	15.8229	1.07288	15.9575	0.839833
	166.5	15.5596	1.08808	16.0697	0.904384
	167	15.3104	1.07229	16.0966	0.898442
	167.5	15.1709	1.03434	16.1042	0.931425
	168	15.1535	1.03127	16.1042	0.931425
	168.5	15.1535	1.03127	15.9244	0.876766
	169	15.367	1.00732	15.7929	0.834319
	169.5	15.5754	0.969717	15.6649	0.785024
	170	15.6965	0.944546	15.5205	0.77485
