# Supplementary material for: Glycolysis-derived alanine from glia fuels neuronal mitochondria for memory in Drosophila
Source: Nat Metab. 2023 Nov 6;5(11):2002–19. doi: 10.1038/s42255-023-00910-y (PMC10663161; doi:10.1038/s42255-023-00910-y)
Supplement: Supplementary file 21 — Statistical Source Data for Extended Data Fig. 9. [file 42255_2023_910_MOESM21_ESM.xlsx]

## Sheet: Ext. Data Fig. 9a
	5x spaced, no induction
	tub-GAL80ts;54H02-GAL4/+	+/UAS-nebu RNAi HMS01072	tub-GAL80ts;54H02-GAL4>UAS-nebu RNAi HMS01072
	21	39	30
	32	38	35
	39	36	34
	43	44	31
	28	37	37
	41	26	31
	19	43	30
	40	49	38
	36	47	30
	42	24	39

## Sheet: Ext. Data Fig. 9b
	1x							5x spaced				5x massed				5x spaced, no induction
				Cold shock @ 2h
	tub-GAL80ts;54H02-GAL4/+	+/UAS-nebu RNAi GD2444	tub-GAL80ts;54H02-GAL4>UAS-nebu RNAi GD2444	tub-GAL80ts;54H02-GAL4/+	+/UAS-nebu RNAi GD2444	tub-GAL80ts;54H02-GAL4>UAS-nebu RNAi GD2444		tub-GAL80ts;54H02-GAL4/+	+/UAS-nebu RNAi GD2444	tub-GAL80ts;54H02-GAL4>UAS-nebu RNAi GD2444		tub-GAL80ts;54H02-GAL4/+	+/UAS-nebu RNAi GD2444	tub-GAL80ts;54H02-GAL4>UAS-nebu RNAi GD2444		tub-GAL80ts;54H02-GAL4/+	+/UAS-nebu RNAi GD2444	tub-GAL80ts;54H02-GAL4>UAS-nebu RNAi GD2444
	66	47	38	17	1	15		36	39	49		31	20	26		33	33	29
	50	43	31	22	11	13		35	31	21		20	24	23		34	35	38
	41	41	31	15	16	26		34	26	32		14	21	25		36	36	28
	44	44	38	21	16	22		31	28	22		22	18	29		39	22	40
	30	46	45	18	8	14		33	28	11		20	26	21		35	41	34
	45	41	41	18	6	7		27	33	18		27	32	21		35	33	39
	38	42	41	26	22	35		32	36	17		19	21	30		47	23	25
	42	40	53	-3	21	4		39	30	23		25	33	30		18	48	28
	44	43	34	10	8	16		39	40	37		26	37	34		32	46	44
	46	49	39	8	17	4		29	32	15		33	36	30		51	54	24
	48	45	44	27	10	22		36	39	8
	45	43	53	11	9	28		38	30	25
	41	43	30	11	22	4
	48	47	42	14	10	22
	38	45	38	20	9	16

## Sheet: Ext. Data Fig. 9c
	Positive control						nebu knock-down						InR knock-down
	Time traces						Time traces						Time traces
		5x Unpaired		5x Paired				5x Unpaired		5x Paired				5x Unpaired		5x Paired
	Time (s)	mean	SEM	mean	SEM		Time (s)	mean	SEM	mean	SEM		Time (s)	mean	SEM	mean	SEM
	0	35.1924	7.61668	61.7544	13.4721		0	49.4707	8.96895	34.9907	6.19778		0	36.2134	5.5947	40.7939	8.52654
	1	36.3101	7.45513	59.4628	11.8017		1	50.5239	8.95627	32.3165	6.92476		1	35.1504	5.24663	39.5425	8.4629
	2	36.6931	7.54215	58.4674	10.0499		2	50.1636	8.80204	34.5466	6.66949		2	35.9987	5.32235	39.9812	8.72693
	3	37.1575	7.65866	61.7208	9.44025		3	50.6588	8.84591	36.8485	6.94597		3	37.9143	6.08158	42.2776	8.41635
	4	36.2716	7.42174	58.0082	8.49607		4	52.1879	9.24875	37.351	6.61074		4	39.0167	7.21747	41.9965	8.25012
	5	35.2751	7.51214	57.6979	8.68394		5	52.1178	9.65989	34.6647	6.84392		5	38.8004	6.438	39.1042	8.58408
	6	36.0389	7.67152	55.1748	8.26512		6	51.0266	9.76524	32.2546	6.98874		6	37.1139	5.49839	39.3921	8.38265
	7	36.5361	7.59611	54.8562	8.19958		7	51.0192	9.44079	34.4069	6.32929		7	35.2772	5.20507	41.5689	8.19073
	8	36.7025	7.51048	56.1502	8.28949		8	51.64	9.32739	37.7085	6.46241		8	35.622	5.81308	42.8822	8.48919
	9	38.1825	7.55881	57.574	7.76567		9	51.97	9.52998	36.4878	6.30267		9	37.6209	6.38029	44.0418	8.57798
	10	38.4348	7.38813	58.7426	8.29839		10	52.2702	9.30961	32.9625	6.70792		10	38.6411	6.48773	43.0071	8.34528
	11	36.1002	7.05323	57.2011	8.90162		11	53.9559	9.45246	35.1661	6.60862		11	38.8342	7.40564	40.7099	8.43223
	12	34.7601	6.91179	53.9994	8.20734		12	55.1391	9.729	37.5618	6.93352		12	38.6601	6.96269	40.4401	8.41801
	13	35.6954	7.07738	54.2972	7.87248		13	53.7503	9.47802	37.5783	6.67135		13	36.6889	6.09154	41.0589	8.08016
	14	37.1848	7.51036	55.5839	8.33137		14	51.9067	9.06224	35.3221	6.56671		14	34.155	5.14759	41.4914	8.14978
	15	37.7734	7.83864	55.934	8.25529		15	50.3613	8.84726	31.8066	7.2591		15	34.1888	5.25926	43.2594	8.71181
	16	37.7028	7.76167	56.2659	7.93105		16	48.1679	8.66907	33.724	6.58186		16	36.4774	5.90864	44.6822	8.4913
	17	37.9714	7.54141	59.2866	7.60337		17	47.5109	8.44522	36.4601	6.47291		17	36.2782	6.16455	44.2062	7.84747
	18	39.1602	7.55042	58.4198	6.55839		18	48.2865	8.30498	36.093	6.21607		18	33.9891	6.27419	41.9622	7.93074
	19	39.8042	7.80954	55.5894	6.35888		19	48.0025	8.15855	34.7444	7.53237		19	34.3188	6.60482	39.8529	8.11137
	20	38.9451	8.05622	55.1061	7.15357		20	49.6623	8.03867	35.9661	6.81398		20	35.3479	6.37013	40.9351	7.69156
	21	38.6762	8.24281	56.4726	7.99616		21	52.3881	8.23947	38.0722	6.73941		21	35.6481	5.89984	43.2587	8.17188
	22	38.9364	8.08833	57.7119	8.18937		22	51.189	8.24982	36.3276	6.90871		22	37.2265	6.07049	45.0394	9.23368
	23	38.1901	7.64125	59.363	7.42617		23	49.2878	8.26796	32.8365	7.24798		23	38.4254	5.98599	45.6543	8.66605
	24	37.886	7.65448	60.2605	7.57245		24	49.092	8.29007	32.2523	7.79036		24	37.7973	5.43439	44.4182	7.91609
	25	38.6982	7.91148	58.7939	8.1433		25	47.7832	8.04363	35.1126	7.31305		25	37.5015	5.74841	42.1581	7.84387
	26	39.2419	7.95142	56.3718	7.07415		26	46.4189	7.96316	38.792	6.96998		26	38.6917	5.81309	41.0884	7.84637
	27	39.1592	7.95131	55.4944	6.64029		27	46.3918	8.05912	39.0649	6.50159		27	38.003	5.48454	42.0083	7.68456
	28	37.6129	7.85577	57.1909	7.43275		28	46.2846	7.99063	34.1092	6.83094		28	36.3948	5.40677	42.4722	7.5895
	29	35.1553	7.70887	59.365	7.90488		29	45.9555	7.88922	32.906	6.40386		29	37.9634	5.57036	42.4815	7.96813
	30	35.1298	7.99808	60.7914	7.83665		30	47.3256	8.19045	36.8243	6.08702		30	39.3678	5.416	43.0134	8.33758
	31	37.0985	8.36907	61.0721	8.41057		31	49.5621	8.9202	38.9549	6.23415		31	38.9794	5.13919	44.0652	8.28669
	32	37.9046	8.37084	60.3751	8.36666		32	50.4786	9.42975	36.2701	6.61983		32	39.2822	5.55884	44.7745	8.08316
	33	38.1948	8.08709	61.0347	7.9573		33	52.1797	9.25522	32.2324	6.46236		33	39.2887	5.78271	44.7259	8.36819
	34	38.2405	7.98332	61.3145	7.94863		34	53.213	9.27749	32.868	6.05693		34	36.9403	5.76069	45.6243	8.58311
	35	36.2667	7.61044	61.172	7.37102		35	51.426	9.36475	34.9225	6.78544		35	35.2275	6.06296	47.0702	9.08487
	36	33.9494	7.31224	63.3859	6.93844		36	50.6828	9.18277	33.5517	6.44672		36	36.0534	6.48044	47.4952	9.33059
	37	32.6673	7.75265	58.9453	6.92105		37	50.1009	8.91187	30.9361	6.94053		37	36.3389	6.46885	46.8922	8.55043
	38	33.347	7.77254	58.2943	7.14577		38	48.9411	8.73049	32.9689	7.03341		38	36.2299	6.43548	46.8417	8.23161
	39	36.8159	7.4687	58.1102	6.01584		39	48.7894	8.60844	38.7861	6.91554		39	36.5085	6.05265	47.7503	8.55225
	40	39.4296	7.67949	58.4892	5.64583		40	48.2635	8.33471	40.0988	6.24178		40	36.6928	5.66172	47.6128	8.62686
	41	36.2755	7.09208	59.8849	6.1891		41	48.6921	8.14811	36.4614	6.79574		41	37.9729	5.95271	47.3376	8.40395
	42	36.378	7.12934	60.4382	6.90287		42	49.9574	8.23501	36.0536	7.28968		42	38.7019	5.8127	48.4798	8.23022
	43	36.4883	7.09585	57.6108	7.73702		43	51.1356	8.48296	37.6515	7.37303		43	37.8104	5.5216	48.603	8.68207
	44	37.0228	6.92497	56.0803	7.50539		44	52.0615	8.7508	37.3672	6.90692		44	38.2898	5.6704	48.18	9.17729
	45	37.7081	6.77344	57.4292	6.57413		45	52.0883	8.64441	36.3897	6.99216		45	39.7956	5.57471	48.6701	8.85129
	46	37.4939	6.92623	57.7885	6.30736		46	51.3952	8.63684	36.5175	7.83398		46	39.7872	4.73955	47.4595	8.7158
	47	36.163	6.94795	57.4127	6.58091		47	51.2703	8.87281	37.9647	6.54897		47	39.7442	4.72315	46.5079	8.85539
	48	35.1258	6.72223	57.4894	6.37535		48	51.4184	8.83404	37.0302	6.41511		48	40.9319	5.03318	47.8085	8.71229
	49	35.4635	6.76539	59.4085	6.26876		49	49.6898	8.42465	36.2438	6.48613		49	39.8435	5.13603	46.9711	8.56731
	50	36.3823	6.97842	62.6418	6.14257		50	48.842	8.48756	36.6148	6.73104		50	37.4939	5.41755	45.7	8.54754
	51	37.6606	6.84945	62.3219	6.58135		51	50.7119	8.88383	37.3011	7.60197		51	37.2548	5.93354	47.4864	8.15062
	52	39.8685	6.67894	58.8637	7.36115		52	51.1568	9.12265	40.2614	7.11456		52	36.2348	5.52779	48.8584	8.13204
	53	40.5216	6.80809	56.5058	6.84513		53	50.7557	9.12455	40.1194	6.64983		53	35.2506	5.2138	48.9222	8.37917
	54	38.5103	7.02004	55.8701	6.44388		54	52.5269	9.30789	35.4516	5.17767		54	37.4362	5.40655	47.9843	9.07705
	55	37.3425	7.25725	56.697	7.08091		55	53.1231	9.33516	33.8796	5.23577		55	38.6575	5.46635	45.3333	10.0154
	56	37.1547	7.25378	58.1439	7.26608		56	51.906	9.2478	36.7031	5.62167		56	37.0016	5.32331	43.7821	9.72492
	57	36.7416	7.05392	58.6136	6.94804		57	50.9453	9.04913	37.5008	6.00425		57	36.5917	5.98297	44.0405	9.0656
	58	36.9642	7.04492	59.2202	5.99825		58	49.6814	8.83447	36.1242	5.62287		58	37.9777	6.24968	44.6745	8.61304
	59	37.4516	7.23612	59.308	6.05052		59	49.504	8.73158	36.1345	6.37319		59	38.6074	5.37124	47.5451	8.96319
	60	36.8095	7.24012	58.5133	7.30834		60	50.6452	8.6324	37.1538	6.16552		60	38.7156	5.15003	49.9613	9.03173
	61	36.1114	6.88666	58.3144	7.97182		61	50.5525	8.45397	38.5504	5.64996		61	40.2377	5.0812	48.8726	8.23718
	62	37.6896	6.74559	57.749	7.18892		62	50.1471	8.23797	37.3573	5.15179		62	41.0764	5.08972	48.345	7.97894
	63	39.6884	6.84101	57.5786	6.64091		63	50.5961	8.45296	35.122	6.34441		63	39.3306	4.62322	49.2353	8.12368
	64	39.8293	7.02326	58.7154	6.70349		64	50.6905	8.94787	37.1301	6.13869		64	38.1077	4.79661	49.3952	8.21837
	65	38.6767	7.19406	60.2304	6.69066		65	50.6767	8.95956	38.017	5.46681		65	38.4962	5.01108	49.5338	8.97079
	66	37.2541	7.09165	60.645	5.9341		66	51.2765	8.92293	38.3648	5.21567		66	36.9553	4.79932	50.3301	9.74101
	67	37.0152	7.02599	60.2556	6.2011		67	51.0899	9.08342	34.6383	5.60497		67	35.6686	5.20669	49.2084	8.70662
	68	37.9938	6.9726	60.3799	7.50744		68	50.6012	9.27934	34.3938	5.44992		68	39.457	6.40123	46.7703	8.25027
	69	38.8539	6.91796	60.3488	7.21469		69	50.7911	9.47059	36.0397	5.35416		69	42.566	7.33085	46.7037	8.17811
	70	39.4492	6.97877	59.566	6.9391		70	50.6806	9.33656	35.7371	5.47914		70	40.8719	7.39119	47.2474	7.96163
	71	39.4055	6.80603	59.1983	6.91501		71	50.6357	9.03942	32.7232	5.87842		71	38.7168	6.93753	46.746	8.06
	72	38.3673	6.68127	60.3031	5.80396		72	50.7533	9.04336	31.6825	5.74495		72	37.1745	6.40431	47.1572	8.08946
	73	37.531	6.91729	61.1347	5.93311		73	50.1165	9.05546	36.076	5.41546		73	36.8288	5.77379	47.921	7.99871
	74	38.1107	7.28484	59.1459	7.05021		74	48.7084	8.75567	38.3321	6.05729		74	38.5426	5.67255	48.6051	8.66653
	75	38.763	7.44008	56.8859	7.2392		75	47.5024	8.65707	36.6031	5.8151		75	38.4458	5.22699	49.7198	8.85394
	76	38.5802	7.45016	57.8135	7.50018		76	48.6172	8.87963	35.4179	5.77098		76	37.7593	4.90911	49.9482	8.03716
	77	38.6719	7.31307	59.6059	7.43808		77	50.7404	9.18163	35.1133	6.16893		77	39.0708	5.31766	49.5932	7.76453
	78	39.0532	7.03739	59.6459	7.39518		78	50.3589	9.4441	34.7455	6.64907		78	38.9635	5.40296	50.2262	7.7332
	79	38.9077	6.77915	58.8245	6.91944		79	49.8057	9.64024	36.0254	5.92526		79	38.3154	5.96645	51.1379	7.80957
	80	38.3933	6.70037	59.2055	5.82442		80	48.7694	9.85884	38.8809	5.93942		80	41.2233	7.28001	50.9284	7.96093
	81	38.6949	6.92929	59.5491	6.08844		81	48.3529	9.89371	39.6016	5.27229		81	43.4894	7.18827	49.6273	8.0521
	82	39.7323	7.15396	59.2786	7.19257		82	50.2475	9.6297	36.1503	5.04743		82	40.2053	5.86164	50.0827	8.81929
	83	40.7115	7.13325	58.8674	7.05477		83	49.9153	9.70692	35.7776	4.90874		83	37.225	5.40679	51.8528	9.64449
	84	41.0672	7.15686	59.2417	6.89923		84	49.8277	9.88935	39.5565	4.15232		84	37.9873	5.44445	49.4141	9.03818
	85	40.1475	7.32214	62.6545	7.69068		85	51.2195	9.62934	39.8066	5.19625		85	38.2168	5.45084	44.9075	8.98752
	86	38.8953	7.16447	64.5067	8.3681		86	50.6433	9.6805	34.2346	4.87779		86	38.0135	5.46593	43.3038	9.25719
	87	37.4465	7.0525	59.0826	8.33944		87	47.704	10.0925	24.5913	5.53786		87	41.802	5.62658	44.3793	8.94094
	88	25.087	8.03457	49.5846	11.7685		88	41.3811	11.3002	13.7795	9.96081		88	42.7086	6.40012	46.3822	8.71351
	89	3.77463	10.6665	36.8584	13.8485		89	25.6727	10.8179	2.98704	11.066		89	26.4366	5.31838	41.4803	8.12705
	90	-0.753904	11.1013	22.106	9.22914		90	12.2552	8.36974	0.52934	8.84199		90	9.61053	6.40824	27.0048	9.25821
	91	8.69319	10.5287	20.1315	3.79988		91	16.9099	9.50342	8.96181	8.90278		91	12.9375	6.07355	18.1725	11.2698
	92	12.9301	10.6711	32.0182	7.08939		92	23.8208	12.0176	16.7553	9.559		92	21.3752	6.21654	20.8358	11.0818
	93	15.7403	10.2563	39.7823	6.67192		93	26.3412	11.215	20.5826	10.056		93	26.5823	5.81967	25.8594	10.1512
	94	18.6863	9.47183	40.9151	6.45027		94	33.7288	10.2063	24.4791	8.91809		94	30.0038	6.55675	30.5202	9.84806
	95	19.9874	8.18001	45.095	6.59018		95	42.7109	11.0025	27.6565	6.37001		95	29.4454	7.48383	36.1243	9.96754
	96	23.8326	7.37338	50.886	6.46887		96	46.182	12.1991	30.7511	6.23201		96	28.5626	7.40404	40.177	9.92578
	97	28.4766	6.96969	54.321	6.90932		97	45.9473	12.4542	34.3023	6.30456		97	27.5729	6.78569	40.7176	8.86858
	98	31.4838	6.66239	55.9413	8.36241		98	45.7723	11.7133	32.6234	5.71748		98	26.8245	6.60465	40.9681	8.45687
	99	33.915	6.4977	55.9	8.93139		99	45.1433	10.8214	30.0908	5.51677		99	28.5867	7.17787	42.4224	8.37515
	100	36.5005	6.19384	56.4262	8.27192		100	45.6482	10.3295	33.9553	5.55139		100	29.1943	7.71942	43.8602	8.19755
	101	38.001	5.94139	57.7284	8.11707		101	46.8258	10.0587	37.8628	6.42199		101	28.2127	7.87273	45.3582	8.28554
	102	37.3811	6.068	58.505	8.01023		102	47.2199	9.86396	37.3852	5.68387		102	31.09	8.91941	47.2185	8.2929
	103	37.6407	6.44783	58.7729	8.46856		103	47.5574	9.62129	37.5762	4.84207		103	34.7038	9.23943	48.3715	8.24649
	104	39.5725	6.93937	59.087	9.24547		104	48.0145	9.53074	39.5217	4.68299		104	36.6973	8.54966	48.7354	8.34378
	105	40.1967	7.04238	60.9724	8.96379		105	48.6339	9.55968	39.5523	5.59259		105	39.0686	8.1482	48.9774	8.1627
	106	38.5886	6.54478	63.5132	8.99928		106	49.1808	9.46736	38.1925	5.18582		106	38.2664	6.9796	48.7365	7.83853
	107	37.5701	6.51691	63.9093	8.97558		107	48.8856	9.41206	37.3157	4.14695		107	36.6683	6.08845	47.1857	8.26972
	108	38.6283	6.79654	62.946	8.16981		108	49.3157	9.44325	38.5576	4.50126		108	38.2122	6.47564	44.9028	9.23303
	109	39.3262	7.0072	63.5436	8.15108		109	51.4055	9.47388	41.3598	5.11412		109	37.436	6.57448	46.0841	10.4498
	110	39.6764	7.14814	65.2564	8.66926		110	51.6002	9.49889	39.427	4.59587		110	34.9667	6.65243	48.4862	10.7973
	111	39.9293	7.26167	65.3742	9.07294		111	50.3332	9.28113	35.0358	4.57352		111	35.3927	7.381	47.7301	9.00364
	112	38.0749	6.99483	64.145	8.90443		112	50.5838	9.17702	37.2833	4.55584		112	32.9358	8.41239	47.7283	7.64628
	113	36.5241	6.70195	62.9824	9.17055		113	51.0047	9.42121	41.3021	5.47227		113	27.8397	11.5643	49.4302	7.50198
	114	37.4631	6.84944	63.2995	9.73293		114	50.4895	9.39915	40.4942	5.33768		114	28.2461	13.5809	51.2672	7.94283
	115	38.5491	7.22871	65.2049	9.62483		115	49.8397	9.32438	37.3592	4.47337		115	31.7669	12.0761	51.7891	8.23789
	116	39.2018	7.24218	65.2642	9.72759		116	50.0726	9.21249	36.0634	3.92784		116	34.8833	9.51268	50.3035	7.62486
	117	40.1529	7.10665	63.5473	9.30826		117	50.7068	9.07085	37.1364	4.12183		117	38.8415	8.29079	49.9864	7.13222
	118	39.9671	6.8762	62.2142	8.97336		118	51.7706	9.19138	38.4301	5.36898		118	41.3058	7.99774	50.3253	7.39372
	119	39.1081	6.56041	60.9728	9.02453		119	52.0394	9.54267	37.6761	4.66541		119	42.0518	7.5476	50.1141	7.56098
	120	39.0918	6.55665	61.4446	8.98792		120	50.9501	9.49151	36.6447	4.04955		120	42.7595	7.35047	50.1258	7.60963
	121	38.899	6.77779	61.8121	9.37307		121	51.0432	9.3903	38.6894	4.14667		121	41.4421	6.82996	49.1897	7.99223
	122	38.9363	6.99117	61.739	9.4696		122	51.3633	9.49961	40.4977	5.23238		122	41.2365	6.58182	49.8317	8.84298
	123	39.0003	6.82542	63.9533	9.88458		123	50.9261	9.55786	40.2364	5.34399		123	44.0007	6.82923	51.7275	8.98384
	124	38.8157	6.20826	65.3787	10.0382		124	50.8438	9.39344	38.1317	5.30651		124	42.0801	6.10483	50.216	7.73624
	125	39.6541	5.90841	65.5334	9.4411		125	50.6115	9.1421	37.2839	5.30069		125	37.8161	5.16592	49.4779	7.1936
	126	40.17	6.11298	64.3388	9.54356		126	50.989	9.29861	38.2401	5.82499		126	38.9149	5.60685	50.8392	7.30627
	127	39.4274	6.24527	61.4478	9.69804		127	53.8173	9.77127	38.7139	5.49535		127	39.7156	5.55085	49.4725	7.40584
	128	38.4284	6.41573	59.3789	8.95022		128	55.289	10.1405	39.7232	5.57385		128	39.4884	5.02584	48.1394	7.33201
	129	37.3841	6.34734	59.1381	8.69256		129	53.7763	10.3173	39.252	5.48356		129	41.7031	5.28457	49.3131	7.21585
	130	37.0675	5.94811	60.847	8.74505		130	53.1043	10.5574	37.1595	4.35888		130	41.0582	5.3341	50.2241	7.84645
	131	37.8579	5.80433	62.7701	8.9362		131	52.4261	10.7759	36.7494	4.15163		131	39.0355	5.02746	52.1757	9.12053
	132	38.2344	6.18056	62.6351	9.19797		132	50.6654	10.7474	38.3516	5.15624		132	39.6921	5.14823	54.234	9.08876
	133	38.49	6.45705	62.1353	8.47416		133	49.2497	10.1679	37.622	5.99039		133	38.925	5.67089	52.1672	7.81224
	134	39.9632	6.53777	63.6182	8.35757		134	47.9579	9.82205	35.1712	5.4214		134	37.6442	6.16881	48.8214	7.054
	135	40.3724	6.41956	66.1941	9.17227		135	48.842	9.72858	35.8819	4.43721		135	39.4977	6.54265	47.998	6.88273
	136	38.2822	5.64393	66.9394	8.95565		136	51.7502	9.98908	38.7643	4.49936		136	40.1128	6.15395	48.755	6.69659
	137	37.2019	5.15547	64.4357	8.18769		137	50.7183	9.72378	38.2717	4.64922		137	40.8996	5.63184	48.282	7.19056
	138	37.5781	5.33322	60.9884	8.20776		138	47.9339	8.91178	35.5016	4.04088		138	43.7888	5.61272	46.2439	8.19339
	139	37.3363	5.8002	58.6389	8.65415		139	48.203	8.46299	35.914	4.19362		139	41.7548	5.21776	44.0129	8.90879
	140	37.7402	6.10084	57.743	8.58508		140	48.3462	8.31579	35.7246	4.22086		140	37.7947	5.06955	42.6616	9.16208
	141	39.3264	6.20296	57.8005	8.15122		141	46.5691	8.29563	35.8755	4.42192		141	37.8019	5.48479	43.5028	9.37272
	142	39.4889	6.11833	57.5358	7.94473		142	45.7934	8.56964	38.9642	5.15516		142	37.2817	5.67506	44.7708	9.55604
	143	36.9979	5.92813	59.0613	8.4798		143	47.1551	8.99397	39.5419	5.23071		143	35.9539	5.597	45.9475	9.70573
	144	34.7454	5.90658	62.2029	9.17467		144	48.428	9.4654	37.856	4.92102		144	36.9809	5.87699	48.9422	10.1899
	145	34.9298	5.95782	61.817	8.69373		145	47.6857	9.28089	36.8619	5.30569		145	37.6431	5.33298	50.5663	9.88272
	146	36.1202	5.975	59.945	7.67905		146	46.4574	8.78068	35.5701	5.64291		146	38.4976	4.85072	49.2045	8.59371
	147	36.7573	5.85683	58.2771	8.10961		147	45.9688	8.50265	33.3869	5.75366		147	40.4422	5.36341	48.1731	7.34413
	148	37.029	5.76873	57.0608	8.97013		148	46.5319	8.30572	32.9769	5.59642		148	39.8654	5.81623	47.5489	6.60557
	149	36.7303	5.83098	58.6207	9.05443		149	47.8325	8.38495	31.826	5.06346		149	38.4337	6.27147	46.3564	6.59675
	150	36.2482	6.09045	59.4565	9.02593		150	48.0237	8.84292	30.4159	4.4178		150	37.6237	6.0403	45.6424	6.7759
	151	36.8208	6.20585	58.8745	8.75997		151	48.5634	9.46635	32.9369	4.25562		151	38.1255	5.54386	45.8088	6.8446
	152	37.7497	6.28029	58.8233	8.22938		152	49.4858	9.15357	34.9801	4.55357		152	40.5131	5.78396	46.46	6.67474
	153	37.9771	6.50351	58.1616	7.62485		153	49.1075	8.73252	34.199	5.01226		153	40.1368	5.35392	46.5917	6.51592
	154	36.9172	6.42017	57.1065	7.70753		154	48.6704	8.78083	32.8527	4.94441		154	38.4645	4.65554	45.9762	6.53586
	155	35.3426	5.9238	55.851	8.63699		155	49.2285	9.45465	34.0183	4.57968		155	39.645	5.1269	45.7603	6.46769
	156	34.7529	5.34762	54.9348	8.26913		156	49.0248	9.9209	33.6105	4.11953		156	38.341	5.27053	45.4967	6.38968
	157	34.9071	5.10358	56.3759	7.6208		157	48.407	9.58196	32.487	4.58598		157	34.3294	5.05359	45.1489	6.85328
	158	35.6041	5.21477	58.7722	7.83214		158	48.0844	8.90993	36.6706	5.04821		158	34.4316	6.43545	47.0118	7.90024
	159	36.5827	5.48235	58.5316	7.93485		159	46.416	8.67009	36.5172	5.13454		159	36.4079	7.76897	48.4301	8.75159
	160	37.2473	5.72498	55.7649	8.2434		160	45.5398	8.55004	33.4798	4.61845		160	36.175	7.55654	46.0667	8.38101
	161	37.1076	5.84309	54.4484	8.36673		161	46.5538	8.71643	34.9971	4.46955		161	34.8484	7.03243	42.7622	7.99933
	162	36.3935	5.85069	56.3541	8.202		162	46.6213	9.12197	34.6753	4.969		162	33.1378	6.99167	40.7394	8.4299
	163	36.1572	5.53906	57.8885	8.46639		163	47.068	9.10775	32.9106	5.17412		163	32.9757	7.12156	40.6192	8.89969
	164	36.0839	5.35592	56.8551	8.1109		164	48.3401	8.74965	34.3186	5.44882		164	34.9385	7.10428	41.7452	8.65324
	165	35.8235	5.60184	55.9064	8.12316		165	47.2376	8.75919	35.2607	5.79933		165	35.8355	6.78536	43.1461	7.59204
	166	36.4359	5.69377	54.9228	8.82827		166	46.2013	9.04846	34.4077	5.68519		166	37.3994	6.85032	44.9372	6.44622
	167	36.7945	5.59023	53.5495	8.39787		167	47.7524	9.27752	33.9948	5.39032		167	38.4514	6.50841	46.0587	5.97089
	168	35.9884	5.5082	52.8984	8.02213		168	49.0155	9.37035	32.6277	5.36959		168	36.287	5.92882	45.6223	6.01012
	169	35.8733	5.4879	52.7451	8.36529		169	48.363	9.3135	32.7821	4.90181		169	35.7299	6.53082	46.7023	6.81799
	170	36.1338	5.61586	54.064	8.27908		170	47.1205	8.99381	34.9914	4.88102		170	35.3327	6.16411	49.4368	7.64582
	171	35.4396	5.73008	55.9621	8.38334		171	45.8404	8.68995	36.0645	5.48701		171	33.91	5.51808	48.0682	6.89928
	172	34.322	5.77983	56.7542	8.58071		172	46.5426	8.71969	35.0083	5.37593		172	35.3236	6.02143	44.2972	6.23453
	173	34.1758	5.62628	56.2373	8.57487		173	48.4572	8.91713	34.9577	5.09401		173	37.019	5.76221	43.5911	6.11702
	174	34.6392	5.35892	55.2873	8.48652		174	47.6511	8.71219	34.4211	4.55133		174	37.9362	5.16138	44.9824	6.34857
	175	34.5354	5.31125	54.0595	8.0729		175	47.592	8.48651	31.4836	4.61315		175	38.9735	5.82849	45.136	6.82
	176	34.5149	5.43859	52.6663	8.01999		176	49.1033	8.63417	31.9899	4.77163		176	37.2518	6.18206	43.7278	7.03433
	177	35.067	5.68656	52.3756	7.94857		177	48.2376	8.61571	33.7324	5.07229		177	35.0874	6.27141	42.1157	7.43016
	178	35.8209	5.71218	51.833	7.57642		178	46.9787	8.63322	34.997	5.38619		178	33.6543	5.89649	40.3742	8.29634
	179	35.745	5.6374	51.2952	7.33135		179	47.9801	8.71128	33.9098	4.98555		179	33.0641	5.33718	39.7447	9.1515
	180	35.0672	5.69121	52.4106	7.71798		180	48.2342	8.86326	30.2308	4.50438		180	35.6417	5.89831	41.3658	10.0697
	181	34.8259	5.75808	54.4399	9.21841		181	46.8698	8.75763	31.5904	4.90577		181	36.8259	6.07085	43.1067	10.8346
	182	34.5765	5.72873	54.9979	9.5238		182	46.7168	8.78091	34.687	5.52691		182	36.5998	5.65094	42.0299	10.2945
	183	34.417	5.77797	54.6183	8.69147		183	45.7791	8.98394	34.5313	6.12578		183	37.2886	6.27739	39.4874	8.87598
	184	34.3941	5.76996	56.0327	8.10782		184	45.6309	9.06753	32.8393	6.01245		184	36.4143	6.69471	39.109	8.05027
	185	33.867	5.59766	55.596	8.14032		185	47.0889	9.04614	31.7891	5.12301		185	34.5593	6.71682	40.1299	7.9183
	186	33.3175	5.48209	54.0885	8.44167		186	46.1421	8.81826	33.9188	4.64042		186	33.3377	6.10691	41.2187	7.64897
	187	33.6657	5.26439	54.0708	8.52486		187	45.9547	8.93553	35.1966	5.13014		187	33.3302	5.5323	42.8785	6.88239
	188	35.2153	5.15137	53.2126	7.94215		188	46.9304	9.00751	32.5591	5.61625		188	34.2183	5.97439	43.5015	6.4124
	189	36.5645	5.57229	53.4441	7.79036		189	45.3291	8.82337	31.1762	5.64521		189	35.2905	6.04793	44.4415	6.89282
	190	35.4186	5.50299	54.1729	8.4276		190	44.0672	8.6821	33.3274	5.37458		190	37.0029	6.5192	46.3158	7.228
	191	33.0341	5.20701	53.5686	7.90987		191	44.6873	8.81005	32.7739	4.90191		191	37.1596	7.62106	45.1104	6.15037
	192	32.3523	5.1531	54.248	7.66494		192	44.812	9.1395	30.1754	4.91069		192	33.6643	7.49036	42.661	5.39194
	193	33.0279	5.06799	55.1505	8.5803		193	44.4046	9.08655	32.0828	4.56456		193	30.4508	6.99619	42.4136	5.59949
	194	33.2689	5.14616	53.2412	8.87189		194	44.0341	8.42186	34.3321	4.46247		194	30.4904	7.47657	42.8246	5.76917
	195	33.5486	5.37856	50.3958	8.25229		195	43.2576	8.14872	33.4875	5.12086		195	32.0773	7.75576	41.3794	6.5911
	196	34.5082	5.54201	49.7133	7.71594		196	43.0519	8.55293	33.9992	5.8701		196	34.5753	7.47618	39.1543	7.77853
	197	34.8881	5.6187	50.1171	7.83467		197	43.1833	8.84239	36.5161	5.78189		197	35.8659	6.73082	38.1378	8.33413
	198	34.2756	5.73909	48.7227	7.80557		198	41.7797	8.53897	35.5821	5.44039		198	35.8245	6.4332	38.6655	7.53479
	199	34.2384	5.59267	48.6362	7.78071		199	41.1065	8.05148	33.5609	5.15094		199	36.164	6.84389	40.7209	6.34231
	200	35.5609	5.32908	50.5945	7.82844		200	43.1466	8.06595	33.9951	5.06714		200	34.3361	6.76093	41.7671	5.9059
	201	36.0085	5.29391	50.5521	7.22824		201	44.1196	8.33067	34.3585	4.8584		201	32.9691	6.94376	41.4203	5.60756
	202	35.1922	5.43911	49.0188	6.85087		202	42.6603	7.94461	34.1675	4.86572		202	32.949	6.28916	41.5356	5.44038
	203	34.9104	5.51223	47.8689	7.09354		203	41.6783	7.51769	33.4745	5.06468		203	32.4559	5.62179	41.2836	5.81014
	204	34.8151	5.48772	49.1104	7.4438		204	42.5037	7.65883	32.5014	4.96765		204	34.15	6.05713	40.4654	6.81981
	205	34.7263	5.61058	51.1298	7.62297		205	43.5703	8.05996	31.4987	4.64081		205	35.9231	6.39688	41.0119	7.64695
	206	34.9744	5.78578	50.6039	7.24684		206	41.7944	7.96723	32.0064	5.11505		206	35.8358	6.53687	42.8923	7.56305
	207	34.9665	5.67403	50.5976	7.55351		207	39.9274	8.09542	31.2535	5.18983		207	34.8404	6.97643	44.531	7.68467
	208	34.2482	5.35917	52.7147	7.68744		208	41.2189	8.32811	29.901	5.30096		208	34.1347	7.2966	44.4417	8.06438
	209	33.0116	5.01797	53.3198	7.47545		209	41.5312	8.12091	31.4798	4.83824		209	33.8384	6.47969	42.1913	7.70564
	210	31.4506	4.66587	52.7254	7.77203		210	39.6515	8.04511	32.4741	5.30009		210	33.6834	5.49173	39.8049	6.03339
	211	31.0733	4.65034	53.0309	8.32771		211	40.3447	8.25232	32.9573	5.61331		211	34.6173	5.65865	38.7024	5.60993
	212	32.0902	4.60638	52.4165	8.03965		212	41.8507	8.4205	32.4484	5.33948		212	34.3581	6.07906	38.1816	6.31485
	213	31.7779	4.50258	50.6695	7.48252		213	41.6045	8.13918	32.4077	4.66255		213	32.7587	6.33589	37.6987	7.39013
	214	30.6941	4.58073	49.3734	7.3633		214	42.0768	8.13327	34.2329	4.90505		214	31.7388	6.85914	38.8514	7.07665
	215	30.7649	4.72127	48.1253	7.59985		215	42.7213	8.28081	33.359	5.45118		215	32.1857	7.00354	40.5429	5.93129
	216	31.46	4.7104	48.2254	7.72153		216	42.7112	7.93782	32.8459	5.47821		216	32.401	6.16486	41.0386	5.60746
	217	31.2899	4.71536	49.4648	7.65147		217	41.1509	7.7205	31.6913	5.16258		217	31.5404	5.5285	41.3465	5.44858
	218	31.0497	4.57991	49.1762	7.17424		218	40.0307	8.03673	28.096	5.13964		218	31.917	6.20903	41.1334	5.37607
	219	32.0403	4.35803	48.1003	7.01201		219	41.079	7.92155	28.8006	4.95587		219	31.5634	6.94779	39.803	5.84496
	220	32.4029	4.45952	47.4761	7.08408		220	40.3784	7.68088	31.2585	4.70589		220	31.1732	7.48844	37.0465	7.13062
	221	31.4558	4.72249	47.2138	7.29718		221	38.2003	7.66978	33.5433	4.50151		221	32.0001	7.05292	36.3601	7.33459
	222	30.7946	4.90258	46.8295	7.61202		222	38.6315	7.91224	35.3346	4.85789		222	32.0505	5.60717	39.2072	6.00872
	223	31.453	4.92969	46.6451	7.87817		223	39.9911	8.22085	33.1671	5.66947		223	32.8255	5.75868	40.873	5.32798
	224	31.8374	4.91746	47.2343	7.66648		224	39.9341	8.18118	30.3454	5.31005		224	33.7888	6.62223	40.7991	5.07759
	225	31.4266	4.80756	46.951	7.32134		225	39.2728	8.07632	30.1698	5.36097		225	32.6154	6.79942	40.9038	4.91282
	226	32.3202	4.71128	45.9484	7.40345		226	38.6504	8.09177	29.256	4.94978		226	29.3589	6.25739	40.0593	5.44869
	227	33.8463	4.85624	45.3797	7.33128		227	38.9953	7.92295	27.1551	4.77283		227	29.2524	6.01469	38.4924	6.14732
	228	33.2779	5.0558	45.1171	6.92653		228	39.638	8.02249	29.2271	5.01037		228	33.4401	6.84261	38.8751	5.55717
	229	31.3789	5.11265	44.6563	7.02545		229	39.8842	8.27403	31.7663	5.51992		229	33.275	6.45684	40.0111	4.99833
	230	30.6326	5.02206	44.7252	7.30983		230	39.8886	8.08795	31.874	5.5123		230	30.8867	5.92698	39.6291	4.89284
	231	29.869	4.84001	45.9654	7.24808		231	40.36	8.1288	29.8641	4.84199		231	31.2228	6.31293	38.7061	4.87441
	232	28.8893	4.74469	46.1114	6.78037		232	40.5729	8.38044	27.3795	4.5281		232	30.5562	6.47909	36.8612	5.5213
	233	29.2753	4.65926	45.2953	6.64847		233	39.8671	8.4822	29.2292	4.60963		233	30.4769	6.59329	35.8646	6.22801
	234	29.4509	4.40001	45.3244	6.67576		234	39.4982	8.50564	31.3789	5.54212		234	30.3082	6.12038	37.6594	5.6301
	235	28.539	4.19905	46.3567	6.57243		235	39.0142	8.24469	31.0808	6.11254		235	28.0161	5.43068	38.6083	5.13587
	236	28.2962	4.09478	46.4417	6.9042		236	37.2808	8.18979	28.0172	5.53502		236	27.6847	5.63673	37.4043	5.23365
	237	28.5245	4.12129	45.1322	7.11341		237	36.2678	8.2	25.3282	5.17865		237	29.8016	5.99482	36.4416	5.47729
	238	27.7619	4.23193	45.1788	6.87842		238	37.4047	8.20875	26.5788	5.07673		238	31.5285	6.2212	36.7775	5.57808
	239	26.9062	4.23843	45.3573	6.71382		239	37.4773	8.29517	28.3728	4.88034		239	32.2872	6.35645	36.6393	5.91645
	240	26.7754	4.30132	45.0911	7.0028		240	36.6153	8.28952	30.0276	4.89267		240	33.2249	6.34147	35.366	7.00168
	241	27.0462	4.40205	46.4635	6.70817		241	36.3107	8.05221	30.4952	5.54493		241	32.7926	5.64438	35.6109	8.10651
	242	27.3716	4.32974	48.307	7.24619		242	37.4254	7.85183	29.424	5.69471		242	30.8771	5.23941	38.4297	8.18057
	243	27.6642	4.18742	49.1066	8.02739		243	38.4919	7.96717	28.3622	5.61296		243	29.6088	5.8727	40.7932	7.6044
	244	28.4883	4.10255	48.1668	7.33711		244	36.23	7.58362	28.4274	5.79797		244	29.2567	6.1988	41.1619	7.09094
	245	28.7537	3.98984	45.6343	6.7065		245	35.1414	7.47226	28.4504	5.60793		245	29.8589	6.06563	40.337	6.5582
	246	28.8336	3.93085	43.7898	6.25619		246	37.181	7.89199	27.0152	5.48318		246	30.1279	6.0526	38.1656	5.82882
	247	29.4758	4.11149	44.1742	5.95634		247	37.2393	8.01227	27.2971	5.54487		247	29.2474	6.26235	36.9997	5.56348
	248	28.7201	4.13301	44.6718	6.23224		248	35.6156	7.86902	30.3131	5.60457		248	28.2006	6.5347	37.0088	5.57488
	249	27.6818	4.0334	43.8376	6.62306		249	34.5468	7.62976	33.4872	5.56973		249	28.0587	6.71482	35.7976	6.0975
	250	27.638	3.98395	43.4304	6.79424		250	33.4764	7.305	32.6176	5.30199		250	29.3905	6.43131	34.0526	7.41424
	251	27.1476	4.07019	44.18	6.32896		251	34.5077	7.33958	30.0451	4.82466		251	30.7175	5.92234	33.9259	7.52132
	252	26.4123	4.15562	43.6856	6.38195		252	35.2651	7.67156	29.4421	5.31514		252	30.4637	5.42163	35.9743	6.21038
	253	26.5558	4.16723	42.2931	6.71184		253	33.5301	7.54221	28.8454	5.061		253	29.9784	5.18298	38.4986	5.92985
	254	26.8417	4.23341	43.304	6.32679		254	33.8085	7.55763	29.5074	5.16725		254	30.4252	5.05749	40.3793	6.66689
	255	26.414	4.32224	44.7445	6.38043		255	35.4354	7.71095	30.9609	5.63912		255	31.0447	5.68077	40.8127	7.12668
	256	26.128	4.22561	44.0464	6.6625		256	35.2121	7.59852	30.8174	5.57449		256	29.5884	5.74527	38.605	6.80406
	257	26.1684	4.20759	42.6232	6.6559		257	33.7556	7.61059	28.8887	4.94189		257	27.6779	5.5759	34.7031	6.5136
	258	25.8764	4.21615	43.1968	6.58387		258	33.2958	7.6694	28.5562	5.48822		258	28.244	6.28242	33.116	6.17713
	259	25.1634	4.08548	42.9963	6.59247		259	34.0865	7.57598	30.9568	5.11531		259	28.5803	6.4753	34.4366	5.28353
	260	24.6409	4.03507	40.7226	6.52813		260	35.0966	7.92462	31.0934	5.43039		260	29.3438	6.29117	34.8373	4.97948
	261	24.2214	4.07048	42.0901	6.18667		261	35.2914	8.2887	28.8486	5.11156		261	29.2444	5.68546	33.8195	5.05015
	262	24.363	4.08282	44.7066	6.5054		262	34.3966	8.06665	26.6564	4.79188		262	26.8847	4.91705	32.8538	5.57671
	263	25.8275	4.02324	44.173	6.97584		263	34.8391	8.16828	27.0839	4.48601		263	27.6281	5.68745	32.1455	6.68477
	264	26.4694	4.06006	43.3561	6.9709		264	35.6774	8.37281	28.3424	4.27062		264	29.4965	6.04592	33.465	7.09138
	265	26.4087	4.08601	44.822	7.03345		265	33.6297	7.98377	27.8601	4.10544		265	29.7199	6.01125	37.3961	6.78567
	266	27.0851	4.0476	44.5348	7.10517		266	31.6959	7.84532	29.3992	4.38455		266	28.3847	5.83067	39.1924	6.0571
	267	27.3022	4.01859	41.5596	6.66857		267	32.499	7.88848	30.0095	5.18305		267	25.8487	5.93118	37.9044	4.87158
	268	26.9963	3.83946	40.3369	6.24391		268	32.0848	7.87596	28.9558	5.54376		268	25.4276	6.48253	36.5417	4.30496
	269	27.0191	3.81346	41.2505	6.56907		269	31.461	8.00701	29.7149	5.12968		269	26.2373	6.94677	35.4515	4.38485
	270	27.5109	3.96018	42.2166	7.04441		270	33.1278	8.21156	29.9847	5.08787		270	26.6064	6.91734	34.9288	4.76735
	271	27.6167	4.02578	42.1494	6.77314		271	34.0476	8.16607	29.2583	5.59076		271	26.7741	6.87228	34.375	5.19634
	272	27.2373	3.89353	42.0693	6.49509		272	33.7416	7.93347	29.1693	5.71294		272	25.6178	7.16899	33.091	5.5388
	273	27.1765	3.91569	42.0198	6.59503		273	32.4924	7.83126	30.5349	5.3841		273	23.3795	6.42985	31.5669	6.05409
	274	27.213	3.92941	41.8994	6.32792		274	31.789	8.00828	30.3438	5.3744		274	24.0662	5.71055	29.9016	7.12737
	275	26.8379	4.04493	41.4429	6.14741		275	32.9195	8.15852	27.7341	5.63648		275	27.1226	5.69591	29.6773	7.63419
	276	26.3174	4.21464	40.7908	6.46952		276	32.4633	8.16692	26.5477	5.57825		276	27.8798	5.99754	31.4212	6.56453
	277	26.5341	4.26251	40.395	6.53817		277	31.7175	8.18588	24.9553	5.19257		277	28.0351	6.07936	32.5379	5.22855
	278	27.0434	4.2552	40.0145	6.24248		278	33.814	8.41222	24.1067	5.34218		278	28.7556	5.40646	33.7858	4.50263
	279	27.0252	4.21664	40.3918	6.10075		279	34.5921	8.63969	25.0314	5.31994		279	28.4751	4.75593	35.0771	4.29159
	280	26.8338	4.20366	41.468	6.65537		280	32.5257	8.39505	25.9346	5.85824		280	27.1819	4.52794	33.9163	4.58887
	281	26.7029	4.32392	42.3293	7.08088		281	31.6468	8.26111	28.7948	6.02973		281	25.4749	4.41589	31.5128	5.62921
	282	26.5355	4.3701	42.4844	6.96564		282	32.2409	8.39798	29.2528	5.93336		282	25.8696	5.40246	30.4224	6.3558
	283	26.5536	4.34516	41.6755	6.96322		283	31.9592	8.48675	26.5303	5.66374		283	26.0271	6.62336	31.1769	5.39862
	284	26.8631	4.33001	40.9166	6.53474		284	31.5609	8.2117	24.8135	5.2875		284	25.2355	6.31537	31.7376	4.71566
	285	26.3311	4.17204	40.7448	6.516		285	32.5533	8.42383	25.3819	5.0332		285	26.2279	5.53466	32.0907	4.52805
	286	25.5097	4.04438	41.3041	7.20997		286	32.6851	8.90123	27.4599	5.12408		286	25.7924	5.71451	32.0989	4.48598
	287	25.7258	3.95582	42.3512	6.81808		287	31.3446	8.82375	28.3688	4.98934		287	24.917	6.86181	32.0799	5.06096
	288	25.5366	3.92324	42.1095	6.27881		288	31.5042	8.65735	26.7463	4.74068		288	24.599	7.43214	32.6013	6.56808
	289	25.8009	4.24406	41.6816	6.39517		289	33.1328	8.69598	25.328	4.6597		289	23.5303	6.88511	32.3537	6.77743
	290	27.1761	4.63341	41.7138	6.60265		290	32.5718	8.77449	26.4994	5.1249		290	22.69	6.13573	33.1148	4.99198
	291	27.0857	4.55376	40.3525	6.49189		291	31.2404	8.91332	27.4242	5.19669		291	22.4452	5.60281	34.3617	4.1466
	292	26.2859	4.3026	40.0245	6.23557		292	32.0099	9.05922	26.1094	5.04901		292	23.3605	5.51139	33.7834	4.03204
	293	25.8762	4.00608	41.5821	6.34681		293	31.3286	8.76146	24.8976	5.19084		293	24.4562	5.34968	32.0656	4.61347
	294	25.115	3.81383	40.7046	6.81918		294	30.5967	8.62271	25.9931	5.27915		294	25.0365	5.54127	30.6494	5.99617
	295	24.2456	3.80616	38.8132	6.58912		295	31.7581	8.76649	25.8873	5.02198		295	26.2936	5.64307	30.9158	5.7344
	296	23.5556	3.78549	37.8095	5.92206		296	31.1028	8.57817	25.6921	5.18212		296	28.301	5.37679	31.7949	4.4259
	297	23.4893	3.6776	37.6562	6.3247		297	30.0661	8.40783	26.1667	4.76174		297	28.1902	5.67789	31.1473	4.08128
	298	23.9984	3.64671	39.4466	7.23702		298	30.7847	8.38202	25.1244	4.89557		298	26.437	6.21178	31.6488	4.48181
	299	24.0524	3.74768	39.1712	6.93772		299	30.7475	8.49251	25.0262	4.79961		299	24.8218	5.80536	33.2093	5.06031
	300	23.701	3.72417	36.7285	5.71279		300	29.8505	8.57173	25.7699	4.61983		300	23.2732	5.27422	32.5906	5.19654
	301	23.578	3.64214	36.5391	5.78669		301	29.4483	8.62252	27.9306	5.14552		301	22.3717	5.33556	30.7447	5.97116
	302	23.2911	3.69899	37.9849	6.35399		302	31.0014	8.77128	29.172	5.16502		302	21.7834	5.27903	28.7146	6.97211
	303	23.1917	3.79414	38.688	6.09171		303	32.4651	8.92379	28.2465	4.72489		303	22.7924	5.35024	28.6883	6.08124
	304	23.9656	3.893	38.0911	6.1271		304	30.1888	8.83995	26.4448	4.6945		304	23.9375	5.89226	31.3645	4.27097
	305	24.7474	3.99125	38.0574	6.42861		305	29.2043	8.81563	24.0521	4.98796		305	22.0974	6.72146	32.6019	4.10574
	306	24.741	3.97934	39.0781	6.09778		306	30.316	8.83306	23.9015	4.48188		306	19.5959	6.77293	31.6707	4.16016
	307	24.6666	3.95388	38.1368	5.59266		307	29.5734	8.69338	24.0253	4.89938		307	20.2855	5.53744	31.5165	3.81175
	308	24.5632	4.0121	36.5111	5.8863		308	29.7112	8.74227	24.4772	5.28258		308	22.9291	5.27325	31.8758	3.73924
	309	23.8975	4.07592	36.6126	5.58794		309	30.9136	8.69433	26.6768	5.41276		309	24.0041	5.95493	32.0092	3.96103
	310	23.2577	4.1209	36.4403	5.04389		310	29.8214	8.48964	27.0817	5.14443		310	25.5897	5.66079	30.3721	4.78537
	311	23.108	4.17561	36.3063	5.35162		311	28.8132	8.53461	23.7281	4.8882		311	26.3155	5.29472	27.2867	5.92531
	312	22.824	4.18739	36.3784	5.50849		312	29.7079	8.72829	20.9947	5.84507		312	23.6364	5.70056	27.0476	5.3566
	313	22.8158	4.25534	36.799	5.51165		313	28.9869	8.83648	22.7994	5.90671		313	22.342	5.6032	29.2378	3.79784
	314	24.1723	4.13505	37.2297	5.89753		314	27.3068	8.81348	24.5812	5.52745		314	23.0035	4.99662	31.2793	3.21796
	315	25.0206	3.97014	36.2695	5.97102		315	27.8163	8.85854	24.8505	5.60441		315	23.3476	5.60759	31.7664	3.30192
	316	24.3659	3.85963	36.6001	6.18701		316	29.4037	9.11161	24.7081	5.04807		316	23.2954	6.11978	30.9039	3.48576
	317	23.9621	3.81507	38.6436	6.1527		317	29.4002	9.12913	23.2266	4.77078		317	22.3702	5.29723	29.4217	3.74775
	318	23.9265	3.78274	39.8207	6.39862		318	28.3391	8.80233	22.7305	4.87415		318	21.3612	5.00311	27.1302	4.58094
	319	24.4491	3.79103	40.3019	7.10825		319	27.7969	8.79925	23.4955	5.95365		319	21.1378	5.89387	27.9811	5.82195
	320	25.1803	3.77672	40.4095	6.56658		320	27.8177	9.017	23.8442	6.18309		320	21.3353	6.70802	30.666	5.86606
	321	24.2797	3.71774	37.9991	6.00306		321	28.0639	9.08585	23.4158	5.13723		321	20.9292	6.47591	30.0953	4.66501
	322	23.2484	3.61065	36.0394	6.32475		322	27.9023	9.31459	24.0326	4.55083		322	20.6942	5.88628	28.6356	3.79015
	323	23.5459	3.58751	37.5855	6.24169		323	27.206	9.18361	26.2439	4.50939		323	22.2684	5.5458	28.2927	3.88698
	324	23.861	3.63426	37.7056	5.82311		324	26.7046	8.58755	26.6187	4.84808		324	23.209	5.16929	28.5098	4.46031
	325	23.4413	3.60052	35.2518	5.39405		325	27.1499	8.25638	25.2556	5.24175		325	22.4563	4.82097	28.2004	5.22799
	326	22.8995	3.89996	35.3144	4.95893		326	26.6778	8.24847	23.3097	5.15676		326	21.8197	4.85508	28.1927	4.78366
	327	23.0718	4.15742	37.9757	5.30415		327	25.4222	8.06025	21.8309	6.02779		327	21.7803	4.9609	28.8039	3.89025
	328	23.3877	4.04634	38.4541	6.21847		328	25.7853	7.90826	23.2521	5.70485		328	21.7352	5.19767	29.4239	3.8747
	329	22.9324	3.75752	36.7008	5.71519		329	25.6392	7.96476	24.5081	5.50005		329	20.877	5.58549	30.4991	3.81366
	330	22.3881	3.55797	35.2298	5.06684		330	24.931	7.68145	22.9493	5.39216		330	21.2441	5.53696	29.507	3.95002
	331	22.0386	3.4405	34.8327	5.63051		331	25.4445	7.57095	21.5459	5.22391		331	22.0422	5.40972	27.5322	4.77515
	332	21.0379	3.48108	35.9357	6.29895		332	25.7057	7.45447	22.901	5.03676		332	21.3468	5.82084	28.9097	4.74437
	333	20.6806	3.60967	37.6666	6.57806		333	24.7607	7.40326	25.1421	5.23877		333	21.6128	6.26517	32.4961	4.75016
	334	21.6003	3.61104	37.5186	6.49171		334	24.4549	7.21661	24.2494	5.03582		334	21.7601	6.01742	32.0909	4.707
	335	22.2394	3.63052	35.7049	5.838		335	25.6638	7.31842	22.8403	5.00881		335	19.8045	5.95806	28.0935	3.81858
	336	22.4045	3.58926	34.6227	5.69203		336	25.5176	7.41766	23.0836	4.84084		336	18.4558	6.14028	26.6203	4.29325
	337	22.31	3.61423	35.2523	5.64227		337	24.1721	7.29583	21.3897	5.15322		337	18.3512	6.38429	28.028	4.90551
	338	21.877	3.65178	35.6895	4.90295		338	23.2392	7.24047	20.4362	5.44426		338	17.797	6.67992	29.3277	4.30233
	339	21.7156	3.68459	34.1169	4.69752		339	22.5019	7.44276	23.0357	5.12061		339	17.9629	6.46415	29.0862	3.67321
	340	22.1007	3.65048	33.5593	5.3798		340	22.3851	7.64753	23.8458	4.69807		340	18.9307	6.19922	28.9037	3.74222
	341	22.1965	3.60632	35.5437	5.42965		341	22.5451	7.47205	21.0478	4.4639		341	18.0311	6.14913	28.3447	4.40992
	342	21.6054	3.52171	37.1857	5.43		342	22.6599	7.35519	20.8186	4.40417		342	16.7053	5.60892	26.7586	4.89588
	343	21.4418	3.55279	37.3943	5.95922		343	23.5243	7.54756	21.4211	4.48356		343	17.2369	4.71867	27.1221	3.91817
	344	21.5647	3.51439	36.1654	5.66548		344	23.2368	7.49935	20.0576	5.55665		344	18.6608	4.56791	28.9835	3.36641
	345	21.4279	3.48368	34.6826	5.29671		345	22.4794	7.16543	21.7771	5.41349		345	20.8092	5.32159	29.1048	3.61062
	346	21.8463	3.61013	34.6708	5.65328		346	24.0088	7.27656	23.046	5.10867		346	21.2756	5.49683	27.9188	4.37718
	347	22.6843	3.71966	35.0107	5.76978		347	23.7768	7.18577	22.1856	5.13223		347	20.1919	5.38326	27.3065	4.21864
	348	23.2254	3.60107	34.7664	5.2911		348	21.8651	6.88513	21.7903	4.1563		348	19.8045	5.53431	27.7403	3.91059
	349	22.9635	3.53605	33.5164	5.2823		349	21.7726	6.82324	19.5391	3.72998		349	19.5044	6.09565	28.9782	3.73658
	350	21.8672	3.62163	33.311	5.29696		350	21.7055	6.75922	18.9231	5.13097		350	19.6085	6.39425	28.8739	3.91297
	351	21.2401	3.77039	34.4596	5.22822		351	21.876	6.8306	22.381	4.82244		351	19.3473	5.75113	28.2759	4.27422
	352	21.4677	3.852	33.4052	5.20462		352	23.0727	7.18677	23.5999	4.51399		352	18.9803	4.9155	29.3031	3.95272
	353	21.1095	3.8549	32.5368	4.95117		353	23.0524	7.02726	21.6322	4.41693		353	19.4258	4.34502	29.6931	3.55007
	354	20.4637	3.86938	32.7316	5.12238		354	23.2732	6.83028	21.318	3.94918		354	18.649	4.18323	28.3712	3.75399
	355	20.6984	3.97076	31.8235	5.26805		355	23.8808	6.97797	22.1455	4.72623		355	16.7061	4.36892	26.4803	4.51121
	356	21.1358	4.03912	32.71	5.1247		356	22.6833	7.02695	22.012	4.98515		356	15.4823	5.43102	24.8148	5.15571
	357	21.6301	4.0696	34.6252	5.38678		357	22.2704	7.07141	20.3565	4.7802		357	16.1615	6.38813	25.0309	4.30235
	358	21.7094	3.79828	35.2082	5.881		358	22.8848	7.13082	19.1403	5.17176		358	17.0185	6.5125	25.9684	3.78399
	359	21.3448	3.56497	35.3774	5.85402		359	22.9317	7.24359	19.4038	4.58484		359	15.7678	6.24662	25.3463	4.34062
	360	21.8618	3.43426	35.2812	5.52658		360	22.32	6.9924	20.0113	4.21507		360	16.1779	6.01049	25.4484	4.31172
	361	22.1971	3.4625	34.2598	5.74882		361	20.7977	6.67359	21.7123	4.11604		361	17.7723	5.85211	27.3699	3.67474
	362	22.5874	3.74111	32.5888	5.4761		362	20.1371	6.82731	21.7911	4.78521		362	17.2911	6.11216	28.6087	3.33987
	363	23.7612	4.00402	32.5168	4.80713		363	21.2395	7.10101	20.196	4.7965		363	17.6876	5.66417	27.5961	3.37228
	364	23.7969	4.05493	33.783	4.91693		364	20.6588	7.12424	19.2522	4.45134		364	18.6949	4.92023	26.3417	3.58056
	365	22.1087	4.16124	32.5221	5.29904		365	18.867	6.91644	18.157	4.76647		365	17.2453	5.2535	26.7395	4.98836
	366	20.6288	3.93299	31.4059	5.00803		366	19.244	7.04226	17.4622	5.23436		366	17.0173	6.00152	26.7243	5.48519
	367	20.0157	3.61611	32.8859	4.86406		367	19.4164	7.23585	18.6249	5.612		367	19.8359	5.80679	26.2265	3.90733
	368	19.5456	3.47586	33.3491	5.26712		368	19.0611	7.23663	20.2998	4.70739		368	20.0166	5.11391	26.8516	3.15285
	369	19.4689	3.41011	33.2256	5.01149		369	19.7093	7.29128	20.3046	4.70193		369	17.6692	4.97315	27.2051	3.23389
	370	19.3802	3.42746	32.8987	5.14225		370	20.2378	7.37418	19.8468	4.95697		370	17.4199	5.53065	25.8288	3.66881
	371	19.3652	3.47089	33.0339	5.60114		371	21.9614	7.74014	16.6492	4.72663		371	18.763	6.0796	23.849	5.15606
	372	19.7266	3.41712	34.4835	5.50302		372	22.6761	7.89359	15.2265	4.81569		372	18.7317	5.7899	23.5895	5.96629
	373	20.0766	3.24214	33.7722	5.47021		373	20.7716	7.50202	19.6645	3.84225		373	17.2753	5.62805	25.2313	4.28711
	374	19.9867	3.22072	31.8221	5.60486		374	20.5839	7.54513	18.4242	4.27734		374	16.4784	5.86946	25.6493	3.25312
	375	19.3764	3.30664	32.1339	5.45138		375	20.5443	7.44995	15.2705	5.17139		375	16.1142	5.90812	24.3348	3.66996
	376	19.7477	3.09101	32.3652	4.9627		376	19.9194	7.30167	18.8788	4.48491		376	15.1486	6.11443	25.3758	3.57891
	377	21.1031	3.01108	31.7861	5.06821		377	20.3864	7.48419	18.2795	4.8157		377	14.9479	6.00034	27.8255	3.56834
	378	21.222	3.04849	30.924	4.99132		378	20.1136	7.62721	14.9601	5.49424		378	15.045	5.56143	27.2649	4.01371
	379	20.3903	3.05787	29.3847	4.4726		379	20.2323	7.68135	17.6988	4.86743		379	14.0515	5.00517	25.5936	3.81892
	380	19.9834	3.1636	30.0997	4.39563		380	21.0393	7.7572	20.0488	4.48292		380	14.8284	4.41151	25.5733	3.40181
	381	20.1688	3.23197	31.7843	4.79321		381	20.0814	7.76171	20.5663	3.98839		381	16.779	4.12035	26.1122	3.33817
	382	20.8743	3.22805	31.1597	4.26234		382	19.0248	7.62879	20.8333	4.0219		382	15.7443	4.29046	25.2566	3.91859
	383	20.9367	3.25812	30.0305	4.04551		383	20.1311	7.82681	19.5258	5.1095		383	13.8739	4.78014	23.3608	4.55812
	384	20.1981	3.53249	30.7212	4.7583		384	20.9937	8.04392	18.6462	4.7281		384	15.0444	4.67579	23.7852	4.47346
	385	19.4449	3.34219	32.2436	4.83414		385	20.8969	8.13361	15.5883	5.19025		385	16.3784	4.53587	24.9532	3.76323
	386	18.328	3.11278	32.0285	4.69728		386	20.596	8.07116	13.0168	5.06188		386	15.2481	4.93748	24.4804	3.51959
	387	17.3096	3.16325	30.2038	4.71418		387	20.6578	7.83771	14.8389	4.94309		387	15.1149	4.97526	23.8431	4.07142
	388	17.1554	3.31058	30.275	4.57982		388	21.8081	7.75584	16.6464	5.07156		388	15.1349	4.77485	23.6292	4.35919
	389	17.3554	3.29024	31.9493	4.81084		389	20.032	7.66429	17.3055	4.34258		389	13.4376	4.87692	25.1651	3.50452
	390	17.6953	3.16705	30.8709	5.20488		390	17.4962	7.65093	18.4395	4.34678		390	12.8983	4.51211	25.3177	3.59029
	391	18.0259	3.09814	30.3008	5.12993		391	19.1061	7.89075	20.5202	4.32938		391	12.7463	4.39748	22.9643	3.71571
	392	17.7354	2.99684	33.1236	4.95228		392	20.8763	8.06425	18.9889	4.71827		392	11.479	4.80885	22.6517	3.9282
	393	17.1834	3.0471	34.291	5.24872		393	21.5214	8.01953	14.333	5.39539		393	11.4697	5.01677	23.9546	4.2083
	394	16.9209	3.10165	33.04	5.33271		394	20.8703	7.94685	13.3146	5.08803		394	12.2023	5.12922	25.1486	3.91017
	395	16.6801	2.99651	32.2374	5.12254		395	19.6676	7.92202	15.7254	4.60412		395	11.2825	5.3973	24.7005	3.75895
	396	16.4889	2.9713	31.9748	4.99944		396	20.5875	8.00756	17.8826	4.56273		396	10.5066	5.79485	22.6484	4.26017
	397	16.5536	2.90885	30.8289	5.02541		397	20.7138	7.86513	17.6326	4.51537		397	10.8359	5.83037	21.9442	4.70022
	398	16.7227	2.8477	29.9867	4.88645		398	19.1126	7.77735	16.5733	4.76716		398	11.9337	5.82676	22.0968	3.5942
	399	17.337	2.94048	30.5509	4.43467		399	18.4522	7.94354	17.3959	4.61101		399	12.8653	5.64389	22.5265	3.521
	400	18.246	3.00493	29.2671	4.23569		400	18.3584	7.98959	18.1762	4.46419		400	13.1613	4.61194	23.3705	4.51304
	401	18.3025	2.85273	27.8598	4.21411		401	19.0779	7.78677	17.2298	4.4855		401	12.1913	4.01066	23.252	4.80232
	402	17.2677	2.74738	30.4246	4.36597		402	19.5578	7.64613	16.0466	4.31318		402	11.0403	4.16533	23.0789	3.74502
	403	16.3854	2.63434	31.6924	4.79256		403	16.1578	7.55522	14.2261	4.63656		403	11.1812	4.13659	21.9616	3.46087
	404	16.215	2.66478	28.4406	4.64927		404	12.6194	7.7785	14.0554	4.91299		404	10.1115	3.96648	20.3627	3.75648
	405	15.9383	2.8278	26.6659	4.30453		405	13.7127	8.21769	16.0938	4.52624		405	10.0961	4.10276	21.1163	3.92685
	406	15.4505	2.97598	28.794	4.25364		406	14.2557	8.23087	16.2066	4.08319		406	11.8431	4.31524	21.7495	3.67687
	407	15.109	2.99341	31.0996	4.48372		407	12.858	7.39671	15.946	4.68064		407	12.9168	4.2115	20.3516	3.45369
	408	15.1869	2.95968	31.6881	4.96209		408	15.4605	6.52425	17.751	4.04261		408	14.5295	3.68222	20.4038	3.52979
	409	15.7139	3.0293	30.8436	5.01321		409	18.1698	6.09748	19.2167	3.79484		409	14.6548	3.66044	22.7652	3.08908
	410	15.5471	2.8776	29.2874	4.49172		410	18.0355	5.85034	18.7852	4.01718		410	13.286	4.32302	23.9269	2.84685
	411	15.0057	2.80106	28.5212	4.49826		411	18.5319	5.60607	15.8992	4.21423		411	12.6329	4.41952	22.7105	3.2337
	412	15.2306	2.80636	29.3243	4.55656		412	18.4483	5.55853	13.199	4.44715		412	12.3826	4.19322	20.2881	4.10165
	413	15.2605	2.89618	29.2847	4.2197		413	18.1854	5.60186	14.0662	4.09572		413	12.7283	3.89137	19.5546	4.4546
	414	15.0851	2.99428	28.4968	4.08971		414	19.616	5.85432	15.1766	4.00963		414	11.3484	4.08643	21.6544	3.79496
	415	14.9347	3.04428	28.706	4.69164		415	20.4819	5.97708	16.0983	3.92163		415	10.0571	4.51036	23.2533	3.90783
	416	15.1673	3.10473	28.5526	4.78471		416	19.237	5.80049	18.5624	3.86719		416	11.2703	4.58707	22.4314	4.04511
	417	16.13	3.15351	28.3938	4.43775		417	17.4223	5.61962	19.125	3.91653		417	11.5543	4.94428	20.2202	4.7915
	418	16.3096	3.13376	28.3835	4.28385		418	16.0059	5.44462	17.0081	4.40919		418	10.7925	4.7612	19.3164	5.15924
	419	16.2237	2.91967	28.4695	4.4735		419	16.3108	5.57676	16.0548	4.87622		419	9.61959	4.18592	19.5515	3.86621
	420	16.8544	2.77853	28.2339	4.53845		420	16.1947	5.80426	14.5543	4.55699		420	7.98759	4.09696	18.6546	3.26814
	421	16.9495	2.70774	27.4168	4.40367		421	14.5689	5.51364	12.9703	4.31395		421	9.07816	4.13435	18.5587	3.95096
	422	16.4359	2.79752	27.6742	4.3195		422	15.0562	5.58304	14.4841	4.47324		422	10.7697	3.82893	19.8666	4.58467
	423	16.6081	2.94068	27.6439	4.02221		423	16.4867	5.8858	16.1838	4.69185		423	11.0447	3.54309	20.4865	3.53851
	424	16.6184	3.08422	27.1232	3.67755		424	16.2179	5.93574	16.5588	4.50341		424	11.1903	3.32311	19.1853	3.06058
	425	16.2793	3.15266	26.5823	3.8383		425	14.8068	5.87352	16.2547	4.04325		425	11.0934	3.52397	18.3206	3.86029
	426	16.0848	3.04051	25.6028	4.27984		426	14.8662	5.9705	15.9733	3.97287		426	12.51	3.9546	19.8192	4.52065
	427	15.6456	2.94766	26.0375	4.47895		427	16.9484	6.32818	15.1286	4.3969		427	12.9609	3.94802	20.2541	4.17988
	428	15.8138	2.90069	27.1456	4.61516		428	17.53	6.30688	15.2251	4.68638		428	10.2646	3.77195	18.3652	4.18098
	429	16.5786	2.87443	26.9922	5.00951		429	16.0506	5.94887	16.1782	4.91878		429	9.94957	3.8699	17.8708	4.43049
	430	17.3314	2.81588	25.6909	4.99834		430	15.6728	5.85809	16.3934	4.50831		430	12.3145	4.35627	20.2606	3.72284
	431	17.7611	2.87603	25.2624	4.49888		431	15.9745	5.69827	17.6599	4.07093		431	11.838	4.57675	21.4135	3.73727
	432	17.6955	2.79745	25.0224	3.94169		432	15.6426	5.58335	19.4323	3.86528		432	10.5381	4.80805	19.0695	3.97031
	433	17.1942	2.60306	24.0772	3.89437		433	16.3502	5.73253	18.3608	3.83606		433	11.2961	5.13596	17.2317	4.26793
	434	16.5074	2.52083	24.9164	4.51733		434	16.6828	6.00718	16.0758	4.37812		434	11.9175	4.95881	18.5831	3.43374
	435	15.8267	2.50122	25.5422	4.31317		435	16.3338	6.22206	16.663	4.29036		435	11.5205	4.70932	19.1541	3.1525
	436	15.4922	2.57586	24.519	4.26735		436	17.3804	6.26601	17.3328	4.13573		436	11.9649	4.56084	17.4175	4.1599
	437	15.7563	2.68629	24.5049	4.7982		437	17.9869	6.27166	16.8371	3.96458		437	12.8984	4.77698	17.8718	4.61949
	438	15.9644	2.79631	25.5771	5.10903		438	17.0514	6.12525	16.4087	3.76366		438	13.2026	4.72235	20.4018	3.78097
	439	16.0767	2.79161	25.0632	4.57454		439	16.2326	6.21216	15.5327	4.32609		439	12.3093	4.35778	20.9766	3.47525
	440	16.2961	2.63769	23.6847	4.27666		440	16.5392	6.28292	14.5102	4.82072		440	11.3955	4.01846	19.4776	4.07117
	441	16.3264	2.70309	24.4767	4.5854		441	17.5633	6.35873	13.9105	5.01013		441	10.88	3.37428	17.3428	4.17821
	442	16.3818	2.7958	25.5887	5.23086		442	17.5653	6.27955	15.4193	4.02431		442	10.3061	3.11395	16.6715	2.89044
	443	16.2254	2.89365	26.2741	5.20665		443	16.6782	6.14193	16.3496	3.67562		443	10.8004	3.28783	17.8863	2.83653
	444	16.2563	2.8268	27.0728	5.14969		444	16.868	6.20485	16.4186	3.57082		444	11.8392	3.19887	17.6691	4.55486
	445	16.948	2.65242	26.107	4.42603		445	16.2525	6.23	18.8775	3.65019		445	12.2151	2.88578	17.1968	4.90592
	446	16.7192	2.63142	24.107	4.23025		446	15.806	6.21417	20.0464	3.67982		446	11.3248	3.03224	17.8145	3.7232
	447	16.2095	2.66247	23.6542	4.67608		447	17.5165	6.32617	18.7909	3.41538		447	11.1451	3.62442	17.4698	3.5078
	448	16.5992	2.56025	24.3824	4.49072		448	17.5722	6.25586	17.577	3.50511		448	11.1118	3.97675	17.7031	3.94012
	449	16.3625	2.67238	24.0202	4.0312		449	16.7584	6.1827	17.1533	3.42769		449	11.9029	3.97357	18.2975	4.21627
	450	16.1207	2.82095	23.1247	4.22936		450	18.0647	6.21195	17.1987	3.64682		450	13.0658	3.93552	17.6997	3.40979
	451	16.6079	2.74922	23.8216	4.69702		451	18.2262	6.21601	17.4645	4.53984		451	12.9349	4.16433	17.8207	3.0758
	452	16.0584	2.70138	25.3148	4.87219		452	16.8067	6.04551	16.622	4.57773		452	11.7871	4.13995	18.1385	3.87461
	453	15.3344	2.68383	25.9749	4.61098		453	17.324	6.00581	13.9746	4.07769		453	9.36059	3.83626	17.387	4.28352
	454	15.3194	2.6088	25.8126	4.55668		454	18.4236	6.09905	13.3859	4.33599		454	10.7176	3.45847	17.222	3.29902
	455	14.9761	2.61856	24.7992	4.50615		455	19.7061	6.18925	14.3169	4.39377		455	13.4406	3.69761	16.8925	3.1358
	456	14.6718	2.59304	23.9054	4.73338		456	19.8248	5.86931	14.5052	3.77525		456	11.6473	4.13843	16.6274	3.34908
	457	15.1172	2.5338	23.2728	4.26159		457	18.228	5.38583	15.183	3.51955		457	9.9433	4.48486	17.2481	2.94781
	458	15.902	2.45396	22.8961	4.09872		458	18.084	5.52435	16.1471	3.24575		458	10.0083	4.28716	17.2211	3.37124
	459	15.3588	2.39538	23.2237	4.23362		459	18.0109	5.4833	15.393	3.43528		459	9.90171	4.34578	16.6442	3.92973
	460	14.0982	2.35903	21.654	4.35361		460	17.2445	5.3595	13.7829	3.45241		460	10.4356	4.2899	16.5979	4.19169
	461	14.0582	2.41799	20.6578	4.53913		461	16.5727	5.26814	15.444	3.00083		461	10.022	3.9676	17.4462	3.29362
	462	14.4132	2.55934	23.3661	4.87396		462	16.1581	5.13	18.6575	3.0143		462	9.71925	3.91743	17.7996	3.06428
	463	14.559	2.63243	25.3288	5.07135		463	16.0456	4.97617	16.6894	3.57727		463	10.1027	4.05729	16.6384	3.80081
	464	14.9033	2.64543	23.8367	4.24957		464	16.2504	5.16672	12.581	4.50967		464	8.96122	4.23649	15.6966	4.17733
	465	14.5834	2.68018	21.8773	4.10097		465	15.9607	5.32839	12.4132	4.43716		465	8.95194	4.15331	15.8952	3.17636
	466	14.0515	2.71713	22.1314	4.52724		466	15.0849	5.28402	12.4814	4.53092		466	10.3755	4.03423	15.4256	3.14654
	467	14.022	2.68055	23.5873	4.82352		467	15.4788	5.31804	12.8513	4.12027		467	10.7756	4.22948	15.3063	3.7315
	468	13.7972	2.63152	24.6386	4.62039		468	16.2072	5.35074	15.45	3.74637		468	11.5458	4.15671	16.3629	3.25934
	469	13.7629	2.60297	24.779	4.90927		469	15.8837	5.42984	15.6329	3.94587		469	12.3526	3.78688	16.3763	3.44955
	470	13.759	2.5462	24.4079	5.00154		470	15.0102	5.45356	14.5726	4.40638		470	11.5155	2.93571	16.3612	3.46751
	471	14.0519	2.39832	23.7644	4.83287		471	14.4398	5.52116	14.4179	3.29539		471	10.8463	2.05273	16.5973	2.85066
	472	15.1965	2.43288	22.3808	4.30541		472	14.7996	5.6145	13.3766	3.37141		472	10.6099	2.50249	15.111	2.62998
	473	15.6576	2.65696	20.8744	3.77314		473	15.5013	5.55071	13.6919	3.17515		473	11.1148	3.72742	14.0875	3.009
	474	15.3445	2.54998	21.413	3.40398		474	15.6738	5.51027	14.3788	3.57442		474	12.0435	3.86039	15.3838	3.13103
	475	14.4173	2.51048	22.6151	3.54812		475	15.939	5.54661	13.6648	4.12066		475	10.8286	3.60483	17.201	3.2286
	476	12.7827	2.52172	21.6126	3.75554		476	16.6024	5.8912	13.737	4.02101		476	9.61092	3.8445	17.4203	3.29012
	477	11.8955	2.64866	20.4775	3.44521		477	16.9777	5.89928	13.7127	3.6148		477	9.62609	4.38063	15.7306	3.93021
	478	11.8968	2.76669	21.6392	4.0915		478	17.093	5.63294	13.994	4.31017		478	10.4822	4.09959	14.6694	4.49837
	479	12.4904	2.68892	22.2867	4.09869		479	16.473	5.48377	16.3815	4.11197		479	11.2011	3.54581	14.9403	3.3795
	480	12.8445	2.5766	21.1247	3.53837		480	15.8749	5.58391	16.0055	3.37062		480	10.3178	3.59014	14.3718	2.94264
	481	12.0972	2.4497	20.3697	3.93316		481	16.3966	5.73594	13.7291	3.33979		481	9.79526	3.94916	14.3158	3.68101
	482	11.601	2.42081	20.6535	4.26483		482	16.7357	5.82951	15.492	3.45442		482	9.50162	4.41468	15.5367	4.27537
	483	12.2769	2.44482	22.1057	4.33604		483	15.9434	5.8784	16.9275	4.00241		483	10.2016	4.17473	15.8381	3.48862
	484	13.274	2.45553	23.6054	4.66356		484	15.0845	5.92256	14.0976	4.10551		484	11.5453	3.75531	15.8651	2.74637
	485	13.908	2.46618	23.1371	4.76509		485	15.6267	5.96218	10.8791	4.86225		485	12.4237	3.91207	16.022	2.87851
	486	14.0912	2.42216	21.4481	4.98		486	16.0504	5.90526	9.99423	4.31175		486	11.9814	4.00134	15.3016	3.22011
	487	13.9435	2.41753	21.4616	4.90421		487	15.3101	5.64016	9.37702	4.21498		487	10.1172	3.53509	14.9946	2.97998
	488	13.2173	2.41855	22.1252	4.26114		488	15.4923	5.74779	10.0028	4.7989		488	9.99599	3.47184	15.5553	2.77674
	489	12.6586	2.33932	21.9709	3.78807		489	16.8117	6.00663	12.9459	3.83644		489	10.1366	3.63336	15.6852	2.97564
	490	12.8787	2.24808	21.7453	4.25874		490	16.3146	5.94392	14.1987	3.47851		490	9.08792	3.69442	14.6742	3.161
	491	13.2036	2.37497	21.2038	4.93563		491	15.459	5.78499	14.61	3.4408		491	8.17834	3.86342	13.7443	3.43185
	492	13.7524	2.46609	20.4639	4.18908		492	15.976	5.96566	15.6184	3.52075		492	8.65977	3.34179	14.2377	3.0223
	493	13.7531	2.42848	20.5087	3.45102		493	14.8885	6.03981	14.7821	3.13904		493	8.89026	2.89741	14.9572	2.71303
	494	13.3084	2.31395	21.0677	3.41565		494	13.5939	5.90026	12.2134	3.08766		494	9.07117	2.7798	14.9533	2.95462
	495	12.529	2.30892	20.8119	3.53597		495	14.7131	5.92485	11.0004	3.76374		495	10.0267	3.22311	13.7322	3.57861
	496	11.5109	2.41115	21.4125	4.01922		496	15.5143	5.71252	12.2457	4.09789		496	10.1928	3.6002	12.8791	3.75376
	497	11.2629	2.38567	22.5009	4.54207		497	14.3146	5.61131	13.0326	4.08436		497	11.2416	4.10494	13.9811	3.01241
	498	11.5073	2.40836	21.6283	4.1936		498	14.6981	5.78598	12.0216	3.34216		498	11.3917	4.20292	14.758	2.56363
	499	12.4122	2.34526	19.0695	3.60943		499	16.5522	6.09643	10.1279	3.19047		499	10.4963	3.29904	13.7157	2.41996
	500	13.4181	2.43606	18.1971	3.41258		500	16.7379	6.21215	10.5714	4.51303		500	9.86959	3.41699	12.4222	3.3889
	501	13.427	2.42532	20.0739	3.77423		501	17.2209	6.18608	12.9265	4.02069		501	9.06196	4.07695	12.4123	3.73512
	502	12.7901	2.33586	21.5923	4.11678		502	18.1642	6.07707	12.6736	3.9068		502	9.20013	4.33988	13.1117	2.65822
	503	12.7749	2.35602	22.1367	3.95386		503	17.4053	5.92255	12.1647	4.33921		503	8.15533	3.77605	14.0902	2.69571
	504	12.4246	2.53689	21.4075	4.14528		504	15.2534	5.8727	13.3893	3.50285		504	7.70593	3.3089	15.2768	2.57867
	505	11.1658	2.82478	20.228	4.41796		505	14.1871	5.83508	13.7112	3.11332		505	9.33487	3.82519	14.0975	2.56038
	506	11.0633	2.79024	20.9081	4.44961		506	15.216	5.89327	13.0979	3.60086		506	10.6181	4.32228	11.7857	2.83296
	507	11.3777	2.58782	21.1453	4.1193		507	14.5361	6.03909	10.7343	3.88791		507	11.0717	4.26398	12.8446	2.21692
	508	11.1955	2.46081	20.2423	3.98366		508	13.2776	6.07034	8.55879	4.50233		508	9.39596	4.0572	14.5627	1.89149
	509	11.3209	2.40199	20.4652	3.92592		509	13.6851	5.95368	11.2384	3.98198		509	8.48203	3.69299	14.4308	2.22019
	510	11.6611	2.50771	20.7196	4.23759		510	13.8195	5.94741	12.4903	3.72073		510	9.60717	3.77509	14.2587	2.65652
	511	12.0747	2.48031	20.043	4.13116		511	14.1674	5.91361	9.73482	4.04297		511	10.1873	4.01439	12.9726	2.85861
	512	11.9818	2.39794	19.1969	3.5761		512	14.4808	5.94505	10.1704	3.36979		512	9.81726	3.98284	12.0117	2.71501
	513	11.8983	2.3547	18.4144	3.43527		513	14.6071	6.01387	12.1257	3.25971		513	8.42451	4.29494	13.8901	2.46764
	514	12.0386	2.23208	17.6969	3.26893		514	15.3832	6.15583	13.3616	3.43927		514	8.44152	4.6171	15.3534	2.57766
	515	11.9843	2.25574	18.8596	3.05317		515	14.7551	6.18164	14.9466	3.32245		515	9.14908	4.45784	14.1063	2.99224
	516	12.6787	2.32867	20.2147	3.66826		516	13.4691	6.317	13.0188	3.47446		516	9.22765	3.7933	12.8852	3.13615
	517	12.3189	2.29445	19.2774	4.14651		517	14.4092	6.38236	10.1017	4.01686		517	9.87654	3.67496	13.7782	2.51736
	518	11.4458	2.39613	18.6747	4.6386		518	15.018	6.23627	11.2606	3.78336		518	10.0631	4.23034	14.9895	2.61673
	519	12.38	2.23102	19.2215	4.71634		519	15.1039	6.26277	10.9175	3.32501		519	10.5021	3.9743	15.2678	2.73106
	520	12.4815	2.32565	20.2142	4.46168		520	14.9123	6.16824	9.15225	3.63084		520	9.44988	3.25804	13.3088	2.80855
	521	11.793	2.37033	21.4047	4.6107		521	12.6404	5.51177	11.3968	3.46607		521	7.69898	2.78803	10.9452	3.20169
	522	11.3972	2.20151	21.2479	5.00639		522	12.4659	5.18554	14.1666	3.39642		522	9.058	3.59157	12.7536	2.69132
	523	10.7124	2.20043	20.2386	5.39145		523	14.0017	5.51631	13.6546	2.94904		523	10.3339	4.76475	14.4851	2.27306
	524	10.8758	2.2787	20.3585	5.18252		524	15.0073	5.4095	11.716	2.46015		524	9.45454	4.56604	13.2337	2.53574
	525	11.0457	2.16905	21.4267	4.71577		525	15.8143	5.15758	10.9561	2.91549		525	7.93391	4.18931	11.9189	3.14829
	526	10.8811	2.06187	21.5426	4.51798		526	14.0027	5.13857	10.0042	4.30394		526	7.52578	3.84937	11.7538	2.66705
	527	11.3424	2.02003	20.3883	4.47182		527	12.224	5.09766	9.72826	4.39016		527	7.55269	3.6887	12.535	2.00842
	528	11.9705	2.20871	19.7637	4.41664		528	13.0165	5.02613	9.95126	3.00221		528	7.41308	3.71108	11.7458	2.45434
	529	12.7662	2.60921	19.8008	4.29294		529	13.7534	4.97258	9.31199	2.89329		529	7.75346	3.17328	10.5829	2.88733
	530	12.6786	2.58972	19.8209	4.12144		530	13.372	4.86557	11.0212	4.26488		530	7.11429	3.42941	11.8313	2.55065
	531	11.4449	2.29996	19.4582	4.17247		531	12.9967	4.76172	11.1171	4.5966		531	7.21255	3.67887	12.6661	2.12992
	532	10.6704	2.1553	19.3748	4.34191		532	12.0656	4.5563	9.02802	3.94853		532	7.69105	3.2858	11.4922	2.5621
	533	10.4302	2.19707	18.8999	4.11115		533	10.6932	4.50397	9.7393	3.35782		533	7.60373	3.04428	10.6267	3.54814
	534	10.0589	2.25248	18.1281	3.97557		534	11.1171	4.79335	9.92378	3.09431		534	8.42804	3.38408	11.2323	3.14415
	535	9.30959	2.30554	17.6511	4.04124		535	11.2007	5.01324	9.25889	3.02067		535	8.56499	3.75352	12.0803	2.3536
	536	8.9556	2.32113	16.7281	4.01124		536	10.7059	4.97532	10.3777	3.13696		536	8.03205	3.81272	10.7192	2.59994
	537	8.77748	2.376	17.4768	4.10236		537	12.392	5.07965	11.7919	2.8011		537	8.4262	3.27321	9.72097	3.43148
	538	8.37501	2.51412	18.9056	4.21383		538	13.4002	5.16357	12.2755	2.67536		538	9.58856	2.89875	11.679	2.69959
	539	9.47288	2.21359	19.936	4.17673		539	11.7161	5.05744	10.8762	2.51977		539	9.55918	3.14435	11.6144	2.03996
	540	10.7956	2.4183	20.6988	4.59692		540	9.8801	4.98701	8.591	2.94106		540	8.48138	3.41288	9.1244	2.51797
	541	10.4991	2.35754	19.1702	4.3454		541	11.3761	4.96482	8.74954	3.54857		541	8.0138	3.17175	9.60323	3.37928
	542	10.4842	2.3388	17.3879	3.96309		542	14.4705	5.15836	10.1473	3.46566		542	7.63339	3.08415	11.8547	2.82707
	543	10.8068	2.32705	17.8591	3.68364		543	14.2483	5.09031	9.09532	3.54598		543	7.65866	3.15337	11.534	2.13639
	544	10.5857	2.22964	19.4364	3.95068		544	12.5307	5.08098	6.10948	3.87011		544	7.80358	3.69958	9.52927	2.65674
	545	10.3093	2.01622	19.0164	3.81725		545	12.5853	5.15671	4.12006	3.9974		545	7.3659	3.73803	9.27268	3.56433
	546	9.6247	1.8726	16.617	3.91462		546	12.1942	5.24444	5.83047	3.87091		546	6.86305	3.39576	10.7224	2.88034
	547	9.24147	1.92755	16.923	4.18175		547	10.7485	5.26045	9.84679	3.44423		547	5.73477	3.57768	10.9361	2.16216
	548	9.72088	2.01175	19.0262	4.36582		548	11.3059	5.27965	10.6904	3.40279		548	5.57307	3.73401	9.21853	2.8727
	549	10.0799	1.98676	18.7632	3.80853		549	11.7314	5.19935	10.0537	3.6526		549	6.98359	3.70855	9.05839	3.16538
	550	9.98285	1.97511	16.7753	3.41095		550	10.5196	5.1109	11.5346	3.24038		550	7.65782	4.10987	10.7548	2.55829
	551	9.54882	2.06524	15.4531	3.58338		551	10.571	4.99411	12.1118	3.17687		551	7.44569	4.14166	10.9854	2.62248
	552	9.77873	2.05039	15.644	3.53468		552	10.4647	5.126	9.61172	2.94683		552	6.55334	3.63915	10.1157	2.76545
	553	10.4035	1.99179	16.44	3.10908		553	9.89793	5.30928	7.28778	3.20473		553	6.64291	2.80988	8.48605	2.74162
	554	9.9741	1.99392	16.8726	2.98561		554	10.4546	5.37815	9.47004	2.59285		554	7.20339	2.59995	8.22442	2.22522
	555	9.66781	1.93665	17.6756	3.93222		555	11.1665	5.51191	11.069	2.62178		555	6.89952	3.22592	10.3732	2.15271
	556	9.92961	1.9403	18.4742	4.81623		556	11.3503	5.63097	8.23003	2.07383		556	7.53737	3.7103	9.38377	2.67056
	557	9.85559	1.89726	17.9686	4.1745		557	10.503	5.47956	6.95751	2.41011		557	7.98143	3.76957	7.08358	3.20558
	558	9.58853	1.85074	16.2178	3.09036		558	10.218	5.26462	8.2883	3.40218		558	7.52445	3.6666	8.67438	2.71677
	559	9.79413	1.86598	15.526	2.70441		559	11.44	5.27979	7.9076	4.52695		559	6.4993	3.38913	9.91996	2.35266
	560	9.90338	1.85891	17.3271	3.41748		560	11.7175	5.48411	7.45783	4.8449		560	6.55136	3.31264	8.04443	2.94081
	561	9.20595	1.97893	18.289	4.502		561	11.8849	5.49385	9.34784	4.02437		561	8.05653	3.65343	7.80004	3.49041
	562	9.38877	1.71752	16.6159	3.72018		562	12.5006	5.47843	9.45493	3.69478		562	7.11392	3.78091	10.4387	2.60396
	563	9.72772	1.50938	15.2613	2.78588		563	11.5837	5.49488	7.61048	4.03693		563	5.33584	3.74639	11.2006	2.00088
	564	9.33253	1.58663	15.8379	3.14064		564	10.7634	5.69219	7.91911	3.57001		564	5.46066	3.89471	9.34715	2.18629
	565	9.21749	1.92365	16.8652	3.83664		565	10.502	5.58569	9.07054	2.88085		565	5.43763	3.51011	8.5893	2.79587
	566	8.60067	2.1784	17.4306	4.09377		566	9.60816	5.2498	8.77325	2.82918		566	5.13689	3.11259	10.384	2.20623
	567	7.87621	2.28879	17.1021	4.31761		567	9.62308	5.3357	6.90479	3.68092		567	4.64746	3.23544	10.9918	1.89506
	568	7.81169	2.5636	15.4186	3.78944		568	10.0914	5.41898	6.72505	3.44313		568	4.80797	3.31872	8.9319	2.08727
	569	7.9747	2.46345	14.1196	3.10789		569	10.1123	5.32467	9.0961	2.63423		569	6.339	3.83393	8.34488	2.43829
	570	8.43085	2.21877	15.3185	3.42319		570	10.8583	5.43549	10.2574	2.85851		570	7.06533	3.97282	9.42461	1.84493
	571	8.65455	1.97111	17.0244	4.19685		571	11.1255	5.46876	9.17178	3.37164		571	6.63465	3.65427	10.2261	1.90704
	572	8.74085	1.97629	17.8417	4.13135		572	10.9482	5.33563	8.48159	4.70009		572	5.95152	3.67384	9.461	2.50622
	573	9.03417	2.07627	17.8233	4.15249		573	11.4081	5.35795	9.89422	3.3707		573	6.72192	3.19467	7.99569	3.46464
	574	8.92296	2.11369	16.9057	4.07288		574	11.3144	5.25145	9.26887	2.97706		574	8.28795	3.24557	9.11497	2.57255
	575	9.05975	2.06255	16.2401	3.87384		575	11.1225	5.09186	6.72012	3.48465		575	9.21846	3.39813	10.3982	2.16609
	576	9.21678	2.12011	16.2366	4.10924		576	11.6474	5.0732	5.83531	4.87936		576	8.5858	3.1857	9.4014	2.67982
	577	8.98465	2.06652	16.6426	4.46196		577	11.3897	5.08897	6.57775	4.9105		577	6.47819	3.37505	8.14358	3.40508
	578	8.57487	1.99513	16.5559	4.25475		578	11.0198	5.1213	7.6658	3.70819		578	6.04023	3.79569	8.86517	2.52137
	579	8.07961	2.01804	15.0868	3.04345		579	11.6871	5.20089	5.41761	3.34896		579	8.13854	4.01848	10.0189	2.03245
	580	8.16118	1.77095	14.2842	2.68342		580	10.9928	5.37343	3.00308	3.80272		580	10.6566	3.73077	9.17945	2.61442
	581	8.24988	1.7511	15.5538	3.58477		581	10.0146	5.31717	5.67923	3.06321		581	9.07782	2.91887	9.19192	2.18701
	582	8.00282	1.79528	15.5474	4.52417		582	10.5958	5.27241	9.32599	3.00803		582	5.97736	2.78021	10.5515	2.10892
	583	8.09849	1.84324	13.9836	4.63209		583	11.0155	5.3295	8.79666	3.32888		583	5.92024	3.46612	9.05536	3.07317
	584	8.61838	1.90248	14.1511	4.17772		584	11.0173	5.2743	5.1693	4.19167		584	6.94273	3.91132	6.95943	3.4836
	585	9.30893	1.92934	15.6835	4.34995		585	11.3385	5.13326	4.74129	3.99987		585	7.83857	4.02254	7.10545	2.311
	586	9.8905	2.00377	16.1254	4.69762		586	12.081	4.94072	4.79561	3.04176		586	6.9904	3.97209	7.55493	2.20015
	587	9.37214	1.97326	16.0883	4.45749		587	12.0003	4.99129	2.72979	4.08119		587	5.25114	3.88437	8.36012	2.58798
	588	8.61443	1.85135	16.0024	3.90121		588	10.923	5.14384	4.58748	4.89126		588	3.11381	3.50102	8.52636	2.95097
	589	8.82247	1.96021	14.3857	3.64756		589	11.2792	5.05317	6.22135	4.91646		589	2.46085	3.25736	8.33065	2.03723
	590	8.91351	2.07597	13.1807	4.31203		590	13.2962	4.96732	5.07823	4.49696		590	6.2005	3.83466	8.34803	1.90143
	591	8.50857	1.86611	13.9908	4.54295		591	12.5436	4.83021	5.87177	3.68869		591	7.99278	3.8703	7.65922	2.13652
	592	7.88995	1.80413	15.5396	4.39038		592	10.08	4.91723	5.62635	3.57566		592	6.30671	3.75974	7.64969	2.06117
	593	7.75814	1.68605	16.0324	4.42142		593	10.7613	5.02727	2.60827	3.61518		593	6.57162	3.59163	9.08458	1.89836
	594	8.02698	1.69823	14.8397	4.15938		594	10.8658	4.92542	1.43565	4.28383		594	6.26832	3.03446	8.12332	2.09088
	595	8.00229	1.77315	14.1501	4.27744		595	10.0714	4.93756	3.56112	3.57147		595	4.4435	3.06351	5.96226	2.4029
	596	8.33121	1.67905	13.3386	4.01706		596	11.0228	5.00932	6.12144	3.6689		596	4.60004	3.55474	8.16807	2.2022
	597	8.72127	1.70452	12.2316	3.18789		597	11.4069	5.09514	5.61554	3.1049		597	5.2662	3.92888	10.2786	2.1656
	598	9.16613	1.88195	12.4877	2.93263		598	11.9467	4.79955	4.47733	4.779		598	4.72673	3.82723	7.86894	2.22551
	599	10.0445	2.02627	13.3393	3.02376		599	12.2625	4.60199	6.06342	3.20291		599	3.82706	3.76364	6.56741	3.00778
	600	9.65839	2.18547	13.6735	3.466		600	12.3971	4.56041	7.6987	2.50027		600	3.19495	3.55341	8.83101	2.60974
	601	8.81526	2.07905	13.0963	3.81942		601	12.0034	4.52674	7.5189	2.71701		601	3.96872	2.90525	9.70216	2.11534
	602	8.56731	1.92801	13.1344	4.08912		602	9.23355	4.1773	8.00647	2.91225		602	5.57461	3.18073	6.8919	2.44053
	603	6.71992	2.13096	13.7358	4.37932		603	8.16413	4.11221	8.63481	2.42283		603	5.67483	3.98647	4.54187	3.12648
	604	5.18908	2.32934	13.6938	3.5611		604	9.97083	4.12178	5.94641	2.38305		604	5.31716	4.2597	6.79916	2.44367
	605	6.43453	2.14921	13.9357	3.35074		605	10.7432	4.05812	5.74552	3.53705		605	5.83994	3.97055	8.32649	2.09417
	606	7.66563	1.97433	14.3329	3.90106		606	9.99301	3.97228	8.45815	3.24781		606	5.96528	3.64651	6.15869	2.40259
	607	7.53201	1.95973	13.5698	4.49992		607	9.98257	3.85908	7.67691	3.09333		607	4.38405	3.49245	5.68713	3.02709
	608	7.40842	1.87654	13.1654	4.01977		608	10.2983	3.75657	6.73953	3.87592		608	3.98594	3.42579	7.52489	2.51161
	609	7.5201	1.97119	13.7571	3.5076		609	10.2824	3.83532	5.0184	3.01154		609	5.82588	3.68012	8.8099	1.67734
	610	7.28656	2.18358	12.8238	3.11398		610	9.73355	4.02657	1.35313	3.49955		610	6.09395	3.97404	8.88609	1.85021
	611	6.47699	2.17608	11.5012	2.9727		611	8.70353	4.40049	3.30366	2.93673		611	5.1027	3.96553	7.61031	2.63045
	612	5.78977	2.27778	12.4787	3.56841		612	9.04163	4.39551	8.19862	2.58112		612	3.4124	3.88717	6.22963	2.53156
	613	6.32974	2.09345	13.2457	4.23806		613	9.44693	4.13681	8.4628	3.16554		613	2.3159	3.80848	7.33953	2.23158
	614	7.18613	1.92064	11.4789	3.82052		614	9.85083	4.09122	7.43154	2.59435		614	3.1066	4.02483	9.04554	2.18505
	615	7.60105	1.92086	9.97516	3.39387		615	10.8558	4.03774	7.89043	2.32561		615	3.40199	4.10353	7.38088	2.46866
	616	8.15023	1.84198	10.6512	3.23758		616	10.3232	3.9503	8.31087	2.24739		616	3.79374	3.91773	5.2693	3.09725
	617	8.48875	1.78104	11.5106	3.12597		617	9.71284	3.52766	8.4483	2.42234		617	4.39461	3.54513	6.55019	2.32476
	618	8.89509	1.91491	11.8619	3.31508		618	11.0304	3.40367	7.01318	2.33754		618	4.56953	3.13952	8.51481	2.01907
	619	8.96336	1.88412	12.5832	3.92697		619	13.2155	3.55114	5.90753	2.80817		619	4.48126	2.99436	7.78329	1.80797
	620	8.57892	1.7812	13.5432	4.08452		620	13.8274	3.72583	7.53934	2.92228		620	4.04271	3.59602	5.20174	2.41834
	621	8.30793	1.72651	13.9227	4.50021		621	11.9666	3.97679	6.79363	3.26402		621	4.87422	3.87548	5.85241	2.597
	622	7.75967	1.66959	12.7802	4.16316		622	11.1358	4.14701	4.72438	3.70575		622	5.61299	3.59863	8.58964	2.28428
	623	7.43066	1.5524	11.965	3.22738		623	12.5173	4.35219	6.22328	2.95442		623	5.63022	3.52132	8.69116	2.02764
	624	6.91572	1.49992	13.0053	3.06727		624	12.4303	4.4272	6.02069	3.30917		624	5.41045	3.44155	7.73189	2.17397
	625	6.6744	1.4389	13.2186	3.64006		625	10.4746	4.65597	4.28798	3.96009		625	4.03705	3.57306	6.93653	2.31531
	626	7.59566	1.48395	13.2404	3.76672		626	10.1741	4.6024	6.21635	2.90005		626	4.08042	3.61411	7.0732	2.53888
	627	8.15878	1.46172	14.0097	3.89261		627	10.9832	4.41444	7.4916	2.8175		627	4.79277	3.38123	6.45248	2.39291
	628	7.52533	1.37243	12.9958	3.9982		628	11.3022	4.18543	4.96141	3.53034		628	4.7321	3.16597	4.99964	2.86199
	629	7.07301	1.42584	11.6642	3.85733		629	11.9794	4.13392	3.70128	4.62549		629	5.1216	3.23674	6.2777	2.04481
	630	7.66841	1.38882	12.5497	3.9451		630	11.6508	4.13159	6.14326	3.06016		630	4.84253	3.55038	6.46051	2.26436
	631	8.01648	1.3579	14.0869	4.0664		631	10.6235	4.07398	6.58772	2.47934		631	4.91706	3.46017	5.66605	2.19956
	632	7.67893	1.26855	14.4441	3.82566		632	11.2935	4.12768	5.94522	2.79793		632	3.90749	3.11756	7.38822	1.69417
	633	7.41238	1.29712	14.4749	3.69199		633	12.3048	4.19638	7.87828	2.12707		633	3.13211	3.12017	8.53519	1.64913
	634	7.19038	1.68306	14.0398	3.67306		634	12.1105	4.21655	6.40353	2.57092		634	4.90491	3.31056	7.39007	2.17372
	635	6.30785	1.76626	12.6838	3.81172		635	11.8701	4.47166	3.74526	3.60642		635	4.62822	3.63443	5.28133	2.92007
	636	5.77052	1.57112	12.4441	4.33054		636	11.5479	4.42612	6.05511	2.28916		636	4.80074	3.62262	4.56239	2.29726
	637	6.28108	1.72724	13.2942	4.47967		637	10.774	4.05585	6.9961	2.77533		637	4.9459	3.55437	5.23673	2.49307
	638	6.4377	1.92651	12.9198	3.56982		638	9.8669	3.81208	5.47526	3.78322		638	2.22955	3.41708	6.26123	2.23967
	639	6.47613	2.02608	12.3819	2.84207		639	9.49539	3.80824	6.1532	3.07818		639	3.43657	3.88559	7.51845	2.07094
	640	5.79695	2.15773	13.6097	3.44005		640	9.62896	3.77203	6.05044	2.84097		640	6.14335	4.56702	7.25826	2.21182
	641	5.00284	2.26848	14.8907	4.4642		641	8.54519	3.56087	4.99463	2.86522		641	5.31113	3.91251	5.04478	2.82427
	642	5.55559	2.01503	13.9324	4.46757		642	7.35681	3.57498	3.87465	3.15705		642	4.25362	3.33174	3.67798	3.14274
	643	5.38382	1.67373	9.85279	3.35556		643	8.74901	3.30558	4.0304	3.79377		643	3.57036	3.13855	3.59124	2.546
	644	5.28005	1.53217	7.08378	3.41226		644	9.53822	3.01462	7.30792	3.38596		644	4.24102	3.76266	3.89879	2.01031
	645	6.29241	1.49222	9.26747	3.92708		645	7.84235	3.20798	6.70365	3.23457		645	4.74782	4.15952	5.2749	1.89751
	646	6.5061	1.53362	11.3329	4.19949		646	7.63204	3.44195	3.41778	3.65076		646	2.98571	3.62575	3.96217	2.70745
	647	6.50224	1.67724	11.107	3.81413		647	8.18657	3.40634	4.41992	2.34072		647	3.07674	3.02085	1.72012	3.25752
	648	6.40302	1.56672	11.2956	3.45133		648	8.14179	3.32677	5.24007	2.78323		648	4.42603	2.91583	4.66088	2.22484
	649	5.80602	1.35412	11.7811	3.70884		649	8.51121	3.32366	4.63087	3.87726		649	5.06982	3.57382	6.75794	1.79062
	650	6.15944	1.28494	11.4941	4.10644		650	7.99202	3.29643	5.85305	2.85712		650	5.11158	4.18648	4.91125	1.93622
	651	6.54685	1.38028	11.0174	4.02677		651	7.32629	3.05343	5.27123	3.15814		651	3.21781	3.80367	4.85839	2.44233
	652	6.65957	1.3924	10.7437	4.29384		652	7.55716	2.98943	3.02668	3.94067		652	2.13378	3.22325	5.53301	2.18118
	653	7.15598	1.42927	10.6383	4.23161		653	8.15992	3.12431	3.73321	2.67678		653	3.13797	3.53123	3.49767	2.29743
	654	6.66235	1.65068	10.6279	3.67343		654	9.9339	3.21747	4.63855	2.41444		654	3.10002	4.09074	3.11455	2.82376
	655	5.28175	1.76854	11.02	3.53508		655	10.8658	3.23612	4.73018	3.15884		655	3.07299	4.03561	5.84939	2.37453
	656	4.93904	1.9458	11.1106	3.74381		656	9.49479	3.18005	6.18711	2.36914		656	3.7609	3.57144	6.84032	2.06835
	657	5.44419	1.76246	10.5721	3.88293		657	9.0308	3.26772	6.018	2.48562		657	2.62155	3.28216	5.65999	1.73187
	658	5.1149	1.45084	10.6573	3.74326		658	8.78845	3.11098	4.16744	2.72105		658	2.39458	3.41533	5.03981	1.62502
	659	5.11713	1.55608	10.9622	3.50932		659	8.80178	2.99062	3.95063	2.31504		659	3.68848	3.78233	6.35231	1.88815
	660	5.68447	1.42979	11.133	3.62839		660	10.0024	3.0344	5.36792	2.2504		660	4.39092	3.47858	5.79644	2.56348
	661	5.97301	1.45808	10.426	3.60355		661	9.02334	3.01759	6.99117	2.49788		661	4.67787	3.02661	4.03036	2.88924
	662	6.44768	1.52152	9.04282	3.34244		662	7.96321	3.02868	5.86598	2.41904		662	3.37503	3.17542	4.69949	2.0645
	663	6.81554	1.52831	7.81321	2.74438		663	9.33155	2.93973	3.35073	3.06182		663	3.00004	2.95405	4.963	2.00493
	664	6.56038	1.85426	6.99624	2.54282		664	8.99187	2.93547	3.85048	1.93766		664	3.17205	2.93014	5.01543	2.08822
	665	5.50384	1.90365	7.30601	3.62571		665	7.39729	2.96515	5.85688	1.92843		665	2.7805	3.23914	5.60506	2.39474
	666	4.55112	1.70885	7.72019	4.19266		666	8.14543	2.80975	7.09578	2.15715		666	4.11513	3.24175	6.03399	2.15952
	667	3.99274	2.00253	6.75644	3.22785		667	8.91588	2.81454	6.98267	2.09281		667	4.49373	3.37584	4.73523	2.02317
	668	3.8476	1.8378	6.1479	2.46095		668	8.74965	3.05084	6.25249	2.78402		668	3.27589	3.47682	2.62773	1.99327
	669	4.1209	1.55212	7.61979	3.29727		669	7.46373	3.02197	5.65312	2.83834		669	2.22282	3.35268	4.56164	1.89475
	670	4.34261	1.41056	8.62357	4.51869		670	6.53675	3.13708	5.16059	2.04986		670	2.12982	3.65996	7.35883	1.98777
	671	4.55653	1.42187	8.06137	3.88451		671	8.30802	3.00161	5.40468	1.89706		671	3.47118	3.8567	6.31941	2.21681
	672	4.69086	1.46964	6.99448	2.98193		672	9.01555	2.79994	4.57831	2.64188		672	3.33591	3.29468	4.28287	2.46423
	673	5.14271	1.37616	6.91417	3.47377		673	8.69429	2.49983	4.23698	3.71258		673	2.60876	3.18429	4.29175	2.22223
	674	6.00354	1.54228	6.05453	3.50614		674	8.32589	2.3723	6.84565	2.52341		674	4.13968	3.29963	5.59873	1.99359
	675	6.08722	1.38049	5.04813	3.10781		675	7.3034	2.78512	7.8262	2.2655		675	4.85058	3.06686	6.14833	2.11581
	676	5.48334	1.37014	7.22464	3.51976		676	7.82705	2.93717	4.71361	2.25611		676	3.69	3.00829	6.14464	2.20894
	677	5.51929	1.29919	8.63028	4.34768		677	8.1158	2.69787	2.67173	3.17765		677	3.37551	3.00338	5.87414	2.11235
	678	5.97687	1.23543	6.62955	3.88451		678	8.09291	3.00072	4.73843	2.18059		678	4.3613	3.05293	4.43629	2.09524
	679	6.27921	1.24581	4.92831	3.61517		679	8.99683	3.08622	6.15814	2.14145		679	3.58834	2.99905	3.1261	2.44864
	680	6.10746	1.45867	5.53018	3.06327		680	8.61863	3.19339	5.63398	2.43501		680	1.80412	2.94918	3.18269	2.09939
	681	5.40638	1.58967	6.39992	2.57715		681	8.36065	3.36589	5.54663	3.03733		681	2.35444	3.53449	3.94329	1.98051
	682	4.62152	1.93546	7.24785	3.27333		682	8.43884	3.17781	5.82292	2.53751		682	3.73578	3.51321	4.43171	1.94983
	683	4.05756	1.98863	6.95599	4.06159		683	9.01269	3.07076	4.26922	2.63256		683	4.63298	3.15163	5.16793	1.82461
	684	3.18419	1.61425	6.13005	4.15519		684	10.8472	2.99967	3.46569	3.72264		684	4.59984	2.84601	6.36263	2.07589
	685	2.86003	1.60509	5.73514	3.49609		685	10.2583	2.77295	6.26829	2.66531		685	3.91909	2.74214	6.39821	2.23
	686	4.10688	1.3746	4.49401	2.66347		686	8.80038	2.9598	6.96378	2.45717		686	3.59126	3.17016	5.2257	2.11816
	687	4.79609	1.28087	4.29122	2.78244		687	9.04538	3.08173	3.60677	2.67937		687	3.49597	3.62389	4.82154	1.88467
	688	4.63804	1.15171	5.39261	3.74291		688	9.17983	3.23894	1.29915	3.25404		688	3.10358	3.47266	3.20297	2.13632
	689	4.22683	0.983241	6.19453	3.65241		689	9.18511	3.2758	2.94294	2.62633		689	1.98322	3.09912	1.94168	2.84413
	690	4.02875	1.0979	6.55494	2.76743		690	8.44494	3.37306	4.81188	3.0456		690	2.48186	3.22882	4.11464	2.42553
	691	4.50833	1.26612	5.8483	2.45595		691	7.83887	3.42686	5.03555	2.95322		691	3.6459	3.32847	4.56682	2.43195
	692	3.88373	1.70865	4.57342	2.78874		692	8.47093	3.23487	3.81287	2.77605		692	2.50636	3.40066	4.05575	2.46857
	693	3.48326	1.58331	5.3095	3.65727		693	8.45147	3.03333	2.6983	3.03237		693	2.36405	3.41498	5.47861	2.15561
	694	4.96859	1.33032	6.72359	4.09682		694	7.82236	3.14653	4.88267	2.32857		694	3.3732	3.51579	6.73551	2.2071
	695	5.62514	1.36982	6.86314	4.28531		695	7.59887	3.14189	6.27528	2.46574		695	3.32994	3.78629	5.80902	2.56999
	696	5.25498	1.53904	6.62165	4.82915		696	6.79196	3.24098	5.24951	2.44437		696	4.52096	3.29325	4.8335	3.01348
	697	5.58178	1.36218	6.71237	4.54526		697	6.17908	3.30202	5.67174	2.00882		697	4.66282	3.12373	6.17311	2.40949
	698	5.89251	1.33641	7.08372	4.08379		698	7.97403	3.34173	6.08486	1.78045		698	3.64284	2.9047	6.24267	2.25509
	699	5.92056	1.28669	5.51905	3.32213		699	9.43046	3.38741	4.62564	2.06655		699	4.18328	2.6778	5.5599	2.44235
	700	5.2213	1.09397	3.90011	2.9659		700	9.15994	3.21819	4.646	2.28023		700	3.43988	2.81708	5.88825	2.26979
	701	4.02864	1.25886	5.31673	3.11286		701	8.72511	3.07071	6.73427	2.19002		701	2.44723	2.87599	5.82212	2.13825
	702	3.60913	1.76164	6.29707	3.29801		702	7.94103	2.99153	7.59405	2.35792		702	2.63121	3.06169	5.05155	2.52679
	703	3.28014	1.75827	4.75989	3.29688		703	8.33943	2.84749	6.98878	2.18174		703	3.12439	3.07758	4.59318	3.14441
	704	2.96979	1.38042	3.96554	3.36885		704	9.32609	2.72775	4.85278	2.33982		704	3.70607	3.01548	5.52543	2.32958
	705	3.54222	1.05506	4.62285	2.47657		705	9.48658	2.61914	3.48719	2.97842		705	4.1237	3.11297	5.17523	2.15972
	706	3.98143	1.02069	4.79454	1.95267		706	8.69081	2.58702	5.5134	2.50445		706	4.47639	3.04672	3.58886	2.46763
	707	3.86251	1.37055	4.15868	2.32045		707	8.10316	2.77085	6.87498	2.28907		707	3.24823	3.1794	3.99969	2.30146
	708	3.99151	1.51244	3.60216	2.72541		708	9.07589	2.87631	6.46346	2.71525		708	1.4749	3.33255	5.53941	2.04185
	709	3.57551	1.28203	4.8192	2.74529		709	8.40853	2.85712	5.34843	2.9454		709	1.69442	3.49485	5.04088	2.18122
	710	3.28549	1.09432	5.7527	2.74315		710	6.68764	3.00825	3.80658	3.20033		710	2.99138	3.74625	3.24246	2.66855
	711	4.45843	0.999438	5.46972	3.03392		711	6.50888	2.89294	3.65537	3.45427		711	4.0075	3.39679	2.53836	2.23232
	712	4.37638	0.98144	6.03746	3.20058		712	6.83714	2.70226	4.88771	3.79131		712	4.48661	2.98389	1.79693	2.42282
	713	3.19984	1.10486	7.29379	3.45804		713	6.98825	2.67576	7.01659	3.56735		713	3.73874	2.70779	2.55928	2.37995
	714	3.77868	1.07121	6.89968	3.57685		714	5.32719	2.78869	7.36744	3.28196		714	3.01921	3.18445	5.24917	2.09653
	715	4.44859	1.02384	5.97302	3.26		715	3.79615	3.14057	4.27368	2.39791		715	3.95646	3.61832	6.31605	2.2337
	716	4.57923	0.993596	7.13622	3.21793		716	5.26429	3.03955	2.47452	2.31352		716	3.96486	3.30941	5.76682	2.13692
	717	5.13289	1.07608	7.03463	3.108		717	6.77267	3.00682	4.35521	2.37654		717	2.68851	3.20414	5.11501	2.33147
	718	5.12785	1.08529	5.83107	2.82225		718	7.87915	2.99383	5.36829	2.48612		718	2.87039	3.39633	4.01947	2.62484
	719	4.84833	1.22102	7.07321	2.83764		719	8.64875	3.02562	5.0139	2.67513		719	2.86438	3.42165	2.48102	2.9259
	720	4.53035	1.37844	9.38625	3.13445		720	7.64151	3.21258	5.9177	2.57737		720	2.85795	3.09433	2.82425	2.87021
	721	3.47933	1.40502	9.94199	3.3414		721	7.60548	3.33982	5.71564	2.60535		721	4.18618	2.71746	4.69477	2.29116
	722	2.55844	1.69867	8.78976	3.64675		722	8.24786	3.23568	5.19903	2.55322		722	4.37875	2.90954	4.0953	2.15831
	723	2.06385	1.55156	7.86922	3.54221		723	8.46824	3.29543	6.52442	2.28573		723	4.19233	2.97691	3.04135	2.33725
	724	2.41131	1.46068	6.31045	2.56575		724	8.64562	3.21635	7.13449	2.34554		724	4.238	2.98805	3.71394	1.4834
	725	3.80698	1.11028	5.30693	1.88819		725	7.52506	3.18701	7.11947	2.96708		725	3.13466	3.08087	3.51196	1.87301
	726	4.62104	1.04458	6.99546	3.08089		726	6.69833	3.07445	6.53852	3.15902		726	2.61138	3.24187	3.69247	2.22674
	727	4.82085	0.942575	8.63288	4.2625		727	6.22075	2.90205	5.00281	3.01124		727	3.56587	3.19867	5.58086	1.44583
	728	4.72159	0.883952	9.29543	3.66166		728	6.56394	2.92798	3.46551	3.29105		728	4.32036	3.21935	6.80654	1.29569
	729	4.39472	1.00147	8.92888	3.04966		729	7.42325	3.02514	2.92251	3.77995		729	3.353	3.15757	6.47806	1.38212
	730	4.4474	1.10502	7.60248	2.68808		730	5.85836	3.32954	3.77687	3.13575		730	1.17815	3.24821	6.2865	1.27323
	731	4.43106	1.08818	6.12747	2.66752		731	4.94141	3.50319	3.58094	2.92178		731	0.692008	2.97161	6.53609	1.3199
	732	3.48368	1.12508	5.3684	3.08097		732	5.86846	3.26664	2.10886	3.14408		732	1.94945	2.82288	6.57141	1.31123
	733	2.55544	1.46035	6.39459	2.83388		733	5.83853	3.22692	1.89952	3.76463		733	2.61467	2.70354	6.72916	1.1961
	734	2.84441	1.49627	8.08147	2.90069		734	5.4403	3.17898	4.04762	3.52564		734	2.77957	2.68132	6.27911	1.41978
	735	3.47326	1.18805	8.54534	2.65967		735	5.14443	3.21827	6.39461	3.5399		735	2.42753	3.18388	3.72528	1.8882
	736	4.48461	1.14153	7.54587	2.65798		736	4.93884	3.14466	6.14787	3.06375		736	2.67846	3.30617	2.29484	2.50902
	737	5.2468	1.38248	5.55181	2.61601		737	5.62342	3.11641	4.05075	3.13432		737	3.2502	3.23625	4.36768	1.51284
	738	4.67243	1.07859	4.61808	2.2875		738	7.03651	3.18246	3.65437	2.30028		738	3.26672	3.03939	6.12424	1.11731
	739	4.48192	0.903488	6.21241	1.9879		739	7.73836	3.09635	4.88497	2.23461		739	4.25131	3.06641	5.35886	1.8643
	740	4.5053	1.06627	6.67059	2.09776		740	6.56538	3.01838	5.83556	2.69202		740	5.00278	3.12045	3.8485	2.79815
	741	3.54437	1.37886	6.55408	2.46926		741	6.01485	2.95682	6.94707	2.64117		741	4.77819	2.80177	4.62126	2.1299
	742	3.55904	1.79526	7.73764	3.19857		742	6.89633	2.89206	5.69188	2.58589		742	4.0698	2.75654	5.3905	1.356
	743	4.39046	1.5351	7.88293	3.21849		743	7.87105	2.98741	2.89986	3.01313		743	4.39327	3.18573	4.68788	1.80157
	744	4.54083	1.06958	6.85921	2.09083		744	8.15408	3.13317	3.20081	3.47341		744	4.89706	3.38069	5.52927	1.42336
	745	4.56387	0.990155	6.16304	2.2409		745	6.51061	3.16236	4.33369	3.55155		745	3.32014	3.29754	6.88239	1.45968
	746	4.41379	1.04276	6.86774	3.25623		746	5.38131	3.30272	3.63223	3.09418		746	2.66608	3.44963	6.47729	1.50263
	747	4.27361	1.10781	8.25171	3.27037		747	6.04296	3.41428	3.67226	3.50596		747	3.41113	3.51448	4.54152	1.63841
	748	4.65989	1.1726	8.00524	2.69442		748	6.38986	3.48944	4.41808	3.14048		748	2.70586	3.54976	3.49681	1.28903
	749	5.06914	1.165	6.44141	2.70373		749	6.41439	3.68432	3.69397	2.41802		749	2.76598	3.16547	3.78924	1.66823
	750	4.57811	0.821818	6.77135	2.71822		750	6.71706	3.49107	4.50715	2.24387		750	4.80146	2.87861	4.96444	2.29102
	751	4.04203	1.26593	7.93973	2.67129		751	6.60835	3.29339	7.14042	2.86321		751	4.4697	2.86942	6.88141	1.46987
	752	4.59597	1.25792	7.98105	2.74563		752	6.44454	3.30681	6.08926	3.01276		752	2.18689	2.83962	6.77788	1.10034
	753	4.7475	1.14824	7.82394	3.05707		753	6.49797	3.43083	2.71142	3.03799		753	2.12453	2.9811	5.49423	1.30916
	754	3.58799	1.15458	7.11289	2.50463		754	5.58677	3.49134	3.22795	2.84577		754	3.42957	2.93959	5.93942	1.53815
	755	2.62244	1.69515	6.70166	2.15782		755	4.85388	3.50558	4.93836	2.57296		755	3.22344	2.80151	5.52922	1.27868
	756	2.90247	1.70614	7.86761	2.27118		756	5.89456	3.32135	4.20663	2.50134		756	2.71331	2.96369	4.13369	1.3356
	757	3.20292	1.2257	8.1655	3.34187		757	6.22486	3.3259	4.88244	2.27349		757	3.66967	3.17418	5.00882	1.00359
	758	2.89949	1.10406	7.32401	3.592		758	5.74322	3.32228	4.94176	2.89733		758	4.43712	3.53831	5.8219	1.09893
	759	2.99537	0.838099	8.13679	3.30412		759	5.87209	3.17125	2.88858	3.43059		759	3.51907	3.9579	5.2995	1.38588
	760	3.49866	0.793053	8.89976	3.07155		760	5.94158	3.14523	3.71549	2.54393		760	2.58921	3.77067	4.75589	1.27882
	761	3.76543	0.830828	7.92488	3.33656		761	6.72413	3.05476	6.34188	2.57007		761	3.45566	2.88518	4.34569	1.32487
	762	4.10322	0.988182	7.57169	3.53775		762	7.29671	2.98029	6.32779	2.42844		762	3.74091	2.75782	5.00402	1.14468
	763	4.31747	0.896693	7.32305	2.95182		763	7.50264	3.02974	4.49118	1.67222		763	3.87701	2.92868	5.57093	1.19362
	764	3.1097	0.870643	6.49434	2.5522		764	7.97801	2.98812	4.02897	1.94856		764	5.94734	2.95994	5.30026	1.30426
	765	1.45901	1.17209	6.66067	2.89677		765	7.0346	3.09611	4.35588	2.81509		765	6.14057	2.73882	4.18902	1.43338
	766	1.28895	1.60852	7.31889	3.15711		766	5.98497	3.22444	4.89981	2.30366		766	4.02699	2.8107	3.65352	1.85798
	767	2.08673	0.970209	8.03236	3.06984		767	6.4018	3.1024	6.29663	2.07969		767	2.7734	2.91209	5.49399	1.03782
	768	2.45782	0.829384	8.3391	3.30356		768	7.27857	2.9125	7.23029	2.49141		768	2.37495	2.96294	5.60414	1.01024
	769	2.23095	0.958399	7.68615	3.64833		769	7.22217	2.8342	6.71806	2.71391		769	2.31961	2.97311	3.57616	1.07187
	770	2.0334	1.37484	6.2408	2.94005		770	5.26051	2.91053	5.4763	2.95561		770	2.28042	3.39329	3.55559	1.27111
	771	2.5905	1.34219	5.31015	2.15524		771	3.99989	3.00483	3.37318	2.94702		771	2.43649	3.33053	4.26691	0.944653
	772	3.83468	0.98057	4.27456	2.05543		772	4.61125	2.78821	1.53256	3.05391		772	3.18906	3.24542	3.74821	1.25929
	773	4.4556	0.954324	3.09267	2.27136		773	5.42807	2.53754	2.14342	2.97329		773	3.07751	2.91753	3.73171	1.78481
	774	3.41181	1.18265	3.83743	1.68643		774	6.02309	2.5748	3.18544	2.7588		774	1.58123	2.91634	3.96101	1.33763
	775	2.13337	1.29767	5.06512	1.51423		775	6.08149	2.61104	2.44977	2.61125		775	2.05248	2.39418	2.63525	1.67602
	776	2.04192	1.24125	5.41394	2.08201		776	6.10251	2.69791	1.43802	3.08635		776	3.30476	2.35562	2.04726	2.35508
	777	2.36275	0.997399	5.40401	2.61399		777	6.08289	2.60616	2.48826	3.1957		777	2.28384	3.05311	3.03144	1.38112
	778	2.82134	0.88343	6.76326	2.77053		778	5.69702	2.5906	4.2099	3.13957		778	2.56533	2.92477	2.91365	1.25992
	779	2.92851	0.812748	8.08427	3.07163		779	4.76239	2.71646	3.6141	2.7024		779	2.97771	2.97837	3.17644	1.63173
	780	2.93593	0.806593	7.15648	3.42121		780	4.0491	2.82077	1.60707	2.16149		780	0.819966	3.16662	4.051	0.845044
	781	3.64262	0.738158	6.93294	3.75263		781	4.13532	3.00639	1.30638	2.07428		781	1.38057	3.11317	3.17645	1.23072
	782	4.01775	0.795939	8.36872	3.41708		782	4.33741	3.02389	2.30002	2.40709		782	2.95365	2.4654	3.67291	1.10797
	783	3.90346	0.866411	8.08559	3.21135		783	5.6181	2.89112	1.86622	2.36003		783	1.3186	2.48373	5.03181	0.932057
	784	4.12048	0.778094	6.45632	3.20017		784	6.70168	2.74312	1.68742	2.68096		784	2.05845	2.61222	4.76976	1.25873
	785	3.53292	1.09551	6.39472	2.96775		785	6.2537	2.64794	4.40123	2.35149		785	3.44724	2.54322	3.8395	1.02859
	786	3.02959	1.61541	5.45932	2.0916		786	5.71574	2.53975	5.51009	2.78426		786	1.37971	2.75236	2.09393	1.79643
	787	4.60889	1.34421	3.37221	1.8249		787	5.91084	2.68627	3.37515	2.92556		787	1.21979	3.32194	2.02254	1.13672
	788	5.25266	1.23846	3.69544	1.97883		788	6.71331	2.66704	3.45964	3.05575		788	3.30168	3.62425	3.45357	1.15441
	789	4.08108	1.04884	4.86652	1.90399		789	6.55745	2.65009	5.34989	2.66221		789	3.9795	3.47812	3.99971	0.941525
	790	3.8885	0.96399	5.4582	2.42588		790	5.88586	2.6948	5.12586	2.04599		790	3.43916	3.04227	4.81778	1.0901

## Sheet: Ext. Data Fig. 9d
	5x spaced, mild induction
	tub-GAL80ts;54H02-GAL4/+	+/UAS-InR RNAi HMS03166; UAS-nebu RNAi HMS01072	tub-GAL80ts;54H02-GAL4>UAS-InR RNAi HMS03166	tub-GAL80ts;54H02-GAL4>UAS-nebu RNAi HMS01072	tub-GAL80ts;54H02-GAL4>tub-GAL80ts;54H02-GAL4>
	33	35	17	-23	6
	38	42	26	1	0
	52	58	32	30	5
	15	-17	12	29	19
	49	29	35	4	1
	23	31	71	18	-2
	27	35	22	18	5
	31	7	39	66	20
	20	36	5	18	41
	29	48	35	50	22
	22	43	38	45	4
	6	26	30	34	48
	47	26	28	20	9
	2	8	62	18	6
	17	44	13	20	8
	49	27	60	31	7
	55	13	23	38	-1
	13	52	38	37	-21
	47	-8	44	11	9
	16	23	43	40	20
	26	16	30	41	1
	46	38			19

## Sheet: Ext. Data Fig. 9e
	5x spaced
	tub-GAL80ts; 56F03-GAL4/+	+/UAS-ALAT RNAi GD9174	tub-GAL80ts; 56F03-GAL4>UAS-ALAT RNAi GD9174
	24	35	21
	11	20	32
	27	17	-10
	22	14	20
	22	28	33
	48	32	40
	38	27	8
	50	19	16
	40	22	52
	25	30	13
	17	36	29
	32	12	34

## Sheet: Ext. Data Fig. 9f
	5x spaced, no induction
	tub-GAL80ts; alrm-GAL4/+	+/UAS-ALAT RNAi GD9174	tub-GAL80ts; alrm-GAL4>UAS-ALAT RNAi GD9174
	21	38	39
	21	31	17
	26	26	14
	32	35	27
	39	21	38
	17	21	31
	14	26	26
	27	32	35
	46	32	39
	39	38	37
	33	46	35
	34	30	13

## Sheet: Ext. Data Fig. 9g
	No graph displayed on Ext. Data Fig. 9g

## Sheet: Ext. Data Fig. 9h
	1x							5x spaced				5x massed				5x spaced, no induction
				Cold shock @ 2h
	tub-GAL80ts; alrm-GAL4/+	+/UAS-ALAT RNAi HMC05124	tub-GAL80ts; alrm-GAL4>UAS-ALAT RNAi HMC05124	tub-GAL80ts; alrm-GAL4/+	+/UAS-ALAT RNAi HMC05124	tub-GAL80ts; alrm-GAL4>UAS-ALAT RNAi HMC05124		tub-GAL80ts; alrm-GAL4/+	+/UAS-ALAT RNAi HMC05124	tub-GAL80ts; alrm-GAL4>UAS-ALAT RNAi HMC05124		tub-GAL80ts; alrm-GAL4/+	+/UAS-ALAT RNAi HMC05124	tub-GAL80ts; alrm-GAL4>UAS-ALAT RNAi HMC05124		tub-GAL80ts; alrm-GAL4/+	+/UAS-ALAT RNAi HMC05124	tub-GAL80ts; alrm-GAL4>UAS-ALAT RNAi HMC05124
	29	40	13	22	7	23		45	41	27		18	-31	17		39	33	23
	-9	20	21	37	9	20		15	13	44		7	26	27		18	28	33
	32	25	20	3	7	13		26	12	50		14	13	19		41	31	58
	-9	31	26	2	39	-12		37	17	14		-17	24	15		37	48	24
	34	29	43	1	-2	-10		25	35	7		18	17	15		21	30	27
	63	-7	-3	23	-12	31		44	9	-4		13	23	24		32	37	21
	36	49	55	29	22	10		11	4	-14		21	13	1		41	50	22
	37	33	57	27	24	17		12	28	-16		-18	21	-5		30	38	63
	17	69	38	32	21	9		31	10	12		1	43	-2		51	26	59
	31	41	37	19	23	30		19	29	4		2	2	-2		42	33	37
	34	44	23	24	27	35		34	25	-12		31	18	1		20	61	43
								10	40	-34		-3	34	-13		67	43	40
								21	12	7		7	31	19		21	36	29
								18	17	6		35	22	8		25	56	56
								23	25	7		21	47	37		41	39	50
								32	12	21		25	36	31		19	44	47
								40	47	18		20	17	24		48	46	25
								13	60	22		22	21	8		53	43	45
